# Supplementary material for: Immunotherapy targeting different immune compartments in combination with radiation therapy induces regression of resistant tumors
Source: Nat Commun. 2023 Aug 24;14:5146. doi: 10.1038/s41467-023-40844-3 (PMC10449830; doi:10.1038/s41467-023-40844-3)
Supplement: Supplementary file 4 — Supplementary Data 1 [file 41467_2023_40844_MOESM4_ESM.xlsx]

## Sheet: Sheet 1
cdr3b_aa	source
CASSAGTTEVFF	Rudqvist et al., 2018
CASSAGGSDYTF	Rudqvist et al., 2018
CASGATENSDYTF	Rudqvist et al., 2018
CASSIKTGGFAEQFF	Rudqvist et al., 2018
CASSGGRGEQYF	Rudqvist et al., 2018
CASSLYGWGGYEQYF	Rudqvist et al., 2018
CASGDTGKENQAPLF	Rudqvist et al., 2018
CASSDGWGYEQYF	Rudqvist et al., 2018
CASSSGVQDTQYF	Rudqvist et al., 2018
CASSGGYEQYF	Rudqvist et al., 2018
CASSDFYEQYF	Rudqvist et al., 2018
CASSLRTGGYAEQFF	Rudqvist et al., 2018
CASGDWGFEQYF	Rudqvist et al., 2018
CASGDLGPYNSPLYF	Rudqvist et al., 2018
CASGDAEVFF	Rudqvist et al., 2018
CAWSRQGVTSAETLYF	Rudqvist et al., 2018
CASGGRGGAETLYF	Rudqvist et al., 2018
CASSAGTGNTEVFF	Rudqvist et al., 2018
CAWSLGDNQAPLF	Rudqvist et al., 2018
CASSRDRVYEQYF	Rudqvist et al., 2018
CASGDGGRANSDYTF	Rudqvist et al., 2018
CASGAGIYEQYF	Rudqvist et al., 2018
CAWSLQGASANSDYTF	Rudqvist et al., 2018
CASSLGTGNTEVFF	Rudqvist et al., 2018
CASSQGNWGYEQYF	Rudqvist et al., 2018
CASSFHNERLFF	Rudqvist et al., 2018
CASSDARVEQYF	Rudqvist et al., 2018
CASGDLGYEQYF	Rudqvist et al., 2018
CASSHPRLGGAAETLYF	Rudqvist et al., 2018
RRSYQKSNTEVFF	Rudqvist et al., 2018
RRNCWCKANTEVFF	Rudqvist et al., 2018
CASGPTGGRYEQYF	Rudqvist et al., 2018
CASSFFRGEYAEQFF	Rudqvist et al., 2018
NRFARYPNTGQLYF	Rudqvist et al., 2018
CASSIRLGGSYAEQFF	Rudqvist et al., 2018
CASSDELGGLEQYF	Rudqvist et al., 2018
CTCSADNSNNQAPLF	Rudqvist et al., 2018
CASGDGNYEQYF	Rudqvist et al., 2018
CASSHPTNSGNTLYF	Rudqvist et al., 2018
LRTVVGNSAETLYF	Rudqvist et al., 2018
CGARDRYNNQAPLF	Rudqvist et al., 2018
CASRRTGEREQYF	Rudqvist et al., 2018
IDSQELTNTGQLYF	Rudqvist et al., 2018
LGFALYSNTEVFF	Rudqvist et al., 2018
DAYHTRNQDTQYF	Rudqvist et al., 2018
LHLTRLSQNTLYF	Rudqvist et al., 2018
CSSRGTGANSDYTF	Rudqvist et al., 2018
VAKERNDNNQAPLF	Rudqvist et al., 2018
TISQTSVSNTEVFF	Rudqvist et al., 2018
CASSSWTGSNTGQLYF	Rudqvist et al., 2018
CASSQSGQKDTQYF	Rudqvist et al., 2018
CASSDADWGQDTQYF	Rudqvist et al., 2018
FGSSPESNTEVFF	Rudqvist et al., 2018
CASRYRGGSNERLFF	Rudqvist et al., 2018
CAWSRLGGNQDTQYF	Rudqvist et al., 2018
CASSLSDAETLYF	Rudqvist et al., 2018
CASSDRGKNTEVFF	Rudqvist et al., 2018
CASSDAGGNERLFF	Rudqvist et al., 2018
PSRSIWANTEVFF	Rudqvist et al., 2018
CAWSATGGSYNSPLYF	Rudqvist et al., 2018
CASSLPEKYEQYF	Rudqvist et al., 2018
CAAVHGQGSNTGQLYF	Rudqvist et al., 2018
CASRPTGGHNTGQLYF	Rudqvist et al., 2018
RALSRHLPNTGQLYF	Rudqvist et al., 2018
CASSSWTGVNTGQLYF	Rudqvist et al., 2018
CASSLYGGGCYEQYF	Rudqvist et al., 2018
CASSSWTGVKHRQLYF	Rudqvist et al., 2018
EFQPLLSANTEVFF	Rudqvist et al., 2018
CASSLYGGGGYEQYF	Rudqvist et al., 2018
ITRSRHLPNTGQLYF	Rudqvist et al., 2018
CASSHPRLGAAETLYF	Rudqvist et al., 2018
VQLPRTANTEVFF	Rudqvist et al., 2018
CAWSRLGGNQGTQYF	Rudqvist et al., 2018
CASSLYGVGGYEQYF	Rudqvist et al., 2018
CASSEGQGPTLYF	Rudqvist et al., 2018
CASRLYGWGGYEQYF	Rudqvist et al., 2018
CASSLPRKYEQYF	Rudqvist et al., 2018
RWRPLLSANTEVFF	Rudqvist et al., 2018
CASSAVTTEVFF	Rudqvist et al., 2018
CAISAGTTEVFF	Rudqvist et al., 2018
CASIAGTTEVFF	Rudqvist et al., 2018
CAGSAGTTEVFF	Rudqvist et al., 2018
CASSLYGGAGYEQYF	Rudqvist et al., 2018
GASSLYGWGGYEQYF	Rudqvist et al., 2018
CASIIKTGGFAEQFF	Rudqvist et al., 2018
CSSSIKTGGFAEQFF	Rudqvist et al., 2018
CASAGGRGEQYF	Rudqvist et al., 2018
CASSLYGGVGYEQYF	Rudqvist et al., 2018
LASSLYGWGGYEQYF	Rudqvist et al., 2018
CACSLYGWGGYEQYF	Rudqvist et al., 2018
WASSLYGWGGYEQYF	Rudqvist et al., 2018
VPAVHGQGSNTGQLYF	Rudqvist et al., 2018
FASSIKTGGFAEQFF	Rudqvist et al., 2018
CASSLYAGGGYEQYF	Rudqvist et al., 2018
CARSAGGSDYTF	Rudqvist et al., 2018
WASSAGGSDYTF	Rudqvist et al., 2018
CASIIKTWGFAEQFF	Rudqvist et al., 2018
CARSIKTGGFAEQFF	Rudqvist et al., 2018
CASSLYGWGCYEQYF	Rudqvist et al., 2018
CASSLFGWGGYEQYF	Rudqvist et al., 2018
CASSLDGWGGYEQYF	Rudqvist et al., 2018
CASSLYGWVGYEQYF	Rudqvist et al., 2018
CDSIIKTGGFAEQFF	Rudqvist et al., 2018
CASSIKSGGFAEQFF	Rudqvist et al., 2018
CASCIKTGGFAEQFF	Rudqvist et al., 2018
CASSAGVSDYTF	Rudqvist et al., 2018
CASSIKTGGVAEQFF	Rudqvist et al., 2018
CDSSIKTGGFAEQFF	Rudqvist et al., 2018
CASSEGQGATLYF	Rudqvist et al., 2018
CASSGGRWEQYF	Rudqvist et al., 2018
CASSIKTGGFAGQFF	Rudqvist et al., 2018
CACSAGGSDYTF	Rudqvist et al., 2018
CASSLYGWGGDEQYF	Rudqvist et al., 2018
CASSLRTGGDAEQFF	Rudqvist et al., 2018
CASSIKNGGFAEQFF	Rudqvist et al., 2018
WASGATENSDYTF	Rudqvist et al., 2018
CASSINTGGFAEQFF	Rudqvist et al., 2018
CASGATEISDYTF	Rudqvist et al., 2018
CASSLYGGGRYEQYF	Rudqvist et al., 2018
CASSLLTGGYAEQFF	Rudqvist et al., 2018
WSSSIKTGGFAEQFF	Rudqvist et al., 2018
CASSINSGGFAEQFF	Rudqvist et al., 2018
CARGATENSDYTF	Rudqvist et al., 2018
CASSLDTGRTERLFF	Rudqvist et al., 2018
WASGDTGKENQAPLF	Rudqvist et al., 2018
GASSIKTGGFAEQFF	Rudqvist et al., 2018
CASSLSGWGGYEQYF	Rudqvist et al., 2018
CASSPYGWGGYEQYF	Rudqvist et al., 2018
CASSIITGGFAEQFF	Rudqvist et al., 2018
CASSIKTGVFAEQFF	Rudqvist et al., 2018
CASSKKTGGFAEQFF	Rudqvist et al., 2018
CASSLYWWGGYEQYF	Rudqvist et al., 2018
CASSIKTGGCAEQFF	Rudqvist et al., 2018
CAISIKTGGFAEQFF	Rudqvist et al., 2018
FASSLYGWGGYEQYF	Rudqvist et al., 2018
CASSRYGWGGYEQYF	Rudqvist et al., 2018
CASSIKTWGVAEQFF	Rudqvist et al., 2018
FASSAGGSDYTF	Rudqvist et al., 2018
CASSDGGGYEQYF	Rudqvist et al., 2018
WASSGGRGEQYF	Rudqvist et al., 2018
CASSIKPGGFAEQFF	Rudqvist et al., 2018
CASSGWYEQYF	Rudqvist et al., 2018
CAISIKTGGVAEQFF	Rudqvist et al., 2018
CASSIKTGGFADQFF	Rudqvist et al., 2018
CVSSLYGWGGYEQYF	Rudqvist et al., 2018
CASSLYGWGVYEQYF	Rudqvist et al., 2018
WSSSLYGWGGYEQYF	Rudqvist et al., 2018
CASSGGRVEQYF	Rudqvist et al., 2018
CASCLYGWGGYEQYF	Rudqvist et al., 2018
CASSLLGWGGYEQYF	Rudqvist et al., 2018
CASSIKTWWFAEQFF	Rudqvist et al., 2018
CASRAGGSDYTF	Rudqvist et al., 2018
FASSIKTGWFAEQFF	Rudqvist et al., 2018
CARIIKTGGFAEQFF	Rudqvist et al., 2018
GASSRYGWGGYEQYF	Rudqvist et al., 2018
CASCGGRGEQYF	Rudqvist et al., 2018
CACSIKTGGFAEQFF	Rudqvist et al., 2018
WASSIKTGGFAEQFF	Rudqvist et al., 2018
CASSGGRGDQYF	Rudqvist et al., 2018
CASGATENSAYTF	Rudqvist et al., 2018
CSSGATENSDYTF	Rudqvist et al., 2018
CASSIKTWGFAEQFF	Rudqvist et al., 2018
CASSIKTGGFSEQFF	Rudqvist et al., 2018
LASSIKTGGFAEQFF	Rudqvist et al., 2018
FASGDTGNENQAPLF	Rudqvist et al., 2018
CAGGATENSDYTF	Rudqvist et al., 2018
WASSGGRWEQYF	Rudqvist et al., 2018
CQQPSTTGGAAETLYF	Rudqvist et al., 2018
CASIAGGSDYTF	Rudqvist et al., 2018
CASSAWGSDYTF	Rudqvist et al., 2018
CASPGGRGEQYF	Rudqvist et al., 2018
CASSIKPGGVAEQFF	Rudqvist et al., 2018
CASSMYGWGGYEQYF	Rudqvist et al., 2018
WASRLYGWGGYEQYF	Rudqvist et al., 2018
CASGVRGGAETLYF	Rudqvist et al., 2018
CASRIKTGGFAEQFF	Rudqvist et al., 2018
CAICATENSDYTF	Rudqvist et al., 2018
CPSSLYGWGGYEQYF	Rudqvist et al., 2018
CASSAGVSVYTF	Rudqvist et al., 2018
WASGDLGPYNSPLYF	Rudqvist et al., 2018
CASCVYGWGGYEQYF	Rudqvist et al., 2018
CASSVYGWGGYEQYF	Rudqvist et al., 2018
CASRLCGWGGYEQYF	Rudqvist et al., 2018
CRRSRHLPNTGQLYF	Rudqvist et al., 2018
FVIPTLSNTGQLYF	Rudqvist et al., 2018
CAWSLGFNQAPLF	Rudqvist et al., 2018
YILALIEGTNTGQLYF	Rudqvist et al., 2018
CASSSWTGVKHGQLYF	Rudqvist et al., 2018
WVRGLIEGTNTGQLYF	Rudqvist et al., 2018
CASCDTENSDYTF	Rudqvist et al., 2018
YANSLRTGGYAEQFF	Rudqvist et al., 2018
CASSRDSVYEQYF	Rudqvist et al., 2018
CASSIKTGGFAAQFF	Rudqvist et al., 2018
CASILYGWGGYEQYF	Rudqvist et al., 2018
CASSIKTGGLAEQYF	Rudqvist et al., 2018
CGSGATENSYYTF	Rudqvist et al., 2018
CASSLYGWGYEQYF	Rudqvist et al., 2018
CAIIIKTGGFAEQFF	Rudqvist et al., 2018
CASSIKTGGLAEQFF	Rudqvist et al., 2018
CASGDKENSDYTF	Rudqvist et al., 2018
CASGDWGFVQYF	Rudqvist et al., 2018
CARSGGRGEQYF	Rudqvist et al., 2018
RALSLEGTNAGQLYF	Rudqvist et al., 2018
CASSIKTGGFDEQFF	Rudqvist et al., 2018
CASSDCCVYEQYF	Rudqvist et al., 2018
CARAGGRGEQYF	Rudqvist et al., 2018
CAISDGWGYEQYF	Rudqvist et al., 2018
CASSIKTVGFAEQFF	Rudqvist et al., 2018
CACSGGRGEQYF	Rudqvist et al., 2018
CASSVGWGYEQYF	Rudqvist et al., 2018
CASRLYGWGVYEQYF	Rudqvist et al., 2018
CDSSDGWVYEQYF	Rudqvist et al., 2018
CASCAGGADYTF	Rudqvist et al., 2018
FASSGGRWEQYF	Rudqvist et al., 2018
CAISAGGSDYTF	Rudqvist et al., 2018
CASSGGLGEQYF	Rudqvist et al., 2018
WASSIKTGGVAEQFF	Rudqvist et al., 2018
CAISLYGWGGYEQYF	Rudqvist et al., 2018
CAGSIKTGGFAEQFF	Rudqvist et al., 2018
CASGAKENSDYTF	Rudqvist et al., 2018
CASSAGCSDYTF	Rudqvist et al., 2018
CSSSINTGGCAEQFF	Rudqvist et al., 2018
CASSLNGWGGYEQYF	Rudqvist et al., 2018
CASSVKTGGFAEQFF	Rudqvist et al., 2018
CASRDGWGYEQYF	Rudqvist et al., 2018
WARSIKTGGFAEQFF	Rudqvist et al., 2018
CASSAVGSDYTF	Rudqvist et al., 2018
CASSIKTGWFAEQFF	Rudqvist et al., 2018
CASSLRTGGYDEQFF	Rudqvist et al., 2018
CASSINTGGFAVQFF	Rudqvist et al., 2018
CASSIKTGGAAETLYF	Rudqvist et al., 2018
WASCLYGWGGYEQYF	Rudqvist et al., 2018
CASSIKTGLFAEQFF	Rudqvist et al., 2018
CDSGATENSDYTF	Rudqvist et al., 2018
CASSGGGGEQYF	Rudqvist et al., 2018
CASSIKTGGSAEQFF	Rudqvist et al., 2018
CSSSAGGSDYTF	Rudqvist et al., 2018
CARVHGQGSNTGQLYF	Rudqvist et al., 2018
CASSIRRGGSYAEQFF	Rudqvist et al., 2018
CASSLVGLGGEQYF	Rudqvist et al., 2018
CDSGDTGKENQAPLF	Rudqvist et al., 2018
CASSIKTGGGAEQFF	Rudqvist et al., 2018
CASGEGGRANSDYTF	Rudqvist et al., 2018
CASSVGRGEQYF	Rudqvist et al., 2018
CASGSTENSDYTF	Rudqvist et al., 2018
CASRLFGWGGYEQYF	Rudqvist et al., 2018
WASRLSGWGGYEQYF	Rudqvist et al., 2018
DCHNTWPNSDYTF	Rudqvist et al., 2018
CASCIKSGGFAEQFF	Rudqvist et al., 2018
CASSRSGWGGYEQYF	Rudqvist et al., 2018
CATSLYGWGGYEQYF	Rudqvist et al., 2018
CASSIKTGGIAEQFF	Rudqvist et al., 2018
CASRPYGWGGYEQYF	Rudqvist et al., 2018
CSSSIKTGWFAEQFF	Rudqvist et al., 2018
CASRRYGWGGYEQYF	Rudqvist et al., 2018
CASSLYGRGGYEQYF	Rudqvist et al., 2018
CSSSLRTGGYAEQFF	Rudqvist et al., 2018
CAGSIKPGGFAEQFF	Rudqvist et al., 2018
CASSEGGSDYTF	Rudqvist et al., 2018
LPIRELSAETLYF	Rudqvist et al., 2018
CASSIRRGGAYAEQFF	Rudqvist et al., 2018
CASRLSGWGGYEQYF	Rudqvist et al., 2018
CASRLYGWGGYDQYF	Rudqvist et al., 2018
SILLFLFSNERLFF	Rudqvist et al., 2018
SASSLYGWGGYEQYF	Rudqvist et al., 2018
RASGDLGPYNSPLYF	Rudqvist et al., 2018
CASSARGSDYTF	Rudqvist et al., 2018
CARRIKTGGFAEQFF	Rudqvist et al., 2018
KVQLPETLPITPLYF	Rudqvist et al., 2018
CASSLKTGGFAEQFF	Rudqvist et al., 2018
CASSEFYEQYF	Rudqvist et al., 2018
CASGTGGSDYTF	Rudqvist et al., 2018
CASSLYGGRGYEQYF	Rudqvist et al., 2018
CASRFFRGEYAEQFF	Rudqvist et al., 2018
CASGYGGRANSDYTF	Rudqvist et al., 2018
CASSSWTGVKPGQLYF	Rudqvist et al., 2018
CASRLYGRGGYEQYF	Rudqvist et al., 2018
WASSRHGWGGYEQYF	Rudqvist et al., 2018
WASSSGGQDTQYF	Rudqvist et al., 2018
CDSSIKTGGCAEQFF	Rudqvist et al., 2018
GAAGKGRTNSDYTF	Rudqvist et al., 2018
CDSSAGGSDYTF	Rudqvist et al., 2018
CASRTGGSYEQYF	Rudqvist et al., 2018
CASSSRTGGYAEQFF	Rudqvist et al., 2018
CASSTRTGGYAEQFF	Rudqvist et al., 2018
CASSIKTGGYAEQFF	Rudqvist et al., 2018
CASSPRDRNTEVFF	Rudqvist et al., 2018
CASSEGQYEQYF	Rudqvist et al., 2018
CASSQDWGDEQYF	Rudqvist et al., 2018
CASGDGLGGFYAEQFF	Rudqvist et al., 2018
CASSAFYEQYF	Rudqvist et al., 2018
CASSLTANTEVFF	Rudqvist et al., 2018
CASSGSGGAGYAEQFF	Rudqvist et al., 2018
CASRPTGSYEQYF	Rudqvist et al., 2018
CASSLRLGGYAEQFF	Rudqvist et al., 2018
CASSDAWGGADEQYF	Rudqvist et al., 2018
CASSPDWGHEQYF	Rudqvist et al., 2018
CASSSRNNERLFF	Rudqvist et al., 2018
CASSIDSYEQYF	Rudqvist et al., 2018
CTCSADWGFNTGQLYF	Rudqvist et al., 2018
CASSERADTQYF	Rudqvist et al., 2018
CASSIKLGGFAEQFF	Rudqvist et al., 2018
CASSPPDRGDSDYTF	Rudqvist et al., 2018
CASSANNNQAPLF	Rudqvist et al., 2018
CASGTGAYEQYF	Rudqvist et al., 2018
CASSSGTANTEVFF	Rudqvist et al., 2018
CASSLKTGGYAEQFF	Rudqvist et al., 2018
CASSIRLGGYAEQFF	Rudqvist et al., 2018
CASSHQDTQYF	Rudqvist et al., 2018
CASSQDGWGASSYEQYF	Rudqvist et al., 2018
CASSTGIQDTQYF	Rudqvist et al., 2018
CASRAGTTNSDYTF	Rudqvist et al., 2018
AGHLLLGANTEVFF	Rudqvist et al., 2018
CAWSLSGISNERLFF	Rudqvist et al., 2018
CASRAGTGGDTGQLYF	Rudqvist et al., 2018
CASSPDRDEQYF	Rudqvist et al., 2018
CASSPSTGATEVFF	Rudqvist et al., 2018
CASSTGQTYEQYF	Rudqvist et al., 2018
WASSEGGQGSNTEVFF	Rudqvist et al., 2018
GLTSKSTNTGQLYF	Rudqvist et al., 2018
CASSQEWTNTGQLYF	Rudqvist et al., 2018
CASSDGDRNTGQLYF	Rudqvist et al., 2018
CASSGTFNNQAPLF	Rudqvist et al., 2018
CASSPSRGANSDYTF	Rudqvist et al., 2018
CASSSTGVNYAEQFF	Rudqvist et al., 2018
CASGDWGNSDYTF	Rudqvist et al., 2018
VGHHHMQPNTEVFF	Rudqvist et al., 2018
NLLAGPNTEVFF	Rudqvist et al., 2018
SPGEGRYNYAEQFF	Rudqvist et al., 2018
VFDSTLTANTEVFF	Rudqvist et al., 2018
IRWSGYHSGNTLYF	Rudqvist et al., 2018
CASGSGQNTEVFF	Rudqvist et al., 2018
CASSGDRGLDTQYF	Rudqvist et al., 2018
CASSLYLGGYYAEQFF	Rudqvist et al., 2018
CASSQGGTDTEVFF	Rudqvist et al., 2018
CASTPRDKNSGNTLYF	Rudqvist et al., 2018
CASSRGTTEVFF	Rudqvist et al., 2018
CASSFPPNYAEQFF	Rudqvist et al., 2018
EPVPANKGTNTEVFF	Rudqvist et al., 2018
CASSFRGSSAETLYF	Rudqvist et al., 2018
CASTPGTTQDTQYF	Rudqvist et al., 2018
IGELSAETLYF	Rudqvist et al., 2018
CASSLGTGQNTLYF	Rudqvist et al., 2018
CASSRLGGAGTGQLYF	Rudqvist et al., 2018
CASTLRDKNSGNTLYF	Rudqvist et al., 2018
QYMMRRLANTEVFF	Rudqvist et al., 2018
CASSTRDKNSGNTLYF	Rudqvist et al., 2018
GEPSASPNTGQLYF	Rudqvist et al., 2018
LSRSIWANTEVFF	Rudqvist et al., 2018
EVPSASPNTGQLYF	Rudqvist et al., 2018
IVMPSCVSGNTLYF	Rudqvist et al., 2018
CASSSRDKNSGNTLYF	Rudqvist et al., 2018
CASSRDNNSGNTLYF	Rudqvist et al., 2018
CASTPGTKNSGNTLYF	Rudqvist et al., 2018
VPAPFGTTQDTQYF	Rudqvist et al., 2018
CASTPGTGGYAEQFF	Rudqvist et al., 2018
CAGSEGQYEQYF	Rudqvist et al., 2018
CTCSVDWGFNTGQLYF	Rudqvist et al., 2018
CTCSADWGVNTGQLYF	Rudqvist et al., 2018
CACGDGLGGFYAEQFF	Rudqvist et al., 2018
CASGDGRGGFYAEQFF	Rudqvist et al., 2018
RDIPTLSNTGQLYF	Rudqvist et al., 2018
CASTFGTTQDTQYF	Rudqvist et al., 2018
CASTLRDNPRHQYF	Rudqvist et al., 2018
CASTPGTKILENTLYF	Rudqvist et al., 2018
CAAPFGTTQDTQYF	Rudqvist et al., 2018
CASSINTGGYAEQFF	Rudqvist et al., 2018
CASSTRPGGYAEQFF	Rudqvist et al., 2018
CARGDGLGGFYAEQFF	Rudqvist et al., 2018
WARSIKTGGYAEQFF	Rudqvist et al., 2018
CASRARTGGYAEQFF	Rudqvist et al., 2018
WASSSRTGGYAEQFF	Rudqvist et al., 2018
CARSIRLGGYAEQFF	Rudqvist et al., 2018
CASSTRTGGYAKQFF	Rudqvist et al., 2018
CASSIKNGGYAEQFF	Rudqvist et al., 2018
CSSSIKTGGYAEQFF	Rudqvist et al., 2018
CASRSRTGGYAEQFF	Rudqvist et al., 2018
CASRATGSYEQYF	Rudqvist et al., 2018
CASSARTGGYAEQFF	Rudqvist et al., 2018
CASSGAGGAGYAEQFF	Rudqvist et al., 2018
CASSARPGGYAEQFF	Rudqvist et al., 2018
CASSTRSGGFAEQFF	Rudqvist et al., 2018
CASRGAGGAGYAEQFF	Rudqvist et al., 2018
CASSITTGGYAEQFF	Rudqvist et al., 2018
CACSIKTGGYAEQFF	Rudqvist et al., 2018
CARSSRTGGYAEQFF	Rudqvist et al., 2018
CARTGGSYEQYF	Rudqvist et al., 2018
CARRTGGSYEQYF	Rudqvist et al., 2018
CASSINLGGCAEQFF	Rudqvist et al., 2018
CVSSSRTGGYAEQFF	Rudqvist et al., 2018
CASSTRSGGYAEQFF	Rudqvist et al., 2018
CASGEGQYEQYF	Rudqvist et al., 2018
CATSTRTGGYAEQFF	Rudqvist et al., 2018
CASGYGLGGFYAEQFF	Rudqvist et al., 2018
CASRTGGSFEQYF	Rudqvist et al., 2018
CASWTGGSYEQYF	Rudqvist et al., 2018
CASSTRTGGFAEQFF	Rudqvist et al., 2018
CARSIKTGGYAEQFF	Rudqvist et al., 2018
CASSIKPGGYAEQFF	Rudqvist et al., 2018
CTSSLRLGGYAEQFF	Rudqvist et al., 2018
CASRTGGAYEQYF	Rudqvist et al., 2018
CASTRDKNSGNTLYF	Rudqvist et al., 2018
CARSTRTGGYAEQFF	Rudqvist et al., 2018
CACSDAWGGADEQYF	Rudqvist et al., 2018
CASSTGGSYEQYF	Rudqvist et al., 2018
CASRRTGSYEQYF	Rudqvist et al., 2018
CASRQDWGDEQYF	Rudqvist et al., 2018
CASSSRTGVYAEQFF	Rudqvist et al., 2018
CASTLRTTQDTQYF	Rudqvist et al., 2018
CASGVGLGGFYAEQFF	Rudqvist et al., 2018
CASRTGGSSEQYF	Rudqvist et al., 2018
CASSGPGGAGYAEQFF	Rudqvist et al., 2018
WASRTGGSYEQYF	Rudqvist et al., 2018
CASSSRPGGYAEQFF	Rudqvist et al., 2018
CASSTRTGGYSEQFF	Rudqvist et al., 2018
CASRSGGSYEQYF	Rudqvist et al., 2018
CASRQTVSYEQYF	Rudqvist et al., 2018
CASSTRTGWYAEQFF	Rudqvist et al., 2018
CASSIKTGVYAEQFF	Rudqvist et al., 2018
WSRSTRTGGYAEQFF	Rudqvist et al., 2018
CASTLRDTQDTQYF	Rudqvist et al., 2018
CASRTGGSYVQYF	Rudqvist et al., 2018
CASSVGEYEQYF	Rudqvist et al., 2018
CASSITPGGYAEQFF	Rudqvist et al., 2018
FGSSGSGGAGYAEQFF	Rudqvist et al., 2018
CASSFKTGGYAEQFF	Rudqvist et al., 2018
CDSSSRTGGFAEQFF	Rudqvist et al., 2018
CASMTGGSYEQYF	Rudqvist et al., 2018
CASSFKLGGFAEQFF	Rudqvist et al., 2018
CACSSRTGGYAEQFF	Rudqvist et al., 2018
WASSTRPGGYAEQFF	Rudqvist et al., 2018
CASGEGLGGFYAEQFF	Rudqvist et al., 2018
CASSSRTGGYSEQFF	Rudqvist et al., 2018
CASSPRTGGYAEQFF	Rudqvist et al., 2018
CACRTGGSYEQYF	Rudqvist et al., 2018
LCQHPRDKNSGNTLYF	Rudqvist et al., 2018
CASCSRTGGYAEQFF	Rudqvist et al., 2018
CSSSSRTGGYAEQFF	Rudqvist et al., 2018
SASSIKTGGYAEQFF	Rudqvist et al., 2018
RASSIDSYEQYF	Rudqvist et al., 2018
FASSIKTGGYAEQFF	Rudqvist et al., 2018
CASSSRTGVYAVQFF	Rudqvist et al., 2018
CASSIKTGGDAEQFF	Rudqvist et al., 2018
CASSTRTGGYGEQFF	Rudqvist et al., 2018
CASSTRTGGYAVQFF	Rudqvist et al., 2018
CASSIMTGGYAEQFF	Rudqvist et al., 2018
GASSSRTGGYAEQFF	Rudqvist et al., 2018
CASIFKTGGYAEQFF	Rudqvist et al., 2018
CASSSGTGGYAEQFF	Rudqvist et al., 2018
CASSTGTGGYAEQFF	Rudqvist et al., 2018
CASRTVGSYEQYF	Rudqvist et al., 2018
CASSSLTGGYAEQFF	Rudqvist et al., 2018
CASSGSGGSGYAEQFF	Rudqvist et al., 2018
CASSTLTGGYAEQFF	Rudqvist et al., 2018
CSSRTGGSYEQYF	Rudqvist et al., 2018
FASSSRTGGYAEQFF	Rudqvist et al., 2018
WASSTRTGGYAEQFF	Rudqvist et al., 2018
GARGDGLGGFYAEQFF	Rudqvist et al., 2018
CASSIKTGGYGEQFF	Rudqvist et al., 2018
CAISTRTGGYAEQFF	Rudqvist et al., 2018
CALRTGGSYEQYF	Rudqvist et al., 2018
CASRTRPGGYAEQFF	Rudqvist et al., 2018
CQHPRDKNSGNTLYF	Rudqvist et al., 2018
CSSSTGGSYEQYF	Rudqvist et al., 2018
FASSTRTGGYAEQFF	Rudqvist et al., 2018
CSSSIKLGGFAEQFF	Rudqvist et al., 2018
CSCSSRTGGYAEQFF	Rudqvist et al., 2018
CASSIKTGGHAEQFF	Rudqvist et al., 2018
CAISTLTGGYAEQFF	Rudqvist et al., 2018
WASGDGRGGFYAEQFF	Rudqvist et al., 2018
CASSSRSGGYAEQFF	Rudqvist et al., 2018
CASIIKTGGYAEQFF	Rudqvist et al., 2018
CDSSSRTGGYAEQFF	Rudqvist et al., 2018
CASITRTGGYAEQFF	Rudqvist et al., 2018
CASSIKLGGFSEQFF	Rudqvist et al., 2018
RAISGSGGAGYAEQFF	Rudqvist et al., 2018
CACCTRTGGFAEQFF	Rudqvist et al., 2018
CASGSRTGGYAEQFF	Rudqvist et al., 2018
CASSIKKGWYAEQFF	Rudqvist et al., 2018
FACSSRTGGYAEQFF	Rudqvist et al., 2018
CASSGSGGAGYADQFF	Rudqvist et al., 2018
CASSIKTGGYAVQFF	Rudqvist et al., 2018
WASSIKTGGYAEQFF	Rudqvist et al., 2018
CASCGSGGGGYAEQFF	Rudqvist et al., 2018
CASSPRNNERLFF	Rudqvist et al., 2018
AVIPTLSNTGQLYF	Rudqvist et al., 2018
CASRAGTEGDTGQLYF	Rudqvist et al., 2018
CASSDGQYEQYF	Rudqvist et al., 2018
CASSQDGGGASSYEQYF	Rudqvist et al., 2018
CASISRTGGYAEQFF	Rudqvist et al., 2018
CAISPDWGHEQYF	Rudqvist et al., 2018
CARGEGLGGFYAEQFF	Rudqvist et al., 2018
CASSTRTGGHAEQFF	Rudqvist et al., 2018
CASSIKKGGYAEQFF	Rudqvist et al., 2018
CASSLRLGWYAEQFF	Rudqvist et al., 2018
CASGTGGSYEQYF	Rudqvist et al., 2018
CASSQGGGGASSYEQYF	Rudqvist et al., 2018
CASSIKSGGYAEQFF	Rudqvist et al., 2018
CASSTVTGGYAEQFF	Rudqvist et al., 2018
CASSIGGNTGQLYF	Rudqvist et al., 2018
CASSGSGGACYAEQFF	Rudqvist et al., 2018
CASSLLLGGYAEQFF	Rudqvist et al., 2018
CASRNGCSYEQYF	Rudqvist et al., 2018
CASSWSGGAGYAEQFF	Rudqvist et al., 2018
CASSTRTGDYAEQFF	Rudqvist et al., 2018
CASSTGTGGYGEQFF	Rudqvist et al., 2018
CASSTRTVGYAEQFF	Rudqvist et al., 2018
CASRTGVSYEQYF	Rudqvist et al., 2018
GASGDGLGGFYAEQFF	Rudqvist et al., 2018
WPSSTRTGGYAEQFF	Rudqvist et al., 2018
WASGDGLGGFYAEQFF	Rudqvist et al., 2018
WARSSRTGGYAEQFF	Rudqvist et al., 2018
CACSTRTGGYAEQFF	Rudqvist et al., 2018
CSSSTRTGGYAEQFF	Rudqvist et al., 2018
RGLSLEGTNTGQLYF	Rudqvist et al., 2018
CASSSRTGGYDEQFF	Rudqvist et al., 2018
GASRTGGSYEQYF	Rudqvist et al., 2018
CACCSRTGGYAEQFF	Rudqvist et al., 2018
CAGRTGGPYEQYF	Rudqvist et al., 2018
CAGSHQDTQYF	Rudqvist et al., 2018
CASRTGGSYAQYF	Rudqvist et al., 2018
CASRTGGSYEQFF	Rudqvist et al., 2018
CASRTRTGGYAEQFF	Rudqvist et al., 2018
CASRDAWGGADEQYF	Rudqvist et al., 2018
CASGDGLGVFYAEQFF	Rudqvist et al., 2018
SASSANNNQAPLF	Rudqvist et al., 2018
CASCTRTGGYAEQFF	Rudqvist et al., 2018
QLTSVCAKHRQLYF	Rudqvist et al., 2018
CASGDGLGGCYAEQFF	Rudqvist et al., 2018
SPIRELSAETLYF	Rudqvist et al., 2018
CASSIKLGGLAEQFF	Rudqvist et al., 2018
CAISSRNNERLFF	Rudqvist et al., 2018
CASSSRTGGHAEQFF	Rudqvist et al., 2018
CSSSQDWWDEQYF	Rudqvist et al., 2018
GGRSLEGTNTGQLYF	Rudqvist et al., 2018
CASSSLSGGYAEQFF	Rudqvist et al., 2018
CASSIKTWGYAEQFF	Rudqvist et al., 2018
CASRTGGSYDQYF	Rudqvist et al., 2018
CASIIKLGGFAEQFF	Rudqvist et al., 2018
CASSIKTGGYAGQFF	Rudqvist et al., 2018
WASSTGIQDTQYF	Rudqvist et al., 2018
CASSTRTGGDAEQFF	Rudqvist et al., 2018
CASRGSGGAGYAEQFF	Rudqvist et al., 2018
GASSTRTGGYAEQFF	Rudqvist et al., 2018
CASRTCGSYEQYF	Rudqvist et al., 2018
CSSSLRLGGYAEQFF	Rudqvist et al., 2018
CASGTRAGGYAEQFF	Rudqvist et al., 2018
CSIRTGGSYDQYF	Rudqvist et al., 2018
WSSSIKTGGYAEQFF	Rudqvist et al., 2018
CASSVKTGGYAGQFF	Rudqvist et al., 2018
WASMTGGSYEQYF	Rudqvist et al., 2018
CASGEGRGGFYAEQFF	Rudqvist et al., 2018
CASSQDRGEEQYF	Rudqvist et al., 2018
CASSIQPGGYAEQFF	Rudqvist et al., 2018
CASSSRINERLFF	Rudqvist et al., 2018
WASSGAGGAGYAEQFF	Rudqvist et al., 2018
CASTPDKNSGNTLYF	Rudqvist et al., 2018
CASSMKTGGYAEQFF	Rudqvist et al., 2018
CASSIGQGAERLFF	Rudqvist et al., 2018
CASSIPQGRVFF	Rudqvist et al., 2018
CASGDVGEEAPLF	Rudqvist et al., 2018
CASSLTGSAETLYF	Rudqvist et al., 2018
CASGDWGWEQYF	Rudqvist et al., 2018
CASSLRQGGYAEQFF	Rudqvist et al., 2018
CASSYINNSPLYF	Rudqvist et al., 2018
CASGQGAYEQYF	Rudqvist et al., 2018
CTCSATTISNERLFF	Rudqvist et al., 2018
CASSLRAGGYAEQFF	Rudqvist et al., 2018
CASADGKYEQYF	Rudqvist et al., 2018
CAWSLGANANSDYTF	Rudqvist et al., 2018
CAWSPGTGGSAETLYF	Rudqvist et al., 2018
CASSRDWGDEQYF	Rudqvist et al., 2018
CASSGHWGGLDTQYF	Rudqvist et al., 2018
CASRTGDEQYF	Rudqvist et al., 2018
CASGMGSYEQYF	Rudqvist et al., 2018
CASSERDRGREQYF	Rudqvist et al., 2018
CASSSRLGGYAEQFF	Rudqvist et al., 2018
CASSPGVYEQYF	Rudqvist et al., 2018
CGARDRGGSNERLFF	Rudqvist et al., 2018
CASSRDRGLANERLFF	Rudqvist et al., 2018
CAWSLAGASAETLYF	Rudqvist et al., 2018
CASSFWTGASSYNSPLYF	Rudqvist et al., 2018
CASSSSQGGTEVFF	Rudqvist et al., 2018
CASSQDWGKNNQAPLF	Rudqvist et al., 2018
CASSLPGRGDTQYF	Rudqvist et al., 2018
CASSQEVGDEQYF	Rudqvist et al., 2018
CASSEQVYEQYF	Rudqvist et al., 2018
CASSLFLGTGENTGQLYF	Rudqvist et al., 2018
SGPSLEGTNTGQLYF	Rudqvist et al., 2018
CASSLGGWGNQAPLF	Rudqvist et al., 2018
CASGSGPSSYEQYF	Rudqvist et al., 2018
VRTCRLKPNNQAPLF	Rudqvist et al., 2018
RGHSAYVANTEVFF	Rudqvist et al., 2018
SVRGLPPTNTGQLYF	Rudqvist et al., 2018
CASSPSGGRSYEQYF	Rudqvist et al., 2018
CASSLWGAETLYF	Rudqvist et al., 2018
CASRGGPETLYF	Rudqvist et al., 2018
SVASCVSGNTLYF	Rudqvist et al., 2018
CASSLQGAANTEVFF	Rudqvist et al., 2018
IGVGCTNTGQLYF	Rudqvist et al., 2018
QSKTRADTNTGQLYF	Rudqvist et al., 2018
KALGLSTANTEVFF	Rudqvist et al., 2018
SSSNPVSPNTEVFF	Rudqvist et al., 2018
IRRSLEGTNTGQLYF	Rudqvist et al., 2018
RASSLQGAANTEVFF	Rudqvist et al., 2018
CASSIPHGRVFF	Rudqvist et al., 2018
CTSSLRQGGYAEQFF	Rudqvist et al., 2018
CASSIPKGRVFF	Rudqvist et al., 2018
CSSSIPQGRVFF	Rudqvist et al., 2018
CAWSPGWGAGAETLYF	Rudqvist et al., 2018
CASSIPQVRVFF	Rudqvist et al., 2018
CASSDDWGGLTGQLYF	Rudqvist et al., 2018
CTCSAAGGWYEQYF	Rudqvist et al., 2018
CSSSMKTGGYAEQFF	Rudqvist et al., 2018
CACSMKTGGYAEQFF	Rudqvist et al., 2018
CASSQTGAEQFF	Rudqvist et al., 2018
CASSSRTGGFAEQFF	Rudqvist et al., 2018
CASMKTGGYAEQFF	Rudqvist et al., 2018
CASSMKPGGYAEQFF	Rudqvist et al., 2018
CAWRPGTGGSAETLYF	Rudqvist et al., 2018
CASSSRTGGYAVQFF	Rudqvist et al., 2018
CASSMQTGGYAEQFF	Rudqvist et al., 2018
CASSMKAGGYAEQFF	Rudqvist et al., 2018
CARCSRTGGYAEQFF	Rudqvist et al., 2018
CASSRRTGGYAEQFF	Rudqvist et al., 2018
CASSRKTGGYAEQFF	Rudqvist et al., 2018
CASICRTGGYAEQFF	Rudqvist et al., 2018
CASSMMTGGYAEQFF	Rudqvist et al., 2018
WASSRKTGGYAEQFF	Rudqvist et al., 2018
CASSMKTWGYAEQFF	Rudqvist et al., 2018
CARSLRAGGYAEQFF	Rudqvist et al., 2018
CASSFINNSPLYF	Rudqvist et al., 2018
CASSMKTGGYAVQFF	Rudqvist et al., 2018
CASSSRTVGYAEQFF	Rudqvist et al., 2018
CASSIKTVGYAEQFF	Rudqvist et al., 2018
CASGEVGEEAPLF	Rudqvist et al., 2018
CASGDVGEESPLF	Rudqvist et al., 2018
CACSCRTGGYAEQFF	Rudqvist et al., 2018
CASSMKSGGYAEQFF	Rudqvist et al., 2018
CARSRRTGGYAEQFF	Rudqvist et al., 2018
CASSIQTGGYAEQFF	Rudqvist et al., 2018
CSSSIGHGAERLFF	Rudqvist et al., 2018
CASSMKTGGYDEQFF	Rudqvist et al., 2018
CASSMTTGGYAEQFF	Rudqvist et al., 2018
CASCMKTGGYAEQFF	Rudqvist et al., 2018
CASIMKTGGYAEQFF	Rudqvist et al., 2018
FASSMKTGGYAEQFF	Rudqvist et al., 2018
CACCSRTGCYAEQFF	Rudqvist et al., 2018
CASSLTGRAETLYF	Rudqvist et al., 2018
CASSIRTGGYAEQFF	Rudqvist et al., 2018
CASSIGQVAERLFF	Rudqvist et al., 2018
CASSMKTGGDAEQFF	Rudqvist et al., 2018
CASSMKTGGYADQFF	Rudqvist et al., 2018
CASFMKTGGYAEQFF	Rudqvist et al., 2018
CASSMKAWGYAEQFF	Rudqvist et al., 2018
CARSIGQGAERLFF	Rudqvist et al., 2018
WASGDVGEEAPLF	Rudqvist et al., 2018
WASSRRTGGYAEQFF	Rudqvist et al., 2018
CASSIGQGSERLFF	Rudqvist et al., 2018
CASSSRAGGYAEQFF	Rudqvist et al., 2018
CASSRRTGVYAEQFF	Rudqvist et al., 2018
CASSMKTGGFAVQFF	Rudqvist et al., 2018
CASSFGQGAERLFF	Rudqvist et al., 2018
CPSSSRTGGYAEQFF	Rudqvist et al., 2018
CASSMKTGCYAEQFF	Rudqvist et al., 2018
CASCLKTGGYAEQFF	Rudqvist et al., 2018
WASSMKTGGYAEQFF	Rudqvist et al., 2018
CASGYVGEEAPLF	Rudqvist et al., 2018
CASSMKTGGFAEQFF	Rudqvist et al., 2018
CPSSRRTGGYAEQFF	Rudqvist et al., 2018
CASGYVVEEAPLF	Rudqvist et al., 2018
CASSMKTGVYAEQFF	Rudqvist et al., 2018
CASSMKTVGYAEQFF	Rudqvist et al., 2018
FASSMNTGGYAEQFF	Rudqvist et al., 2018
CASSSGQGAERLFF	Rudqvist et al., 2018
CASSLRAGGYAVQFF	Rudqvist et al., 2018
WASSSRLGGYAEQFF	Rudqvist et al., 2018
CAISIGQGAERLFF	Rudqvist et al., 2018
CASSSRKGGYAEQFF	Rudqvist et al., 2018
RASSSRTGGYAEQFF	Rudqvist et al., 2018
CASCIGQGAERLFF	Rudqvist et al., 2018
CASSIGHGAERLFF	Rudqvist et al., 2018
CASSSRTWGYAEQFF	Rudqvist et al., 2018
CSSSMKTGVYAEQFF	Rudqvist et al., 2018
CSSSIGQGAERLFF	Rudqvist et al., 2018
FASSIGQGAERLFF	Rudqvist et al., 2018
WSSSMKTGGYAEQFF	Rudqvist et al., 2018
GASSMKTGGYAEQFF	Rudqvist et al., 2018
CASSSRTGGGAEQFF	Rudqvist et al., 2018
CASSMTPGGYAEQFF	Rudqvist et al., 2018
CASSMMSGGYAEQFF	Rudqvist et al., 2018
CARSIKPGGYAEQFF	Rudqvist et al., 2018
CASSCRTGGYAEQFF	Rudqvist et al., 2018
FASSMKTVGYAEQFF	Rudqvist et al., 2018
CASGHGAYEQYF	Rudqvist et al., 2018
CASSSRTGCYAEQFF	Rudqvist et al., 2018
GASSRRTGGYAEQFF	Rudqvist et al., 2018
CASSTKTGGYAEQFF	Rudqvist et al., 2018
CACSLGANANSDYTF	Rudqvist et al., 2018
CASCIGQVAERLFF	Rudqvist et al., 2018
CASSIGRGAERLFF	Rudqvist et al., 2018
CASSMKTWGYADQFF	Rudqvist et al., 2018
CASGQRAYDQYF	Rudqvist et al., 2018
CSCSATTISNERLFF	Rudqvist et al., 2018
CASSRRPGGYAEQFF	Rudqvist et al., 2018
CAISSLTGGYAEQFF	Rudqvist et al., 2018
CASSSRTGGDAEQFF	Rudqvist et al., 2018
WASGDWGWEQYF	Rudqvist et al., 2018
FASSLRAGGYAEQFF	Rudqvist et al., 2018
CASSSRTVCYAEQFF	Rudqvist et al., 2018
CASSIGQGADRLFF	Rudqvist et al., 2018
CAISLTGSAETLYF	Rudqvist et al., 2018
CASSPRGGRSYEQYF	Rudqvist et al., 2018
CACSSRTGCYAEQFF	Rudqvist et al., 2018
CAISMKTGGYAEQFF	Rudqvist et al., 2018
CASRLFLGTGENTGQLYF	Rudqvist et al., 2018
LGINGRWANTGQLYF	Rudqvist et al., 2018
GWINGRWANTGQLYF	Rudqvist et al., 2018
RIKTRSCTNTGQLYF	Rudqvist et al., 2018
SARTRAGTNTGQLYF	Rudqvist et al., 2018
CASSRTGGYAEQFF	Rudqvist et al., 2018
CASGAGPSSYEQYF	Rudqvist et al., 2018
GASSLTGSAETLYF	Rudqvist et al., 2018
CASSMRTGGYAEQFF	Rudqvist et al., 2018
AVRGLPPTNTGQLYF	Rudqvist et al., 2018
AGHRTGWPALALTD	Rudqvist et al., 2018
CASSLLQGGYAEQFF	Rudqvist et al., 2018
LASSIKTGGYAEQFF	Rudqvist et al., 2018
CGSSMKTGGYAEQFF	Rudqvist et al., 2018
SASGSGPSSYEQYF	Rudqvist et al., 2018
CSSSLRQGVYAEQFF	Rudqvist et al., 2018
CASSMKTGFYAEQFF	Rudqvist et al., 2018
CASSLTGSSESLYF	Rudqvist et al., 2018
CARSMKTGGYAEQFF	Rudqvist et al., 2018
SVRGVPPTNTGQLYF	Rudqvist et al., 2018
EPIGELSAETLYF	Rudqvist et al., 2018
CASSSRSGGYADQFF	Rudqvist et al., 2018
CDSSMKTGGYAEQFF	Rudqvist et al., 2018
CAWSSRTGGYAEQFF	Rudqvist et al., 2018
CASGVWGWEQYF	Rudqvist et al., 2018
CASSMKTGGYGEQFF	Rudqvist et al., 2018
GGRAYDTISNERLFF	Rudqvist et al., 2018
FASSMKTWGYAEQFF	Rudqvist et al., 2018
VPIRELSAETLYF	Rudqvist et al., 2018
CASSRRTGGDAEQFF	Rudqvist et al., 2018
CATSSRTGGYAEQFF	Rudqvist et al., 2018
CACCMKTGGYAEQFF	Rudqvist et al., 2018
CASSMKTGGYSEQFF	Rudqvist et al., 2018
RTCRATTISNERLFF	Rudqvist et al., 2018
CASSIGQWAERLFF	Rudqvist et al., 2018
CASSLMTGGYAEQFF	Rudqvist et al., 2018
CASSMKNGGYAEQFF	Rudqvist et al., 2018
WASSIGQGAERLFF	Rudqvist et al., 2018
CAQPYRQGSYEQYF	Rudqvist et al., 2018
CASSSKTGGYAEQFF	Rudqvist et al., 2018
CASRMKTGGYAEQFF	Rudqvist et al., 2018
CASSMKTEGYAEQFF	Rudqvist et al., 2018
CASSLSGSAETLYF	Rudqvist et al., 2018
SVAGKGRTNSDYTF	Rudqvist et al., 2018
LASSMKTGGYAEQFF	Rudqvist et al., 2018
CASCLRAGGYAEQFF	Rudqvist et al., 2018
CASSSRTGGYGEQFF	Rudqvist et al., 2018
CASSLKPGGYAEQFF	Rudqvist et al., 2018
CASSPIDRAHEQYF	Rudqvist et al., 2018
RASSIGQGAERLFF	Rudqvist et al., 2018
CASSMNTGGYAEQFF	Rudqvist et al., 2018
LASSSRTGGYAEQFF	Rudqvist et al., 2018
TAPSLEGTNTGQLYF	Rudqvist et al., 2018
CASSMKTGGLAEQFF	Rudqvist et al., 2018
WTCSATTISNERLFF	Rudqvist et al., 2018
CASSRDWGEEQYF	Rudqvist et al., 2018
CASSSLTVGYAEQFF	Rudqvist et al., 2018
CAISMKTGGYADQFF	Rudqvist et al., 2018
CASCMMTGGYAEQFF	Rudqvist et al., 2018
CASRRDWGDEQYF	Rudqvist et al., 2018
CASSFRTGGYAEQFF	Rudqvist et al., 2018
CASSSRTGGYADQFF	Rudqvist et al., 2018
CASADVKYEQYF	Rudqvist et al., 2018
CACSSRTGGYSEQFF	Rudqvist et al., 2018
CAISSRTGGYAEQFF	Rudqvist et al., 2018
CSRSMKTGGYAEQFF	Rudqvist et al., 2018
CACSMKPGGDAEQFF	Rudqvist et al., 2018
CASSLTGSSETLYF	Rudqvist et al., 2018
CASSIKPGGDAEQFF	Rudqvist et al., 2018
CASGDWGGEQYF	Rudqvist et al., 2018
CASSTDSGNTLYF	Rudqvist et al., 2018
CALQGANSPLYF	Rudqvist et al., 2018
CASSPPGQGYAEQFF	Rudqvist et al., 2018
CASGDAWGVAETLYF	Rudqvist et al., 2018
CASSGDWGDEQYF	Rudqvist et al., 2018
CASSWTGGAYEQYF	Rudqvist et al., 2018
CASSLKLGGYAEQFF	Rudqvist et al., 2018
CAWSPVNTEVFF	Rudqvist et al., 2018
CAWSLPLNSDYTF	Rudqvist et al., 2018
CASGDLSNERLFF	Rudqvist et al., 2018
CASSGDSQDTQYF	Rudqvist et al., 2018
SKNPAKQGTNTEVFF	Rudqvist et al., 2018
ISVTILTPNTGQLYF	Rudqvist et al., 2018
CASSDGDGNTLYF	Rudqvist et al., 2018
CASGDGGARAETLYF	Rudqvist et al., 2018
LIQHGDRPNTEVFF	Rudqvist et al., 2018
GDSPNTEVFF	Rudqvist et al., 2018
MRRYVANTEVFF	Rudqvist et al., 2018
VIAQAFSNYAEQFF	Rudqvist et al., 2018
CASSPERSRHSVDTEVFF	Rudqvist et al., 2018
CASSQDRQTSQNTLYF	Rudqvist et al., 2018
CTCSGQGVNTEVFF	Rudqvist et al., 2018
CASGDAGTDKNTLYF	Rudqvist et al., 2018
QVTSKSTNTGQLYF	Rudqvist et al., 2018
CASSQDEMGEGADTQYF	Rudqvist et al., 2018
CASSIKVGGYAEQFF	Rudqvist et al., 2018
CASSFDRVGTEVFF	Rudqvist et al., 2018
LLHHHMQPNTEVFF	Rudqvist et al., 2018
KSRSIWANTEVFF	Rudqvist et al., 2018
CVRPLLSANTEVFF	Rudqvist et al., 2018
CASARTGNYAEQFF	Rudqvist et al., 2018
DSRSIWANTEVFF	Rudqvist et al., 2018
CASSLTGASNERLFF	Rudqvist et al., 2018
GLPHRYSTNTGQLYF	Rudqvist et al., 2018
STITRNQDTQYF	Rudqvist et al., 2018
NTRHHMQPNTEVFF	Rudqvist et al., 2018
SLRTRAGTNTGQLYF	Rudqvist et al., 2018
LGSQTSVSNTEVFF	Rudqvist et al., 2018
SRRGLSTANTEVFF	Rudqvist et al., 2018
CASRRTGNTEVFF	Rudqvist et al., 2018
VPADGQANTEVFF	Rudqvist et al., 2018
PRGLNCSNTGQLYF	Rudqvist et al., 2018
CASSPGQGHERLFF	Rudqvist et al., 2018
CASSIKPGGLAEQFF	Rudqvist et al., 2018
CASSSKTGGFAEQFF	Rudqvist et al., 2018
CASSTDSVNTLYF	Rudqvist et al., 2018
CASSIKTGFAEQFF	Rudqvist et al., 2018
CACSIKTGVFAEQFF	Rudqvist et al., 2018
CAISTYSGNTLYF	Rudqvist et al., 2018
CASSIKPGGFAAQFF	Rudqvist et al., 2018
CASSTYSGNTLYF	Rudqvist et al., 2018
CAISTDSVNTLYF	Rudqvist et al., 2018
CASSTVSGNTLYF	Rudqvist et al., 2018
CASSIMTGGFAEQFF	Rudqvist et al., 2018
FASSTDSVNTLYF	Rudqvist et al., 2018
CASSIKTGVVAEQFF	Rudqvist et al., 2018
WASRIKTGGFAEQFF	Rudqvist et al., 2018
CASSFKTGGFAEQFF	Rudqvist et al., 2018
CASSIKTGWVAEQFF	Rudqvist et al., 2018
CSSSTDSGNTLYF	Rudqvist et al., 2018
CASSIKTGGFGEQFF	Rudqvist et al., 2018
CASSITTGGFAEQFF	Rudqvist et al., 2018
CASSTDAGNTLYF	Rudqvist et al., 2018
CAAASQGASNERLFF	Rudqvist et al., 2018
CASSLQTGGFAEQFF	Rudqvist et al., 2018
CASRSLTGGYAEQFF	Rudqvist et al., 2018
CASILKLGGYAEQFF	Rudqvist et al., 2018
CASSITTGGCAEQFF	Rudqvist et al., 2018
CASSIQTGGFAEQFF	Rudqvist et al., 2018
CASSSKPGGFAEQFF	Rudqvist et al., 2018
CDLQGANSPLYF	Rudqvist et al., 2018
CARSPPGQGYAEQFF	Rudqvist et al., 2018
CASSTDSGNSLYF	Rudqvist et al., 2018
FASSINTGGFAEQFF	Rudqvist et al., 2018
CARSIKPGGFAEQFF	Rudqvist et al., 2018
CASCTVSGNTLYF	Rudqvist et al., 2018
CASSTDSGYTLYF	Rudqvist et al., 2018
CAIGDAWGVAETLYF	Rudqvist et al., 2018
CASSKYSGNTLYF	Rudqvist et al., 2018
CASSTDSGITLYF	Rudqvist et al., 2018
FAISTDSGNTLYF	Rudqvist et al., 2018
CASIIKTGGVAEQFF	Rudqvist et al., 2018
CASSTDYGNTLYF	Rudqvist et al., 2018
CASSWTGGSYEQYF	Rudqvist et al., 2018
CASSIMTGGFGEQFF	Rudqvist et al., 2018
CASSIKSGGVAEQFF	Rudqvist et al., 2018
CACCIKTGGFAEQFF	Rudqvist et al., 2018
CASSIKTVGFDEQFF	Rudqvist et al., 2018
CASIIKTWGVAEQFF	Rudqvist et al., 2018
CASITDSGNTLYF	Rudqvist et al., 2018
CASSTDSGYSLYF	Rudqvist et al., 2018
CALSIKTWGFAEQFF	Rudqvist et al., 2018
WASSSKTGGFAEQFF	Rudqvist et al., 2018
WASSPPGQGYAEQFF	Rudqvist et al., 2018
CARSIKTGVFAEQFF	Rudqvist et al., 2018
CASSITTGGVAEQFF	Rudqvist et al., 2018
CASSLGGGNYAEQFF	Rudqvist et al., 2018
AVINGRCANTGQLYF	Rudqvist et al., 2018
YAKTRAGTNTGQLYF	Rudqvist et al., 2018
GGSQGLTNTGQLYF	Rudqvist et al., 2018
CASGDAWVVAETLYF	Rudqvist et al., 2018
SFAVLIESTNTGQLYF	Rudqvist et al., 2018
EYINGRGANTGQLYF	Rudqvist et al., 2018
CACSIMTGGFAEQFF	Rudqvist et al., 2018
CASSRDSGNSLYF	Rudqvist et al., 2018
CAISTDSGITLYF	Rudqvist et al., 2018
CASSIKTGGFAVQFF	Rudqvist et al., 2018
FASSTDSGNTLYF	Rudqvist et al., 2018
FASSIKTWGFAEQFF	Rudqvist et al., 2018
CARSIKTGGVAEQFF	Rudqvist et al., 2018
CASSIRTGGFAEQFF	Rudqvist et al., 2018
DGRSLEGTNTGQLYF	Rudqvist et al., 2018
CALPGANSPLYF	Rudqvist et al., 2018
CASSTKTGGFAEQFF	Rudqvist et al., 2018
CSSSIKTGVFAEQFF	Rudqvist et al., 2018
CASSVKTGWFAEQFF	Rudqvist et al., 2018
CASSIKTVGFSDQFF	Rudqvist et al., 2018
CASSTVSGYTLYF	Rudqvist et al., 2018
FASSLKLGGYAEQFF	Rudqvist et al., 2018
CASSGDWGEEQYF	Rudqvist et al., 2018
CAISGDWGDEQYF	Rudqvist et al., 2018
CARITDSGNTLYF	Rudqvist et al., 2018
CAISTDSGNTLYF	Rudqvist et al., 2018
CALHGANSPLYF	Rudqvist et al., 2018
WACSIKTGGVAEQFF	Rudqvist et al., 2018
CASSLTGGVQRRLFF	Rudqvist et al., 2018
CASSSKTGGCAEQFF	Rudqvist et al., 2018
CASSLKRGGYAEQFF	Rudqvist et al., 2018
CALSIKTGGFAEQFF	Rudqvist et al., 2018
CASSIKTGWCAEQFF	Rudqvist et al., 2018
WASSIKPGGFAEQFF	Rudqvist et al., 2018
HCHNTWPNSDYTF	Rudqvist et al., 2018
CACSSKTGGFAEQFF	Rudqvist et al., 2018
HKAGKGRTNSDYTF	Rudqvist et al., 2018
FASSIKTGVFADQFF	Rudqvist et al., 2018
RGSQELTNTRQLYF	Rudqvist et al., 2018
CASSTDAGNPLYF	Rudqvist et al., 2018
HPIRELSAETLYF	Rudqvist et al., 2018
PRGLNCSDTGQLYF	Rudqvist et al., 2018
CASSQDNWGGVAETLYF	Rudqvist et al., 2018
CASGEDWGIAETLYF	Rudqvist et al., 2018
CASSIGGASDYTF	Rudqvist et al., 2018
CASSYWGEDTQYF	Rudqvist et al., 2018
CASSRDRGNTLYF	Rudqvist et al., 2018
CASSIRENTEVFF	Rudqvist et al., 2018
CASGRLGGSYEQYF	Rudqvist et al., 2018
CASSLPGHYEQYF	Rudqvist et al., 2018
CAWSRPGTGGRDQDTQYF	Rudqvist et al., 2018
GRLCRYPNTGQLYF	Rudqvist et al., 2018
FPCEQQANTEVFF	Rudqvist et al., 2018
TPVLEAFSNYAEQFF	Rudqvist et al., 2018
QGFVPFLNQDTQYF	Rudqvist et al., 2018
CAWTLSGGGTNSDYTF	Rudqvist et al., 2018
CASGDPQGSDYTF	Rudqvist et al., 2018
SWPSLEGTNTGQLYF	Rudqvist et al., 2018
LPLLSANTEVFF	Rudqvist et al., 2018
GPRRGRYNYAEQFF	Rudqvist et al., 2018
CASSDRDNYAEQFF	Rudqvist et al., 2018
CAWSPSGTGGRNTEVFF	Rudqvist et al., 2018
GASITRNQDTQYF	Rudqvist et al., 2018
LLGIGRYSYNSPLYF	Rudqvist et al., 2018
EGTTHLCW	Rudqvist et al., 2018
CNGSTLTANTEVFF	Rudqvist et al., 2018
KGLNSPWPNTEVFF	Rudqvist et al., 2018
RDLNSPWPNTEVFF	Rudqvist et al., 2018
PDILNVANTGQLYF	Rudqvist et al., 2018
ELGLGEGTNTEVFF	Rudqvist et al., 2018
CASSFTGGSAETLYF	Rudqvist et al., 2018
CASIQDNWGGVAETLYF	Rudqvist et al., 2018
CAISQDNWGGVAETLYF	Rudqvist et al., 2018
CACSQDNWGGVAETLYF	Rudqvist et al., 2018
CSSGEDWGIAETLYF	Rudqvist et al., 2018
CASSQVNWGGVAETLYF	Rudqvist et al., 2018
CSSGEDWWIAETLYF	Rudqvist et al., 2018
CASRQDNWGGVAETLYF	Rudqvist et al., 2018
CASSQDNWGVVAETLYF	Rudqvist et al., 2018
CASSQYNWGGVAETLYF	Rudqvist et al., 2018
FSSSQDNWGGVAETLYF	Rudqvist et al., 2018
CASGEDWVIAETLYF	Rudqvist et al., 2018
RASSQDNWGGVAETLYF	Rudqvist et al., 2018
CACSIGGASDYTF	Rudqvist et al., 2018
CASSQDNWVGVAETLYF	Rudqvist et al., 2018
WASSQDNWGGVAETLYF	Rudqvist et al., 2018
CASSQDNWGGGAETLYF	Rudqvist et al., 2018
CASSEDNWGGVAETLYF	Rudqvist et al., 2018
CASCEDWGIAETLYF	Rudqvist et al., 2018
WARSQDNWGGVAETLYF	Rudqvist et al., 2018
CARSQDNWGGVAETLYF	Rudqvist et al., 2018
CSSSQDNWGGVSETLYF	Rudqvist et al., 2018
CASSQDIWGGVAETLYF	Rudqvist et al., 2018
CASSLGGASDYTF	Rudqvist et al., 2018
CASSQDTWGGVAETLYF	Rudqvist et al., 2018
CDSSQDNWGGVAETLYF	Rudqvist et al., 2018
VGIPTLSNTGQLYF	Rudqvist et al., 2018
GSTTRAGTNTGQLYF	Rudqvist et al., 2018
VRITGRGANTGQLYF	Rudqvist et al., 2018
SATGCTNTGQLYF	Rudqvist et al., 2018
YVINGRCANTGQLYF	Rudqvist et al., 2018
CASSLVNWGGVAETLYF	Rudqvist et al., 2018
CAGSLRLGGYAEQFF	Rudqvist et al., 2018
CASSLDNWGGVADTLYF	Rudqvist et al., 2018
KTRDCSNANTGQLYF	Rudqvist et al., 2018
VVPSLEGTNTGQLYF	Rudqvist et al., 2018
CGSSQDNWGGVAETLYF	Rudqvist et al., 2018
CASGEDWGISETLYF	Rudqvist et al., 2018
FGGQSKLPNTGQLYF	Rudqvist et al., 2018
CAGGEDCVIAETLYF	Rudqvist et al., 2018
CASSQDTWGGGAETLYF	Rudqvist et al., 2018
CASSQANWGGGAETLYF	Rudqvist et al., 2018
CAFGEDWGIAETLYF	Rudqvist et al., 2018
CASSQDNWGGVAVTLYF	Rudqvist et al., 2018
CASSHDNWGGVAETLYF	Rudqvist et al., 2018
RRGRAKLPNTGQLYF	Rudqvist et al., 2018
CASSLDIWGGVAERLYF	Rudqvist et al., 2018
CSSSQDNWGGVAESLYF	Rudqvist et al., 2018
PILLFLFSNERLFF	Rudqvist et al., 2018
CAGSQDNWGGVAETLYF	Rudqvist et al., 2018
STRDCSNANTGQLYF	Rudqvist et al., 2018
RALSLEGTNTGQLYF	Rudqvist et al., 2018
CGSSQDNWGGGAETLYF	Rudqvist et al., 2018
CAIGEDWGIAETLYF	Rudqvist et al., 2018
CASSQDNWGGVAEKLYF	Rudqvist et al., 2018
RTLSLEGTNTGQLYF	Rudqvist et al., 2018
CASSQDNWGGVAESLYF	Rudqvist et al., 2018
CASSDRGESLYEQYF	Rudqvist et al., 2018
CASSRDRGYEQYF	Rudqvist et al., 2018
CTCSGTGSYAEQFF	Rudqvist et al., 2018
CASSRGKYEQYF	Rudqvist et al., 2018
CASSLRADTEVFF	Rudqvist et al., 2018
CASSTGTGRTYEQYF	Rudqvist et al., 2018
CASSMTGGAETLYF	Rudqvist et al., 2018
CASSERDNSDYTF	Rudqvist et al., 2018
IPKRAGTNTGQLYF	Rudqvist et al., 2018
CASKGQYYEQYF	Rudqvist et al., 2018
CTCSADLDWGGEQYF	Rudqvist et al., 2018
CASSPLQDTQYF	Rudqvist et al., 2018
CTCRLGGRAETLYF	Rudqvist et al., 2018
CASSLGGRVAETLYF	Rudqvist et al., 2018
CASSEGAYEQYF	Rudqvist et al., 2018
CASSSGTGGSDYTF	Rudqvist et al., 2018
CASSLGQGYEQYF	Rudqvist et al., 2018
SLFRYVANTEVFF	Rudqvist et al., 2018
LQRFGISYEQYF	Rudqvist et al., 2018
CASSIGTGGDTLYF	Rudqvist et al., 2018
CAWSLTRDGERLFF	Rudqvist et al., 2018
VGVTILTPNTGQLYF	Rudqvist et al., 2018
CAWSLAGGGSDYTF	Rudqvist et al., 2018
CAWSHLGGSSYEQYF	Rudqvist et al., 2018
RVRMRRLANTEVFF	Rudqvist et al., 2018
CASSSDTSSLLVDNERLFF	Rudqvist et al., 2018
THLTRLSQNTLYF	Rudqvist et al., 2018
CASSGNNYAEQFF	Rudqvist et al., 2018
CASRGQGDTEVFF	Rudqvist et al., 2018
CASSQERINNQAPLF	Rudqvist et al., 2018
PAKKRNDNNQAPLF	Rudqvist et al., 2018
LRQHGDRPNTEVFF	Rudqvist et al., 2018
CASSQGGGDTEVFF	Rudqvist et al., 2018
CASGDGPTLYF	Rudqvist et al., 2018
CASGGAGGAETLYF	Rudqvist et al., 2018
AGPSASPNTGQLYF	Rudqvist et al., 2018
CASGETGGAGNTLYF	Rudqvist et al., 2018
PKGSTLTANTEVFF	Rudqvist et al., 2018
LSRTVGTALALTD	Rudqvist et al., 2018
KPPNYEVANTGQLYF	Rudqvist et al., 2018
CAWSRQGSQNTLYF	Rudqvist et al., 2018
RLGSTLTANTEVFF	Rudqvist et al., 2018
LGSAILRTNTEVFF	Rudqvist et al., 2018
ACHNTWPNSDYTF	Rudqvist et al., 2018
SPDSTLTANAEVFF	Rudqvist et al., 2018
VWLSLEGTNTGQLYF	Rudqvist et al., 2018
RVSSTGTGRTYEQYF	Rudqvist et al., 2018
KIGLGEGTNTEVFF	Rudqvist et al., 2018
RGELGEGTNTEVFF	Rudqvist et al., 2018
PWCVPLYSNTEVFF	Rudqvist et al., 2018
CASSFWGRDAEQFF	Rudqvist et al., 2018
CASSDRWESLYEQYF	Rudqvist et al., 2018
CASSERGESLYEQYF	Rudqvist et al., 2018
FASSDRGESLYEQYF	Rudqvist et al., 2018
CARSDRGESLYEQYF	Rudqvist et al., 2018
CASSDRGESRYEQYF	Rudqvist et al., 2018
CTCSGTGSFAEQFF	Rudqvist et al., 2018
CGSSDRGESLYEQYF	Rudqvist et al., 2018
CSSSDRGESLYEQYF	Rudqvist et al., 2018
CAISDRGESLYEQYF	Rudqvist et al., 2018
CASSMDRGYEQYF	Rudqvist et al., 2018
CASSERWESLYEQYF	Rudqvist et al., 2018
CTCRGTGSYAEQFF	Rudqvist et al., 2018
CARSIRTGGYAEQFF	Rudqvist et al., 2018
CASCDRGESLYEQYF	Rudqvist et al., 2018
CASSERGESLYDQYF	Rudqvist et al., 2018
CASSDELGGREQYF	Rudqvist et al., 2018
CASSGGKYEQYF	Rudqvist et al., 2018
CASRDRGESLYEQYF	Rudqvist et al., 2018
CASSDELGVLEQYF	Rudqvist et al., 2018
KRLSLEGTNTGQLYF	Rudqvist et al., 2018
TITTRAGTNTGQLYF	Rudqvist et al., 2018
ENINGRWANTGQLYF	Rudqvist et al., 2018
LSIHGRGANTGQLYF	Rudqvist et al., 2018
CASSIRTGVYAEQFF	Rudqvist et al., 2018
CTCRRGGRAETLYF	Rudqvist et al., 2018
CTCSGTGSYAGQFF	Rudqvist et al., 2018
CASGVGLGGNYAEQFF	Rudqvist et al., 2018
NGSRAAATNTGQLYF	Rudqvist et al., 2018
FTCSGTGSYAEQFF	Rudqvist et al., 2018
FAISIRTGGYAEQFF	Rudqvist et al., 2018
FGSRSAATNTGQLYF	Rudqvist et al., 2018
CDSSSDTSSLLVYNERLFF	Rudqvist et al., 2018
FTCSGTVSYAEQFF	Rudqvist et al., 2018
FASSRDRGYEQYF	Rudqvist et al., 2018
CASSARGESLYEQYF	Rudqvist et al., 2018
CACSLRTGGYAEQFF	Rudqvist et al., 2018
CASSLVGLGGSAETLYF	Rudqvist et al., 2018
CASSLVGTGGSAETLYF	Rudqvist et al., 2018
CASSLTGNAETLYF	Rudqvist et al., 2018
VLRTVGTALALTD	Rudqvist et al., 2018
EKAGKVRTNSDYTF	Rudqvist et al., 2018
CASSTGPGRTYEQYF	Rudqvist et al., 2018
SASSDRGESLYEQYF	Rudqvist et al., 2018
CASSDRVESLYEQYF	Rudqvist et al., 2018
RLPTFDPANTGQLYF	Rudqvist et al., 2018
DSAGKVRTNSDYTF	Rudqvist et al., 2018
WASSRGKYEQYF	Rudqvist et al., 2018
NLPISRTSQNTLYF	Rudqvist et al., 2018
CASRSRLGGYAEQFF	Rudqvist et al., 2018
CASRERGESLYEQYF	Rudqvist et al., 2018
CARSDELGGLEQYF	Rudqvist et al., 2018
ANPTLQPANTGQLYF	Rudqvist et al., 2018
CASSARLGGYAEQFF	Rudqvist et al., 2018
CASSRDRGFEQYF	Rudqvist et al., 2018
CASSLTGGAETLYF	Rudqvist et al., 2018
CASTTGGREQYF	Rudqvist et al., 2018
CASSQVFF	Rudqvist et al., 2018
CAWSTGTNSDYTF	Rudqvist et al., 2018
CASDPDGGPPGQLYF	Rudqvist et al., 2018
CASGDMGLSYEQYF	Rudqvist et al., 2018
CASSQDEGREVFF	Rudqvist et al., 2018
CAWSGTPYEQYF	Rudqvist et al., 2018
CASGDLTDPSQNTLYF	Rudqvist et al., 2018
CASSRQNNSPLYF	Rudqvist et al., 2018
CASSQDHLSYNSPLYF	Rudqvist et al., 2018
CASSQERQGTTEVFF	Rudqvist et al., 2018
CAWSLTGTANNQAPLF	Rudqvist et al., 2018
WLCRYPNTGQLYF	Rudqvist et al., 2018
KAKKRNDNNQAPLF	Rudqvist et al., 2018
CASSGDNYEQYF	Rudqvist et al., 2018
CASSDVSSGNTLYF	Rudqvist et al., 2018
CASGAWGYEQYF	Rudqvist et al., 2018
CAWSLSGVSYNSPLYF	Rudqvist et al., 2018
CASGPGQKNSDYTF	Rudqvist et al., 2018
CASSPVGAHEQYF	Rudqvist et al., 2018
CASGSTGGANSDYTF	Rudqvist et al., 2018
RFSMPHSANTGQLYF	Rudqvist et al., 2018
SRHLCW	Rudqvist et al., 2018
CGGPVPNTGQLYF	Rudqvist et al., 2018
CASRPGQGNERLFF	Rudqvist et al., 2018
WITSISTNTGQLYF	Rudqvist et al., 2018
VKVWNTSYEQYF	Rudqvist et al., 2018
CASTQLGSSAETLYF	Rudqvist et al., 2018
CASGDVQPNNQAPLF	Rudqvist et al., 2018
CAWTGGDNSPLYF	Rudqvist et al., 2018
CASSSHANTEVFF	Rudqvist et al., 2018
CASGDSGYNSPLYF	Rudqvist et al., 2018
VVTNGRCANTGQLYF	Rudqvist et al., 2018
CAWSPGLGGGAETLYF	Rudqvist et al., 2018
CASGDYGTGGGQNTLYF	Rudqvist et al., 2018
RDPTWNLPNTGQLYF	Rudqvist et al., 2018
CASSDFGGGNERLFF	Rudqvist et al., 2018
RQQSRHLPNTGQLYF	Rudqvist et al., 2018
KAKKRNDNDQAPLF	Rudqvist et al., 2018
CASGDGTGNTEVFF	Rudqvist et al., 2018
KDIPTLSNTGQLYF	Rudqvist et al., 2018
KAKERNDNDQAPLF	Rudqvist et al., 2018
CASGDRQGGNNQAPLF	Rudqvist et al., 2018
CASGDMGPSYEQYF	Rudqvist et al., 2018
LGVGCTNTGQLYF	Rudqvist et al., 2018
WGPSLEGTNTGQLYF	Rudqvist et al., 2018
RQLRPERTNTEVFF	Rudqvist et al., 2018
CASSVTGGAETLYF	Rudqvist et al., 2018
CARASGDSDYTF	Rudqvist et al., 2018
CAISLTGGAETLYF	Rudqvist et al., 2018
CASSSGHFYEQYF	Rudqvist et al., 2018
CAWSTGTISDYTF	Rudqvist et al., 2018
CASSSGTLYEQYF	Rudqvist et al., 2018
CASTTGGMEQYF	Rudqvist et al., 2018
CASSLTWGAETLYF	Rudqvist et al., 2018
CASSFRDSDYTF	Rudqvist et al., 2018
CASSRDRGLEQYF	Rudqvist et al., 2018
TNIDGRGANTGQLYF	Rudqvist et al., 2018
ALINGRCANTGQLYF	Rudqvist et al., 2018
WASDPDGGPPGQLYF	Rudqvist et al., 2018
SLTAYDTISNERLFF	Rudqvist et al., 2018
EMLSLEGTNTGQLYF	Rudqvist et al., 2018
TRSRAAATNTGQLYF	Rudqvist et al., 2018
LGLSLEGTNTGQLYF	Rudqvist et al., 2018
VLTITRNQDTQYF	Rudqvist et al., 2018
HTLLALSQNTLYF	Rudqvist et al., 2018
RPFVPILNQDTQYF	Rudqvist et al., 2018
CAISRQNNSPLYF	Rudqvist et al., 2018
RSLSLGSTNTGQLYF	Rudqvist et al., 2018
CSSDPDGGPPGQLYF	Rudqvist et al., 2018
GPAGKVLTNSDYTF	Rudqvist et al., 2018
CASGALGYEQYF	Rudqvist et al., 2018
RPLSLEGTNTGQLYF	Rudqvist et al., 2018
CASSRDRGVEQYF	Rudqvist et al., 2018
CRRSLEVTNTGQLYF	Rudqvist et al., 2018
CASSRDWGFEQYF	Rudqvist et al., 2018
ACVWKVRTNSDYTF	Rudqvist et al., 2018
CSSSLTGGAETLYF	Rudqvist et al., 2018
CASGDVSSGNTLYF	Rudqvist et al., 2018
HRLLFLFSNERLFF	Rudqvist et al., 2018
ELHTVGTALALTD	Rudqvist et al., 2018
CAWSKWTNSDYTF	Rudqvist et al., 2018
SPRTVGTALALTD	Rudqvist et al., 2018
CPSSLTGGAETLYF	Rudqvist et al., 2018
CASSSERGFEQYF	Rudqvist et al., 2018
CASSQDGWGGSSYEQYF	Rudqvist et al., 2018
CASSDAYYEQYF	Rudqvist et al., 2018
CASSRRNSDYTF	Rudqvist et al., 2018
CASSQRLGGPTGQLYF	Rudqvist et al., 2018
CASSMKLGGYAEQFF	Rudqvist et al., 2018
CASSPLGTEVFF	Rudqvist et al., 2018
CAWNPTGLEVFF	Rudqvist et al., 2018
CASSLYLDKNERLFF	Rudqvist et al., 2018
CASRARVSNERLFF	Rudqvist et al., 2018
CASGDGWGGAETLYF	Rudqvist et al., 2018
CASSLAGSAETLYF	Rudqvist et al., 2018
CASRLGGAPYEQYF	Rudqvist et al., 2018
CASSQETGGSYEQYF	Rudqvist et al., 2018
CGAGDRSNERLFF	Rudqvist et al., 2018
CASGVGQGDEQYF	Rudqvist et al., 2018
CASSLPLGGQDTQYF	Rudqvist et al., 2018
CASGKANSDYTF	Rudqvist et al., 2018
CSSTTGGFNQAPLF	Rudqvist et al., 2018
CASRTGGVTETLYF	Rudqvist et al., 2018
CAWSPFNNQAPLF	Rudqvist et al., 2018
CASSDGQGATGQLYF	Rudqvist et al., 2018
RFPIGRTSQNTLYF	Rudqvist et al., 2018
CASGGQGGAETLYF	Rudqvist et al., 2018
CASSFMANTEVFF	Rudqvist et al., 2018
CFLSRGTNTGQLYF	Rudqvist et al., 2018
DGMVPSTTNTEVFF	Rudqvist et al., 2018
SGKDSGCTNTGQLYF	Rudqvist et al., 2018
NSSCPERTNTEVFF	Rudqvist et al., 2018
CGARGGASDYTF	Rudqvist et al., 2018
CAWSPTGVSAETLYF	Rudqvist et al., 2018
CTCSAPDWREDTQYF	Rudqvist et al., 2018
CASSEGRGYNSPLYF	Rudqvist et al., 2018
RRYFEEPNTGQLYF	Rudqvist et al., 2018
GRYNYAEQFF	Rudqvist et al., 2018
IGPERTNTEVFF	Rudqvist et al., 2018
FLRTVGTALALTD	Rudqvist et al., 2018
CASSGRDRVQDTQYF	Rudqvist et al., 2018
CRDCPISNTEVFF	Rudqvist et al., 2018
CASSLGGRGDSDYTF	Rudqvist et al., 2018
SLLSRHLPNTGQLYF	Rudqvist et al., 2018
CASSLGGGDEQYF	Rudqvist et al., 2018
CASGDWESSYEQYF	Rudqvist et al., 2018
GLRTVGTALALTD	Rudqvist et al., 2018
CASSPGTGGSQNTLYF	Rudqvist et al., 2018
CAWSLVGASAETLYF	Rudqvist et al., 2018
RNLCPERTNTEVFF	Rudqvist et al., 2018
CASSQDGGGGSSYEQYF	Rudqvist et al., 2018
CASSHDGWGGSSYDQYF	Rudqvist et al., 2018
CASSQDGWGGSAYEQYF	Rudqvist et al., 2018
CASSQDGWGSSYEQYF	Rudqvist et al., 2018
VPAAKMAGGGSSYEQYF	Rudqvist et al., 2018
CASRARGSNERLFF	Rudqvist et al., 2018
CSSSQRLGGPTGQLYF	Rudqvist et al., 2018
CASSLYFDKNERLFF	Rudqvist et al., 2018
CASSQAGWGGSSYEQYF	Rudqvist et al., 2018
CASSQVGWGGSSYEQYF	Rudqvist et al., 2018
CASSQEGWGGSSYEQYF	Rudqvist et al., 2018
WASSQDGGGGSSYEQYF	Rudqvist et al., 2018
CAISQDGGGGSSYEQYF	Rudqvist et al., 2018
CASCQDGWGGSSYEQYF	Rudqvist et al., 2018
CASSQEGGGGSSYEQYF	Rudqvist et al., 2018
CASSQDGWGVISYEQYF	Rudqvist et al., 2018
CASSHDGGGGSSYEQYF	Rudqvist et al., 2018
WASSQDGWGGSSYEQYF	Rudqvist et al., 2018
CASCLDGWGGSSYEQYF	Rudqvist et al., 2018
CACCQDGWGGSSYEQYF	Rudqvist et al., 2018
CASRARVSSERLFF	Rudqvist et al., 2018
CARSQDGWGGSSYEQYF	Rudqvist et al., 2018
CASRTGGGTETLYF	Rudqvist et al., 2018
CARSQAGWGGSSYEQYF	Rudqvist et al., 2018
CARSDAYYEQYF	Rudqvist et al., 2018
WASSDAYYEQYF	Rudqvist et al., 2018
CASSQYGWGGSSYEQYF	Rudqvist et al., 2018
CASSHDGWGGSAYEQYF	Rudqvist et al., 2018
CACSQDGGGGSSYEQYF	Rudqvist et al., 2018
CASSHAGWGGSSYEQYF	Rudqvist et al., 2018
FASSQDGWGGSSYEQYF	Rudqvist et al., 2018
CSSSQDGWGGSSYEQYF	Rudqvist et al., 2018
CASSQDGWGGSSYDQYF	Rudqvist et al., 2018
WASSQEGWGGSSYEQYF	Rudqvist et al., 2018
CASSHDGWGGSSYEQYF	Rudqvist et al., 2018
WASSPDGGGGSSYEQYF	Rudqvist et al., 2018
CASRAMVSNERLFF	Rudqvist et al., 2018
CASSPAGWGGSSYEQYF	Rudqvist et al., 2018
CAISQDGWGGSSYEQYF	Rudqvist et al., 2018
CASSQYGGGGSSYEQYF	Rudqvist et al., 2018
CASSQDGWGGISYEQYF	Rudqvist et al., 2018
CASSQAGGGGSSYEQYF	Rudqvist et al., 2018
CATSQDGGGGSSYEQYF	Rudqvist et al., 2018
WARSQDGWGGSSYEQYF	Rudqvist et al., 2018
WASRQEGGGGSSYEQYF	Rudqvist et al., 2018
CASSPDGWGGSSYEQYF	Rudqvist et al., 2018
CASLQDGWGGSSYEQYF	Rudqvist et al., 2018
CASSLDGWGGSSYEQYF	Rudqvist et al., 2018
CARRQDGWGGSSYEQYF	Rudqvist et al., 2018
WASRQAGWGGSSYEQYF	Rudqvist et al., 2018
WSSSQDGWGGSSYEQYF	Rudqvist et al., 2018
CASIQDGWGGSSYEQYF	Rudqvist et al., 2018
CARSQEGWGGSSYEQYF	Rudqvist et al., 2018
CARSHAGWGGSSYEQYF	Rudqvist et al., 2018
WASSRRNSDYTF	Rudqvist et al., 2018
FASSQAGWGGSSYEQYF	Rudqvist et al., 2018
DWTTRAGTNTGQLYF	Rudqvist et al., 2018
CASSPPDRGLSGNTLYF	Rudqvist et al., 2018
CASSMKLLGYAEQFF	Rudqvist et al., 2018
CASSLRLGGPTGQLYF	Rudqvist et al., 2018
CARSRRNSDYTF	Rudqvist et al., 2018
CSSSLDGWGGSSYEQYF	Rudqvist et al., 2018
CACSQDGWGGSSYEQYF	Rudqvist et al., 2018
GASSLAGSAETLYF	Rudqvist et al., 2018
CACSQDGWGGSSYDQYF	Rudqvist et al., 2018
CPSSQDGGGGSSYEQYF	Rudqvist et al., 2018
FASSDAYYEQYF	Rudqvist et al., 2018
CASSQDGCGGSSYEQYF	Rudqvist et al., 2018
VLTAYDTISNERLFF	Rudqvist et al., 2018
NRRRTGWPALALTD	Rudqvist et al., 2018
CASSMKLGCYAEQFF	Rudqvist et al., 2018
CASSLYLGKNERLFF	Rudqvist et al., 2018
CASSLYLDKSEGLFF	Rudqvist et al., 2018
LCQQPPDRGLSGNTLYF	Rudqvist et al., 2018
WSTIGPVPNTGQLYF	Rudqvist et al., 2018
CAISHDGWGGSSYEQYF	Rudqvist et al., 2018
CARSQDGGGGSSYEQYF	Rudqvist et al., 2018
CASRVGGAPYEQYF	Rudqvist et al., 2018
CASGVGQGDGQYF	Rudqvist et al., 2018
CAPSQDGWGGSSYEQYF	Rudqvist et al., 2018
CASSQYCGGGSSYEQYF	Rudqvist et al., 2018
VWEAMIRTNTGQLYF	Rudqvist et al., 2018
GGAGKVRTNSDYTF	Rudqvist et al., 2018
CASSLDGGGGSSYEQYF	Rudqvist et al., 2018
WASSQAGWGGSSYEQYF	Rudqvist et al., 2018
WASSQDGWGGSAYEQYF	Rudqvist et al., 2018
CARSHDGGGGSSYEQYF	Rudqvist et al., 2018
CACRARVSNERLFF	Rudqvist et al., 2018
CASRQDGWGGSSYEQYF	Rudqvist et al., 2018
CARSQEGGGGSSYEQYF	Rudqvist et al., 2018
CASSPDGGGGSSYEQYF	Rudqvist et al., 2018
WASSHEGWGGSSYEQYF	Rudqvist et al., 2018
CASSMKLGGGAEQFF	Rudqvist et al., 2018
CASRDAYYAQYF	Rudqvist et al., 2018
CASGDWGLYEQYF	Rudqvist et al., 2018
CASSPRLGGPTGQLYF	Rudqvist et al., 2018
CASSPNRDSQDTQYF	Rudqvist et al., 2018
CASSQERTGVAEQFF	Rudqvist et al., 2018
CASSRGTGQLYF	Rudqvist et al., 2018
CASGDAWGSAETLYF	Rudqvist et al., 2018
CASTMGGGEQYF	Rudqvist et al., 2018
CASGDWGGAQNTLYF	Rudqvist et al., 2018
RTSCPERTNTEVFF	Rudqvist et al., 2018
CAWTTTGTNERLFF	Rudqvist et al., 2018
CGAYRVSGNTLYF	Rudqvist et al., 2018
CASSQDPPGFNQAPLF	Rudqvist et al., 2018
CASSGQDTQYF	Rudqvist et al., 2018
NATITRNQDTQYF	Rudqvist et al., 2018
PAKERNDNNQAPLF	Rudqvist et al., 2018
CASSQNTLYF	Rudqvist et al., 2018
CASSGFYEQYF	Rudqvist et al., 2018
CASSDGGVYEQYF	Rudqvist et al., 2018
CASSGGYTEVFF	Rudqvist et al., 2018
CASSGTGGAYEQYF	Rudqvist et al., 2018
CTCSADPGGVISNERLFF	Rudqvist et al., 2018
PSLPIPNTEVFF	Rudqvist et al., 2018
CASTSTGKGNTEVFF	Rudqvist et al., 2018
CASSQDLGQNTGQLYF	Rudqvist et al., 2018
CASSCFWGRDQNTLYF	Rudqvist et al., 2018
RGSQELTNTGQLYF	Rudqvist et al., 2018
KVLNSPWPNTEVFF	Rudqvist et al., 2018
CASSSDSSRHSVDTEVFF	Rudqvist et al., 2018
ASLPIPNTEVFF	Rudqvist et al., 2018
CASSCFLGRDQNTLYF	Rudqvist et al., 2018
NGHDCSNADTGQLYF	Rudqvist et al., 2018
CASSQLGGDAEQFF	Rudqvist et al., 2018
RRRSRHLPNTGQLYF	Rudqvist et al., 2018
VSRSIWANTEVFF	Rudqvist et al., 2018
CATSQESTGVAEQFF	Rudqvist et al., 2018
CASSRGTWQLYF	Rudqvist et al., 2018
CASGDGGLYEQYF	Rudqvist et al., 2018
CACSQVRTGVAEQFF	Rudqvist et al., 2018
GARGDWGLYEQYF	Rudqvist et al., 2018
WASGDWGLYEQYF	Rudqvist et al., 2018
CARSPRLGGPTGQLYF	Rudqvist et al., 2018
CASSFTTGGYAEQFF	Rudqvist et al., 2018
CASGDWGIYEQYF	Rudqvist et al., 2018
CASCRRLGGPTGQLYF	Rudqvist et al., 2018
HHHRAGWPALALTD	Rudqvist et al., 2018
LHHDCSNANTGQLYF	Rudqvist et al., 2018
CSSSPRLGGPTGQLYF	Rudqvist et al., 2018
CAIGDWGLYEQYF	Rudqvist et al., 2018
WASGDGGLYEQYF	Rudqvist et al., 2018
MRLLFLFSNERLFF	Rudqvist et al., 2018
CASSLGGRYAEQFF	Rudqvist et al., 2018
CASGDWGRYEQYF	Rudqvist et al., 2018
KCPTFDLANTGQLYF	Rudqvist et al., 2018
RGRAYDTISNERLFF	Rudqvist et al., 2018
CASSIKTGCYAEQFF	Rudqvist et al., 2018
CASGDWGPYEQYF	Rudqvist et al., 2018
CASSPRDSDYTF	Rudqvist et al., 2018
CASSHERTGVAEQFF	Rudqvist et al., 2018
CASGDRGLYEQYF	Rudqvist et al., 2018
CAISIKTGGYAEQFF	Rudqvist et al., 2018
NAPNYEVANTGQLYF	Rudqvist et al., 2018
CASSPNRESQDTQYF	Rudqvist et al., 2018
TVAGKVRTNSDYTF	Rudqvist et al., 2018
WASSLRTGGYAEQFF	Rudqvist et al., 2018
CASGPRLGGPTGQLYF	Rudqvist et al., 2018
CASSGGTGNSDYTF	Rudqvist et al., 2018
CASSRRGQGISNERLFF	Rudqvist et al., 2018
CASSSTTNTEVFF	Rudqvist et al., 2018
CASRDWGGYEQYF	Rudqvist et al., 2018
RVGANTEVFF	Rudqvist et al., 2018
VTIPLVANTEVFF	Rudqvist et al., 2018
CASSQVPGQGRNSDYTF	Rudqvist et al., 2018
CASRMLDGNSDYTF	Rudqvist et al., 2018
WNVRSLTPNTGQLYF	Rudqvist et al., 2018
CASSARLGGYEQYF	Rudqvist et al., 2018
CASSPGLGSYEQYF	Rudqvist et al., 2018
CASSQDLGVSYEQYF	Rudqvist et al., 2018
CASGDWGSNQDTQYF	Rudqvist et al., 2018
CGARDASPNERLFF	Rudqvist et al., 2018
CVPGLSTANTEVFF	Rudqvist et al., 2018
CASSISGEGAEQFF	Rudqvist et al., 2018
CASSRDRGRGAETLYF	Rudqvist et al., 2018
CASSQDWNTEVFF	Rudqvist et al., 2018
CASSLEQGGAETLYF	Rudqvist et al., 2018
CASADWGGAETLYF	Rudqvist et al., 2018
CAWSPGTGGGAETLYF	Rudqvist et al., 2018
AGSHQKSNTEVFF	Rudqvist et al., 2018
RSSYAHSANTGQLYF	Rudqvist et al., 2018
PNTGQLYF	Rudqvist et al., 2018
SHLTALSQNTLYF	Rudqvist et al., 2018
CCRTRAGTNTGQLYF	Rudqvist et al., 2018
CTCSADPTEVFF	Rudqvist et al., 2018
CASGEGDRGYAEQFF	Rudqvist et al., 2018
CGAKQGADTQYF	Rudqvist et al., 2018
CASSNDRGRNTLYF	Rudqvist et al., 2018
PRDCPISNTEVFF	Rudqvist et al., 2018
CASSLGHQEVFF	Rudqvist et al., 2018
CAISPRDRNTEVFF	Rudqvist et al., 2018
CASSPRDRTTEVFF	Rudqvist et al., 2018
CASSPRDRKTEVFF	Rudqvist et al., 2018
CASSSRRGGYAEQFF	Rudqvist et al., 2018
WARSSRLGGYAEQFF	Rudqvist et al., 2018
CASRGGTGNSDYTF	Rudqvist et al., 2018
GASSSRLGGYAEQFF	Rudqvist et al., 2018
CASSSRVGGYAEQFF	Rudqvist et al., 2018
WASSSRRGGYAEQFF	Rudqvist et al., 2018
CARSSRLGGYAEQFF	Rudqvist et al., 2018
CASCGGTGNSDYTF	Rudqvist et al., 2018
CASSSLLGGYAEQFF	Rudqvist et al., 2018
PNINGRGANTGQLYF	Rudqvist et al., 2018
AGKTRAGTNTGQLYF	Rudqvist et al., 2018
CASSTRTGGYAGQFF	Rudqvist et al., 2018
CASSARRGGYAEQFF	Rudqvist et al., 2018
CACSSLLGGYAEQFF	Rudqvist et al., 2018
ELHRTGWPALALTD	Rudqvist et al., 2018
GVSRAAATNTGQLYF	Rudqvist et al., 2018
ASPHRCATNTGQLYF	Rudqvist et al., 2018
GPIRELSAETLYF	Rudqvist et al., 2018
CASSGGTWNSDYTF	Rudqvist et al., 2018
CACSGGTGNSDYTF	Rudqvist et al., 2018
FGLSLEGTNTGQLYF	Rudqvist et al., 2018
CAISCRLGGYAEQFF	Rudqvist et al., 2018
RPIGELSAETLYF	Rudqvist et al., 2018
RGGAMIWTNTGQLYF	Rudqvist et al., 2018
CASSRDRGQGSERLFF	Rudqvist et al., 2023 (this manuscript)
CASSLRTGGYAEQFF	Rudqvist et al., 2023 (this manuscript)
CASSIKTGGYAEQFF	Rudqvist et al., 2023 (this manuscript)
CASSTPGTGTNERLFF	Rudqvist et al., 2023 (this manuscript)
CASSTRQGGYAEQFF	Rudqvist et al., 2023 (this manuscript)
CASSKTGGAETLYF	Rudqvist et al., 2023 (this manuscript)
CASSSRTGGYAEQFF	Rudqvist et al., 2023 (this manuscript)
CASSMRGGYAEQFF	Rudqvist et al., 2023 (this manuscript)
CASSLTGGAETLYF	Rudqvist et al., 2023 (this manuscript)
CASSLREDTEVFF	Rudqvist et al., 2023 (this manuscript)
CASSDAEQYF	Rudqvist et al., 2023 (this manuscript)
CGARDDRGPNERLFF	Rudqvist et al., 2023 (this manuscript)
CASSRFYEQYF	Rudqvist et al., 2023 (this manuscript)
CASSRANSDYTF	Rudqvist et al., 2023 (this manuscript)
CASGRGAYEQYF	Rudqvist et al., 2023 (this manuscript)
CASSQEFGQGAAGQLYF	Rudqvist et al., 2023 (this manuscript)
CASGDAWGGAETLYF	Rudqvist et al., 2023 (this manuscript)
CASSVGSYEQYF	Rudqvist et al., 2023 (this manuscript)
CASGPGQEVFF	Rudqvist et al., 2023 (this manuscript)
CASGQGAGEQYF	Rudqvist et al., 2023 (this manuscript)
CASSDRLGGLEQYF	Rudqvist et al., 2023 (this manuscript)
CASGGPLGPSYEQYF	Rudqvist et al., 2023 (this manuscript)
CAWSPIGTNNNQAPLF	Rudqvist et al., 2023 (this manuscript)
CASSSDRAQDTQYF	Rudqvist et al., 2023 (this manuscript)
CASWTGVGNTLYF	Rudqvist et al., 2023 (this manuscript)
CASGRTENTEVFF	Rudqvist et al., 2023 (this manuscript)
CASSGFYEQYF	Rudqvist et al., 2023 (this manuscript)
CASSETGGEKNTLYF	Rudqvist et al., 2023 (this manuscript)
CSETAYEQYF	Rudqvist et al., 2023 (this manuscript)
CASSYRDREPAETLYF	Rudqvist et al., 2023 (this manuscript)
CASGDWDRNSGNTLYF	Rudqvist et al., 2023 (this manuscript)
CSPPGGADAEQFF	Rudqvist et al., 2023 (this manuscript)
CASSLDWSSQNTLYF	Rudqvist et al., 2023 (this manuscript)
CAWSPGHSDYTF	Rudqvist et al., 2023 (this manuscript)
CASSQDWGDEQYF	Rudqvist et al., 2023 (this manuscript)
CASSPGLGVSYEQYF	Rudqvist et al., 2023 (this manuscript)
CASSLTPYEQYF	Rudqvist et al., 2023 (this manuscript)
CASSIGGNYAEQFF	Rudqvist et al., 2023 (this manuscript)
CASGATENSDYTF	Rudqvist et al., 2023 (this manuscript)
CAWSTGGENTLYF	Rudqvist et al., 2023 (this manuscript)
CGARDKTSQNTLYF	Rudqvist et al., 2023 (this manuscript)
CASSYLRTSAETLYF	Rudqvist et al., 2023 (this manuscript)
CSAMGGQDTQYF	Rudqvist et al., 2023 (this manuscript)
CRDNYEQYF	Rudqvist et al., 2023 (this manuscript)
CASGDARVGGLEQYF	Rudqvist et al., 2023 (this manuscript)
CASQQGANSDYTF	Rudqvist et al., 2023 (this manuscript)
CASSGGYEQYF	Rudqvist et al., 2023 (this manuscript)
CASSIRTGGYAEQFF	Rudqvist et al., 2023 (this manuscript)
CASSQGQGNERLFF	Rudqvist et al., 2023 (this manuscript)
CASSHPTNSGNTLYF	Rudqvist et al., 2023 (this manuscript)
CAWSPPRNSDYTF	Rudqvist et al., 2023 (this manuscript)
CASRSTGGGNSPLYF	Rudqvist et al., 2023 (this manuscript)
CASSLDWGLDTQYF	Rudqvist et al., 2023 (this manuscript)
CASRWTGIYEQYF	Rudqvist et al., 2023 (this manuscript)
CASRGDEQYF	Rudqvist et al., 2023 (this manuscript)
CASGDDRGHSDYTF	Rudqvist et al., 2023 (this manuscript)
CASSIADTEVFF	Rudqvist et al., 2023 (this manuscript)
CSARDTGQLYF	Rudqvist et al., 2023 (this manuscript)
CASSDVGGQDTQYF	Rudqvist et al., 2023 (this manuscript)
CASSFRDRDERLFF	Rudqvist et al., 2023 (this manuscript)
CASSLGGPTYEQYF	Rudqvist et al., 2023 (this manuscript)
CGARALGGNTQYF	Rudqvist et al., 2023 (this manuscript)
CASSVTGGYAEQFF	Rudqvist et al., 2023 (this manuscript)
CASSRLLGGYAETLYF	Rudqvist et al., 2023 (this manuscript)
CASSAGQGYEQYF	Rudqvist et al., 2023 (this manuscript)
CASGERGNQDTQYF	Rudqvist et al., 2023 (this manuscript)
CASSRGGRDTQYF	Rudqvist et al., 2023 (this manuscript)
CASSQGNWGYEQYF	Rudqvist et al., 2023 (this manuscript)
CASSDWGANQDTQYF	Rudqvist et al., 2023 (this manuscript)
CASSPPGSEVFF	Rudqvist et al., 2023 (this manuscript)
CASSIRQGGYAEQFF	Rudqvist et al., 2023 (this manuscript)
CASTDRVDQAPLF	Rudqvist et al., 2023 (this manuscript)
CASGDSGTGPYEQYF	Rudqvist et al., 2023 (this manuscript)
CASSNQGRLRKDTQYF	Rudqvist et al., 2023 (this manuscript)
CASRQDNQAPLF	Rudqvist et al., 2023 (this manuscript)
CASSIKLGGYAEQFF	Rudqvist et al., 2023 (this manuscript)
CSADFSSYEQYF	Rudqvist et al., 2023 (this manuscript)
CASSQEQDSYEQYF	Rudqvist et al., 2023 (this manuscript)
CASSPDWGAYEQYF	Rudqvist et al., 2023 (this manuscript)
CASRAGTGGDTQYF	Rudqvist et al., 2023 (this manuscript)
CASSIQNYAEQFF	Rudqvist et al., 2023 (this manuscript)
CASSQDWGGYAEQFF	Rudqvist et al., 2023 (this manuscript)
CASSNSGAGQNTLYF	Rudqvist et al., 2023 (this manuscript)
CASSQRLGGPTGQLYF	Rudqvist et al., 2023 (this manuscript)
CAIGDNTEVFF	Rudqvist et al., 2023 (this manuscript)
CAWSPGLGGRETLYF	Rudqvist et al., 2023 (this manuscript)
CASSLRGVNSDYTF	Rudqvist et al., 2023 (this manuscript)
CASGDAWGVAETLYF	Rudqvist et al., 2023 (this manuscript)
CSAGPYEQYF	Rudqvist et al., 2023 (this manuscript)
CASSSRQGGYAEQFF	Rudqvist et al., 2023 (this manuscript)
CASSQGLYEQYF	Rudqvist et al., 2023 (this manuscript)
CASSPRDRNTEVFF	Rudqvist et al., 2023 (this manuscript)
CASSLTGGYAEQFF	Rudqvist et al., 2023 (this manuscript)
CASGEGDKNYAEQFF	Rudqvist et al., 2023 (this manuscript)
CASSGDRGYEQYF	Rudqvist et al., 2023 (this manuscript)
CASGGTVNSDYTF	Rudqvist et al., 2023 (this manuscript)
CASSEGQYEQYF	Rudqvist et al., 2023 (this manuscript)
CASSLPTGGYEQYF	Rudqvist et al., 2023 (this manuscript)
CASGSGTGDTEVFF	Rudqvist et al., 2023 (this manuscript)
CASGDGLGGFYAEQFF	Rudqvist et al., 2023 (this manuscript)
CAWSPSGGTTNSDYTF	Rudqvist et al., 2023 (this manuscript)
CASSPRLGGPTGQLYF	Rudqvist et al., 2023 (this manuscript)
CASSADNYEQYF	Rudqvist et al., 2023 (this manuscript)
CASRDFSQNTLYF	Rudqvist et al., 2023 (this manuscript)
CAWNPGGTEVFF	Rudqvist et al., 2023 (this manuscript)
CASGSGQGLSPLYF	Rudqvist et al., 2023 (this manuscript)
CASSLWGGKDQYF	Rudqvist et al., 2023 (this manuscript)
CASSHRDTQYF	Rudqvist et al., 2023 (this manuscript)
CASRRLGDNQDTQYF	Rudqvist et al., 2023 (this manuscript)
CASSLRGGGSYAEQFF	Rudqvist et al., 2023 (this manuscript)
CASSGPPDRDEQYF	Rudqvist et al., 2023 (this manuscript)
CASGDAWGAAETLYF	Rudqvist et al., 2023 (this manuscript)
CASGEGAGEQYF	Rudqvist et al., 2023 (this manuscript)
CAWSPFGGTKNSDYTF	Rudqvist et al., 2023 (this manuscript)
CATGLGSYEQYF	Rudqvist et al., 2023 (this manuscript)
CASSTKTGGYAEQFF	Rudqvist et al., 2023 (this manuscript)
CASSDFYEQYF	Rudqvist et al., 2023 (this manuscript)
CASSLPGGYEQYF	Rudqvist et al., 2023 (this manuscript)
CASGEGDRGYAEQFF	Rudqvist et al., 2023 (this manuscript)
CTSVPAVRGRDTQYF	Rudqvist et al., 2023 (this manuscript)
CASSFGGAVVQDTQYF	Rudqvist et al., 2023 (this manuscript)
CGAYPGNTGQLYF	Rudqvist et al., 2023 (this manuscript)
CAWSSSGTTSAETLYF	Rudqvist et al., 2023 (this manuscript)
CTSVPAVMPRKNTGQLYF	Rudqvist et al., 2023 (this manuscript)
CASSESGGAEQYF	Rudqvist et al., 2023 (this manuscript)
CASSPRLADTQYF	Rudqvist et al., 2023 (this manuscript)
CTSVPAVMTGGHSYEQYF	Rudqvist et al., 2023 (this manuscript)
CGARDRDWGSSYEQYF	Rudqvist et al., 2023 (this manuscript)
CASSEDRISNERLFF	Rudqvist et al., 2023 (this manuscript)
CASSQGVGSDYTF	Rudqvist et al., 2023 (this manuscript)
CASSQTGNERLFF	Rudqvist et al., 2023 (this manuscript)
CASSDGWGYEQYF	Rudqvist et al., 2023 (this manuscript)
CRGYEQYF	Rudqvist et al., 2023 (this manuscript)
CAWSLDRPYNSPLYF	Rudqvist et al., 2023 (this manuscript)
CGARGTDSGNTLYF	Rudqvist et al., 2023 (this manuscript)
CAWSLNSDYTF	Rudqvist et al., 2023 (this manuscript)
CASSFAGPGDTQYF	Rudqvist et al., 2023 (this manuscript)
CGARDRTYEQYF	Rudqvist et al., 2023 (this manuscript)
CASSSRDWGKQYF	Rudqvist et al., 2023 (this manuscript)
CASSLDDNYEQYF	Rudqvist et al., 2023 (this manuscript)
CASSQDFQDTQYF	Rudqvist et al., 2023 (this manuscript)
CASSGDNAETLYF	Rudqvist et al., 2023 (this manuscript)
CASGDAYEQYF	Rudqvist et al., 2023 (this manuscript)
CRGSNERLFF	Rudqvist et al., 2023 (this manuscript)
CAWSLGTGSAETLYF	Rudqvist et al., 2023 (this manuscript)
CASSISSNTEVFF	Rudqvist et al., 2023 (this manuscript)
CASSQEMGYEQYF	Rudqvist et al., 2023 (this manuscript)
CASGQGLGGNYAEQFF	Rudqvist et al., 2023 (this manuscript)
CASSDARTGGGNSPLYF	Rudqvist et al., 2023 (this manuscript)
CASSRDNNERLFF	Rudqvist et al., 2023 (this manuscript)
CAWSAGGVSYNSPLYF	Rudqvist et al., 2023 (this manuscript)
CASSGTRENTGQLYF	Rudqvist et al., 2023 (this manuscript)
CASRPGQGNYAEQFF	Rudqvist et al., 2023 (this manuscript)
CASSIKTGGFAEQFF	Rudqvist et al., 2023 (this manuscript)
CSADGSGQLYF	Rudqvist et al., 2023 (this manuscript)
CAWSPGTGGTAETLYF	Rudqvist et al., 2023 (this manuscript)
CASSQGQGNNQAPLF	Rudqvist et al., 2023 (this manuscript)
CASSLGGATYEQYF	Rudqvist et al., 2023 (this manuscript)
CAWSLMGSVGNQAPLF	Rudqvist et al., 2023 (this manuscript)
CASSLGGYEQYF	Rudqvist et al., 2023 (this manuscript)
CSAPSGTGSQNTLYF	Rudqvist et al., 2023 (this manuscript)
CASSLRPGGYAEQFF	Rudqvist et al., 2023 (this manuscript)
CATDWGGYAEQFF	Rudqvist et al., 2023 (this manuscript)
CASSDAYYEQYF	Rudqvist et al., 2023 (this manuscript)
CASSQNLGGQNTLYF	Rudqvist et al., 2023 (this manuscript)
CASSLAGDYAEQFF	Rudqvist et al., 2023 (this manuscript)
CASSRRGLETLYF	Rudqvist et al., 2023 (this manuscript)
CASSLGSYEQYF	Rudqvist et al., 2023 (this manuscript)
CASSYDFYEQYF	Rudqvist et al., 2023 (this manuscript)
CQQPRRTGGPYEQYF	Rudqvist et al., 2023 (this manuscript)
CASSGPGQGSERLFF	Rudqvist et al., 2023 (this manuscript)
CASSLLGKNTLYF	Rudqvist et al., 2023 (this manuscript)
CASGETGGNQDTQYF	Rudqvist et al., 2023 (this manuscript)
CASSTRTGGYAEQFF	Rudqvist et al., 2023 (this manuscript)
CASSQTGGGETLYF	Rudqvist et al., 2023 (this manuscript)
CASGDAQTGVDSDYTF	Rudqvist et al., 2023 (this manuscript)
CASSSRDRSYAEQFF	Rudqvist et al., 2023 (this manuscript)
CAWISGVEQNTLYF	Rudqvist et al., 2023 (this manuscript)
CASSLRLGGYAEQFF	Rudqvist et al., 2023 (this manuscript)
CASGEGWGYEQYF	Rudqvist et al., 2023 (this manuscript)
CASSYWGSDTQYF	Rudqvist et al., 2023 (this manuscript)
CASSYTDEQYF	Rudqvist et al., 2023 (this manuscript)
CASRNGGAGQDTQYF	Rudqvist et al., 2023 (this manuscript)
CASGGQGAAETLYF	Rudqvist et al., 2023 (this manuscript)
CASSPDTISYEQYF	Rudqvist et al., 2023 (this manuscript)
CASSFDWGLDEQYF	Rudqvist et al., 2023 (this manuscript)
CASSQGLGGAWEQYF	Rudqvist et al., 2023 (this manuscript)
CASSGGNAEQFF	Rudqvist et al., 2023 (this manuscript)
CASGDDRGGNSDYTF	Rudqvist et al., 2023 (this manuscript)
CASSGQDTQYF	Rudqvist et al., 2023 (this manuscript)
CAWSSDNSDYTF	Rudqvist et al., 2023 (this manuscript)
CASSLPQGNYAEQFF	Rudqvist et al., 2023 (this manuscript)
CASSPTNTEVFF	Rudqvist et al., 2023 (this manuscript)
CASSRDRGLGGSEQYF	Rudqvist et al., 2023 (this manuscript)
CASGDAEVFF	Rudqvist et al., 2023 (this manuscript)
CASSIRQNTEVFF	Rudqvist et al., 2023 (this manuscript)
CASSFWGVYAEQFF	Rudqvist et al., 2023 (this manuscript)
CAWSPGLGGGAETLYF	Rudqvist et al., 2023 (this manuscript)
CASSQVQGSYAEQFF	Rudqvist et al., 2023 (this manuscript)
CASSIRQGQAPLF	Rudqvist et al., 2023 (this manuscript)
CASSPLGGREQYF	Rudqvist et al., 2023 (this manuscript)
CASSDGGSYEQYF	Rudqvist et al., 2023 (this manuscript)
CASGDLGYEQYF	Rudqvist et al., 2023 (this manuscript)
CASGDGGQGDSDYTF	Rudqvist et al., 2023 (this manuscript)
CASSTGSYEQYF	Rudqvist et al., 2023 (this manuscript)
CASGDGAPNTLYF	Rudqvist et al., 2023 (this manuscript)
CASGPGTEQYF	Rudqvist et al., 2023 (this manuscript)
CGARDSSGNTLYF	Rudqvist et al., 2023 (this manuscript)
CASSAGTYSGNTLYF	Rudqvist et al., 2023 (this manuscript)
CASGDWGDWGPSQNTLYF	Rudqvist et al., 2023 (this manuscript)
CSSLQGAGSNSDYTF	Rudqvist et al., 2023 (this manuscript)
CSNNSGNTLYF	Rudqvist et al., 2023 (this manuscript)
CAWSPGNNQAPLF	Rudqvist et al., 2023 (this manuscript)
CASSFGTGNYAEQFF	Rudqvist et al., 2023 (this manuscript)
CSDSRTYNNQAPLF	Rudqvist et al., 2023 (this manuscript)
CASSIGQQAPLF	Rudqvist et al., 2023 (this manuscript)
CASSLGGGSSYEQYF	Rudqvist et al., 2023 (this manuscript)
CASSPSSNERLFF	Rudqvist et al., 2023 (this manuscript)
CSAARTGGNTLYF	Rudqvist et al., 2023 (this manuscript)
CASSLSPGVNTGQLYF	Rudqvist et al., 2023 (this manuscript)
CASSQDRAGNTLYF	Rudqvist et al., 2023 (this manuscript)
CASSQEHWGGADTQYF	Rudqvist et al., 2023 (this manuscript)
CAWSSGDNQAPLF	Rudqvist et al., 2023 (this manuscript)
CASRGTGGNYAEQFF	Rudqvist et al., 2023 (this manuscript)
CASGDVGDFF	Rudqvist et al., 2023 (this manuscript)
CASSWDREEVFF	Rudqvist et al., 2023 (this manuscript)
CAWSRDWGGNQDTQYF	Rudqvist et al., 2023 (this manuscript)
CAWSRGGSGNTLYF	Rudqvist et al., 2023 (this manuscript)
CASSLGASSYEQYF	Rudqvist et al., 2023 (this manuscript)
CASSYRISNERLFF	Rudqvist et al., 2023 (this manuscript)
CASSFRDWGSAETLYF	Rudqvist et al., 2023 (this manuscript)
CASSGGQNQAPLF	Rudqvist et al., 2023 (this manuscript)
CASSAGTGGRAETLYF	Rudqvist et al., 2023 (this manuscript)
CSAGRDNYEQYF	Rudqvist et al., 2023 (this manuscript)
CASGDAGGGYAEQFF	Rudqvist et al., 2023 (this manuscript)
CASSKAETLYF	Rudqvist et al., 2023 (this manuscript)
CASSQLGGLAEQFF	Rudqvist et al., 2023 (this manuscript)
CAWSPDRVEDTQYF	Rudqvist et al., 2023 (this manuscript)
CASSLWGNQDTQYF	Rudqvist et al., 2023 (this manuscript)
CAWKNQGSTEVFF	Rudqvist et al., 2023 (this manuscript)
CASGGTGGKVEQYF	Rudqvist et al., 2023 (this manuscript)
CAWSPGYSDYTF	Rudqvist et al., 2023 (this manuscript)
CASGDAGDGYAEQFF	Rudqvist et al., 2023 (this manuscript)
CASSERGTGDTGQLYF	Rudqvist et al., 2023 (this manuscript)
CAWSPTGTGNQAPLF	Rudqvist et al., 2023 (this manuscript)
CSADLGQGANSPLYF	Rudqvist et al., 2023 (this manuscript)
CASSLLGSAF	Rudqvist et al., 2023 (this manuscript)
CASSPGTTNSDYTF	Rudqvist et al., 2023 (this manuscript)
CAWSPELGGRREQYF	Rudqvist et al., 2023 (this manuscript)
CASSWDNYEQYF	Rudqvist et al., 2023 (this manuscript)
CASSLGTTNSDYTF	Rudqvist et al., 2023 (this manuscript)
CASSDATGGDSDYTF	Rudqvist et al., 2023 (this manuscript)
CASGISNERLFF	Rudqvist et al., 2023 (this manuscript)
CASSPGTGGDTQYF	Rudqvist et al., 2023 (this manuscript)
CASSQGTGVYEQYF	Rudqvist et al., 2023 (this manuscript)
CAWSLTGTNTEVFF	Rudqvist et al., 2023 (this manuscript)
CASSRLTPNTEVFF	Rudqvist et al., 2023 (this manuscript)
CSAVTGGAGEQYF	Rudqvist et al., 2023 (this manuscript)
CASSLGTGGIEVFF	Rudqvist et al., 2023 (this manuscript)
CASSSPGAGNTLYF	Rudqvist et al., 2023 (this manuscript)
CASRSGTGEYEQYF	Rudqvist et al., 2023 (this manuscript)
CASSIGAPSAETLYF	Rudqvist et al., 2023 (this manuscript)
CASSLDLGNTEVFF	Rudqvist et al., 2023 (this manuscript)
CASSRLGTSAETLYF	Rudqvist et al., 2023 (this manuscript)
CASSDASGYEQYF	Rudqvist et al., 2023 (this manuscript)
CSAKTGAVFF	Rudqvist et al., 2023 (this manuscript)
CSSRDSGQGGAETLYF	Rudqvist et al., 2023 (this manuscript)
CASSIEGYEQYF	Rudqvist et al., 2023 (this manuscript)
CASSWTGGAYEQYF	Rudqvist et al., 2023 (this manuscript)
CSADQQGDAETLYF	Rudqvist et al., 2023 (this manuscript)
CSDWGVEAEQFF	Rudqvist et al., 2023 (this manuscript)
CASSGQGAVTEVFF	Rudqvist et al., 2023 (this manuscript)
CAWSLSGTDNNQAPLF	Rudqvist et al., 2023 (this manuscript)
CASSRDWGNYAEQFF	Rudqvist et al., 2023 (this manuscript)
CASSMKTGGYAEQFF	Rudqvist et al., 2023 (this manuscript)
CASSGAGTGGYAEQFF	Rudqvist et al., 2023 (this manuscript)
CAWSLVGNSYNSPLYF	Rudqvist et al., 2023 (this manuscript)
CASSIRLGGVNQDTQYF	Rudqvist et al., 2023 (this manuscript)
CASSRDRGLASAETLYF	Rudqvist et al., 2023 (this manuscript)
CGARDHPGGYAEQFF	Rudqvist et al., 2023 (this manuscript)
CATGTGSYEQYF	Rudqvist et al., 2023 (this manuscript)
CASSLKTGGYAEQFF	Rudqvist et al., 2023 (this manuscript)
CASSQGQVFF	Rudqvist et al., 2023 (this manuscript)
CAGRERDTEVFF	Rudqvist et al., 2023 (this manuscript)
CASSRDRGRGTGQLYF	Rudqvist et al., 2023 (this manuscript)
CASSDGNSYEQYF	Rudqvist et al., 2023 (this manuscript)
CASSPGQGDTQYF	Rudqvist et al., 2023 (this manuscript)
CASSIKAGAYAEQFF	Rudqvist et al., 2023 (this manuscript)
CASGDWGFEQYF	Rudqvist et al., 2023 (this manuscript)
CASSTGAYEQYF	Rudqvist et al., 2023 (this manuscript)
CASSDTVTGNYAEQFF	Rudqvist et al., 2023 (this manuscript)
CASSRDPGEVFF	Rudqvist et al., 2023 (this manuscript)
CASSLRLGGPGAEQFF	Rudqvist et al., 2023 (this manuscript)
CASSPTGVNSPLYF	Rudqvist et al., 2023 (this manuscript)
CASSEGQGYEQYF	Rudqvist et al., 2023 (this manuscript)
CASKPGVANTEVFF	Rudqvist et al., 2023 (this manuscript)
CASSDAQGPDYTF	Rudqvist et al., 2023 (this manuscript)
CASSSPLGGLDTQYF	Rudqvist et al., 2023 (this manuscript)
CASNQGAEQYF	Rudqvist et al., 2023 (this manuscript)
CASGDVQGMDSDYTF	Rudqvist et al., 2023 (this manuscript)
CASSFTGAAETLYF	Rudqvist et al., 2023 (this manuscript)
CASSPRQDSQNTLYF	Rudqvist et al., 2023 (this manuscript)
CASGDWGLYEQYF	Rudqvist et al., 2023 (this manuscript)
CASSTGGGAETLYF	Rudqvist et al., 2023 (this manuscript)
CASGDAWGAAERLFF	Rudqvist et al., 2023 (this manuscript)
CASSPWGSAETLYF	Rudqvist et al., 2023 (this manuscript)
CASGDGQGFEQYF	Rudqvist et al., 2023 (this manuscript)
CASSGQGGNTEVFF	Rudqvist et al., 2023 (this manuscript)
CASSLVSAETLYF	Rudqvist et al., 2023 (this manuscript)
CASSAGYEQYF	Rudqvist et al., 2023 (this manuscript)
CASGEGQTNSDYTF	Rudqvist et al., 2023 (this manuscript)
CAWSLTGTNNNQAPLF	Rudqvist et al., 2023 (this manuscript)
CSAAGGNYAEQFF	Rudqvist et al., 2023 (this manuscript)
CAWSPGTGGGAETLYF	Rudqvist et al., 2023 (this manuscript)
CASGDANRDQAPLF	Rudqvist et al., 2023 (this manuscript)
CASGFERLFF	Rudqvist et al., 2023 (this manuscript)
CAWSRGGITANTEVFF	Rudqvist et al., 2023 (this manuscript)
CASSLGGQDTQYF	Rudqvist et al., 2023 (this manuscript)
CASGQGSYEQYF	Rudqvist et al., 2023 (this manuscript)
CASSITYNNQAPLF	Rudqvist et al., 2023 (this manuscript)
CASSLRDWGYAEQFF	Rudqvist et al., 2023 (this manuscript)
CASSAGTANTEVFF	Rudqvist et al., 2023 (this manuscript)
CASSWTGGSERLFF	Rudqvist et al., 2023 (this manuscript)
CASGDGTGNSDYTF	Rudqvist et al., 2023 (this manuscript)
CASSDGQYEQYF	Rudqvist et al., 2023 (this manuscript)
CASSARENSDYTF	Rudqvist et al., 2023 (this manuscript)
CASSQERGPNERLFF	Rudqvist et al., 2023 (this manuscript)
CASSQEGQFANSDYTF	Rudqvist et al., 2023 (this manuscript)
CASGDGGQGHSDYTF	Rudqvist et al., 2023 (this manuscript)
CASSRRDRGREQYF	Rudqvist et al., 2023 (this manuscript)
CASSDRGGDEQYF	Rudqvist et al., 2023 (this manuscript)
CASSEGPEVFF	Rudqvist et al., 2023 (this manuscript)
CASSAGLGYEQYF	Rudqvist et al., 2023 (this manuscript)
CASSFNIANTEVFF	Rudqvist et al., 2023 (this manuscript)
CASSDRDTQYF	Rudqvist et al., 2023 (this manuscript)
CASSRDRGRATEVFF	Rudqvist et al., 2023 (this manuscript)
CASSLGGGAGFEQYF	Rudqvist et al., 2023 (this manuscript)
CSADLDWHYAEQFF	Rudqvist et al., 2023 (this manuscript)
CSAEGRPSAETLYF	Rudqvist et al., 2023 (this manuscript)
CAWSHSGTTSAETLYF	Rudqvist et al., 2023 (this manuscript)
CASSDQTGTNAETLYF	Rudqvist et al., 2023 (this manuscript)
CASSKGTSNERLFF	Rudqvist et al., 2023 (this manuscript)
CASGDWGALSYEQYF	Rudqvist et al., 2023 (this manuscript)
CASSRQNQDTQYF	Rudqvist et al., 2023 (this manuscript)
CASGDFDGGWYYAEQFF	Rudqvist et al., 2023 (this manuscript)
CASSGGLGAETLYF	Rudqvist et al., 2023 (this manuscript)
CASGDGTGDAEQFF	Rudqvist et al., 2023 (this manuscript)
CASSLIYEQYF	Rudqvist et al., 2023 (this manuscript)
CASGEGTGEENSDYTF	Rudqvist et al., 2023 (this manuscript)
CSADNERLFF	Rudqvist et al., 2023 (this manuscript)
CASSQDRKSFFSNERLFF	Rudqvist et al., 2023 (this manuscript)
CAWSGGALEQYF	Rudqvist et al., 2023 (this manuscript)
CASSDHSTSQNTLYF	Rudqvist et al., 2023 (this manuscript)
CSADSSQNTLYF	Rudqvist et al., 2023 (this manuscript)
CASSPGTANTEVFF	Rudqvist et al., 2023 (this manuscript)
CQQPRAGISNERLFF	Rudqvist et al., 2023 (this manuscript)
