# Supplementary material for: Immunotherapy targeting different immune compartments in combination with radiation therapy induces regression of resistant tumors
Source: Nat Commun. 2023 Aug 24;14:5146. doi: 10.1038/s41467-023-40844-3 (PMC10449830; doi:10.1038/s41467-023-40844-3)
Supplement: Supplementary file 5 — Supplementary Data 2 [file 41467_2023_40844_MOESM5_ESM.xlsx]

## Sheet: Seurat cluster
P-value	Average log2(fold change)	Proportion cells expressing genes in cluster	Proportion genes expressing gene in other cells	Adjusted p-value	Cluster	Gene symbol	Analysis
0	1.4628	1	0.687	0	0	Cd8a	seurat_cluster
0	1.42279	0.87	0.65	0	0	Klra5	seurat_cluster
0	1.41282	0.999	0.749	0	0	Nkg7	seurat_cluster
0	1.26686	0.994	0.633	0	0	Cd8b1	seurat_cluster
0	1.25894	0.893	0.581	0	0	Trgv2	seurat_cluster
0	1.15457	0.977	0.778	0	0	Ctsd	seurat_cluster
0	1.13761	0.979	0.728	0	0	Lgals3	seurat_cluster
0	1.13191	0.989	0.793	0	0	Pdcd1	seurat_cluster
0	1.11215	0.988	0.652	0	0	Klrc1	seurat_cluster
0	0.986288	0.974	0.734	0	0	Cst7	seurat_cluster
0	0.955789	0.902	0.597	0	0	Lat2	seurat_cluster
0	-1.75743	0.182	0.755	0	0	Cd4	seurat_cluster
3.60207e-290	-2.03712	0.68	0.892	7.20414e-287	0	Pim1	seurat_cluster
5.85179e-281	0.92856	0.972	0.637	1.17036e-277	0	Klrd1	seurat_cluster
1.61164e-270	0.876169	0.986	0.778	3.22329e-267	0	Litaf	seurat_cluster
3.92006e-262	0.663061	1	0.983	7.84013e-259	0	Cd52	seurat_cluster
5.58692e-258	1.14045	0.903	0.631	1.11738e-254	0	Spp1	seurat_cluster
2.07637e-251	-1.8042	0.585	0.809	4.15274e-248	0	Klf2	seurat_cluster
2.27158e-245	-2.11875	0.72	0.89	4.54315e-242	0	Tnfrsf4	seurat_cluster
4.63189e-239	-1.61097	0.49	0.781	9.26379e-236	0	Itgb7	seurat_cluster
6.64655e-235	-1.79025	0.865	0.936	1.32931e-231	0	Nfkbia	seurat_cluster
3.29788e-234	0.705328	1	0.968	6.59576e-231	0	AW112010	seurat_cluster
3.57683e-222	0.730892	0.941	0.677	7.15366e-219	0	Lag3	seurat_cluster
6.50369e-221	-1.74003	0.61	0.787	1.30074e-217	0	Ccr7	seurat_cluster
2.60572e-212	-1.43264	0.351	0.706	5.21144e-209	0	Ass1	seurat_cluster
4.57595e-210	0.935389	0.985	0.9	9.1519e-207	0	S100a6	seurat_cluster
1.02597e-209	0.717343	0.885	0.63	2.05194e-206	0	Sla2	seurat_cluster
1.20114e-208	0.537605	0.767	0.521	2.40228e-205	0	Tcrg-C2	seurat_cluster
3.05779e-204	-0.62073	0.443	0.705	6.11557e-201	0	Klf3	seurat_cluster
1.71496e-203	0.750108	0.911	0.696	3.42991e-200	0	Fgl2	seurat_cluster
2.76507e-199	-0.939805	0.378	0.67	5.53014e-196	0	Cxcr4	seurat_cluster
3.03306e-197	0.508159	0.739	0.529	6.06612e-194	0	Emilin2	seurat_cluster
4.58902e-192	0.656968	0.9	0.611	9.17804e-189	0	Hopx	seurat_cluster
5.46991e-189	0.847182	0.885	0.664	1.09398e-185	0	Irf8	seurat_cluster
4.19317e-187	-1.70814	0.773	0.882	8.38634e-184	0	Zfp36l1	seurat_cluster
1.45371e-186	0.727462	0.766	0.612	2.90741e-183	0	Osgin1	seurat_cluster
1.69197e-179	-0.63291	0.286	0.615	3.38394e-176	0	Sell	seurat_cluster
7.41651e-171	-1.00731	0.527	0.723	1.4833e-167	0	Socs3	seurat_cluster
3.30994e-170	0.735122	0.785	0.537	6.61989e-167	0	Chst12	seurat_cluster
1.143e-169	0.478147	0.719	0.507	2.286e-166	0	Adgrg1	seurat_cluster
1.12885e-163	-0.687467	0.384	0.653	2.25771e-160	0	S1pr1	seurat_cluster
3.89135e-162	0.95418	0.826	0.694	7.78269e-159	0	Nrn1	seurat_cluster
1.52346e-161	0.360863	0.674	0.462	3.04692e-158	0	Glp1r	seurat_cluster
7.35814e-159	0.383123	1	0.991	1.47163e-155	0	Rpl32	seurat_cluster
4.6382e-158	0.303093	0.612	0.318	9.2764e-155	0	Cd86	seurat_cluster
5.83153e-158	-0.439301	0.212	0.581	1.16631e-154	0	Iigp1	seurat_cluster
7.09189e-158	0.513649	0.742	0.557	1.41838e-154	0	Upp1	seurat_cluster
6.85946e-156	0.760734	0.927	0.754	1.37189e-152	0	Cxcr6	seurat_cluster
2.65867e-150	0.70253	0.829	0.683	5.31734e-147	0	Abcb9	seurat_cluster
1.16585e-149	-1.40193	0.365	0.632	2.3317e-146	0	Ramp3	seurat_cluster
2.52704e-147	0.593717	0.924	0.696	5.05408e-144	0	S100a4	seurat_cluster
7.17059e-147	0.851501	0.854	0.636	1.43412e-143	0	Ccl5	seurat_cluster
1.49978e-145	0.604145	0.751	0.587	2.99955e-142	0	Dapk2	seurat_cluster
2.06564e-145	0.433099	0.677	0.436	4.13128e-142	0	Gm156	seurat_cluster
3.23095e-144	-0.46428	0.141	0.566	6.46191e-141	0	Ccr4	seurat_cluster
8.35392e-142	-0.438296	0.365	0.622	1.67078e-138	0	Trat1	seurat_cluster
9.19846e-142	0.534547	0.764	0.5	1.83969e-138	0	Csf1	seurat_cluster
1.26398e-138	-0.569658	0.381	0.626	2.52797e-135	0	Slamf6	seurat_cluster
2.74905e-137	0.595439	0.962	0.832	5.49811e-134	0	Ctsw	seurat_cluster
3.74085e-137	0.515191	0.797	0.589	7.48171e-134	0	Hacd2	seurat_cluster
1.05471e-136	0.420941	0.723	0.56	2.10942e-133	0	Chn2	seurat_cluster
3.98616e-136	0.597281	0.702	0.436	7.97232e-133	0	Klre1	seurat_cluster
3.02623e-134	-1.22158	0.372	0.632	6.05246e-131	0	Foxp3	seurat_cluster
4.08394e-134	-0.270662	0.209	0.563	8.16787e-131	0	Trib2	seurat_cluster
2.7557e-133	0.319947	0.689	0.473	5.5114e-130	0	Styk1	seurat_cluster
2.40707e-131	0.721881	0.706	0.49	4.81414e-128	0	Prf1	seurat_cluster
4.94877e-130	0.44897	0.889	0.74	9.89753e-127	0	Ikzf3	seurat_cluster
5.72434e-130	-1.42354	0.499	0.693	1.14487e-126	0	Nfkbiz	seurat_cluster
1.35676e-129	-0.626519	0.356	0.637	2.71352e-126	0	Tgtp2	seurat_cluster
3.35993e-129	0.595933	0.949	0.752	6.71987e-126	0	Ifitm2	seurat_cluster
3.93695e-129	-1.08348	0.648	0.803	7.87389e-126	0	Emb	seurat_cluster
1.01279e-98	1.10549	0.769	0.623	2.02558e-95	4	Tcf7	seurat_cluster
8.59727e-128	-1.05265	0.988	0.983	1.71945e-124	0	Junb	seurat_cluster
9.50545e-128	2.26864	0.777	0.7	1.90109e-124	0	Gzma	seurat_cluster
3.41185e-126	0.500846	0.824	0.567	6.82369e-123	0	Jaml	seurat_cluster
6.17979e-125	-1.11018	0.739	0.834	1.23596e-121	0	Ier5	seurat_cluster
1.17953e-124	1.03832	0.864	0.711	2.35907e-121	0	Gzmb	seurat_cluster
3.04708e-123	0.324955	1	0.999	6.09416e-120	0	Tmsb4x	seurat_cluster
4.64255e-123	-0.847682	0.426	0.626	9.2851e-120	0	Cd83	seurat_cluster
3.57334e-122	0.474202	0.952	0.759	7.14669e-119	0	Ctla2a	seurat_cluster
5.38569e-122	0.614984	0.925	0.729	1.07714e-118	0	Rgs16	seurat_cluster
5.76175e-122	-0.544315	0.247	0.586	1.15235e-118	0	Tnfrsf25	seurat_cluster
2.33575e-121	-0.37635	0.403	0.638	4.6715e-118	0	Jak2	seurat_cluster
1.13963e-115	-0.675069	0.328	0.654	2.27927e-112	0	Gramd3	seurat_cluster
3.24682e-115	0.408738	0.94	0.796	6.49363e-112	0	Bcl2	seurat_cluster
5.43483e-115	0.490208	0.721	0.54	1.08697e-111	0	Ly6g5b	seurat_cluster
2.55722e-114	0.974277	0.822	0.606	5.11445e-111	0	Ifitm1	seurat_cluster
1.00057e-112	0.346919	0.717	0.585	2.00114e-109	0	Emid1	seurat_cluster
2.12191e-112	0.376721	0.774	0.616	4.24382e-109	0	Gm29243	seurat_cluster
2.02172e-111	0.251364	0.784	0.594	4.04344e-108	0	Rhoc	seurat_cluster
1.22419e-109	0.349064	0.652	0.49	2.44838e-106	0	Trbv15	seurat_cluster
2.31003e-109	0.327044	1	0.991	4.62007e-106	0	Rps26	seurat_cluster
4.54651e-109	0.475426	0.793	0.689	9.09302e-106	0	Ppp1r3b	seurat_cluster
6.23742e-109	-1.52874	0.449	0.643	1.24748e-105	0	Ecm1	seurat_cluster
5.73123e-108	0.47112	0.719	0.585	1.14625e-104	0	Car2	seurat_cluster
2.82861e-107	0.319007	0.734	0.582	5.65722e-104	0	C1qtnf6	seurat_cluster
5.656e-107	0.424941	0.782	0.67	1.1312e-103	0	Ccr5	seurat_cluster
7.91322e-106	0.562211	0.76	0.639	1.58264e-102	0	Entpd1	seurat_cluster
1.88209e-105	-0.517518	0.319	0.6	3.76419e-102	0	Gbp3	seurat_cluster
2.56436e-104	0.438741	0.827	0.634	5.12871e-101	0	Tmem2	seurat_cluster
5.74523e-104	-0.664884	0.946	0.933	1.14905e-100	0	Tagln2	seurat_cluster
3.87948e-103	0.298732	0.556	0.28	7.75895e-100	0	Wdr95	seurat_cluster
3.2223e-102	-1.40653	0.656	0.741	6.4446e-99	0	Gadd45b	seurat_cluster
4.22922e-102	0.433558	0.927	0.773	8.45845e-99	0	Pglyrp1	seurat_cluster
3.77306e-101	-1.05918	0.516	0.727	7.54612e-98	0	Fabp5	seurat_cluster
6.72615e-101	0.617762	0.723	0.574	1.34523e-97	0	Trbv3	seurat_cluster
1.89482e-99	0.534206	0.915	0.682	3.78964e-96	0	Nr4a2	seurat_cluster
2.48197e-99	-0.319087	0.227	0.521	4.96394e-96	0	Nebl	seurat_cluster
1.9891e-98	-0.671822	0.274	0.574	3.97819e-95	0	Cd40lg	seurat_cluster
3.62287e-97	-1.11255	0.351	0.608	7.24574e-94	0	Lmna	seurat_cluster
4.04202e-97	0.414448	0.983	0.877	8.08404e-94	0	S100a11	seurat_cluster
5.51798e-96	-0.889375	0.655	0.753	1.1036e-92	0	Maf	seurat_cluster
8.07633e-94	-1.22443	0.485	0.644	1.61527e-90	0	Tnfsf8	seurat_cluster
3.54306e-92	0.453425	0.633	0.512	7.08611e-89	0	Trbv17	seurat_cluster
9.61635e-92	-0.489795	0.44	0.617	1.92327e-88	0	Tbc1d4	seurat_cluster
2.05108e-91	0.379308	0.792	0.641	4.10216e-88	0	Metrnl	seurat_cluster
2.84303e-91	0.425683	0.854	0.699	5.68607e-88	0	Nedd9	seurat_cluster
3.06718e-91	-0.952361	0.353	0.567	6.13436e-88	0	Lgals7	seurat_cluster
1.49668e-90	-0.951039	0.507	0.676	2.99336e-87	0	Izumo1r	seurat_cluster
4.96717e-90	0.463978	0.713	0.561	9.93435e-87	0	1700017B05Rik	seurat_cluster
5.99566e-90	0.33846	0.763	0.653	1.19913e-86	0	Qpct	seurat_cluster
2.70921e-88	-0.343255	0.595	0.681	5.41842e-85	0	Sh3bp5	seurat_cluster
9.29674e-88	0.272981	0.803	0.577	1.85935e-84	0	Gem	seurat_cluster
3.0347e-87	-0.862427	0.987	0.97	6.06941e-84	0	H2afz	seurat_cluster
4.80778e-87	0.39382	0.738	0.539	9.61557e-84	0	Sema4a	seurat_cluster
5.34426e-86	0.406629	0.979	0.851	1.06885e-82	0	Ms4a4b	seurat_cluster
2.792e-85	-0.921946	0.571	0.738	5.584e-82	0	Cd5	seurat_cluster
4.14752e-85	0.287667	0.764	0.665	8.29504e-82	0	Nek6	seurat_cluster
6.36827e-85	-0.922437	0.918	0.94	1.27365e-81	0	Tnfrsf18	seurat_cluster
2.10269e-84	-0.387181	0.223	0.491	4.20539e-81	0	Lef1	seurat_cluster
3.52537e-84	-1.20114	0.699	0.792	7.05074e-81	0	Cd69	seurat_cluster
1.23082e-83	-0.339195	0.351	0.572	2.46163e-80	0	Adk	seurat_cluster
1.88319e-83	-1.30511	0.773	0.802	3.76639e-80	0	Nr4a1	seurat_cluster
3.27806e-83	-0.788628	0.797	0.889	6.55612e-80	0	Ccnd2	seurat_cluster
6.93178e-83	0.546616	0.662	0.514	1.38636e-79	0	Trbv31	seurat_cluster
6.9844e-83	-0.516785	0.444	0.671	1.39688e-79	0	Rcsd1	seurat_cluster
1.96983e-82	-0.570651	0.359	0.567	3.93966e-79	0	Tiam1	seurat_cluster
3.45257e-81	0.430056	0.941	0.81	6.90514e-78	0	Hilpda	seurat_cluster
1.50505e-80	-0.557491	0.908	0.928	3.01011e-77	0	Hsp90aa1	seurat_cluster
1.33767e-79	0.310394	0.707	0.628	2.67535e-76	0	Ada	seurat_cluster
4.79558e-79	-0.920349	0.708	0.801	9.59116e-76	0	Rora	seurat_cluster
1.20439e-78	-1.09645	0.642	0.753	2.40877e-75	0	Itgae	seurat_cluster
1.99664e-77	-0.761647	0.49	0.665	3.99328e-74	0	Stx11	seurat_cluster
2.0351e-77	-0.534553	0.999	0.997	4.0702e-74	0	Ptma	seurat_cluster
4.00284e-77	0.282024	0.565	0.351	8.00568e-74	0	Gpr34	seurat_cluster
8.27548e-77	-0.603092	0.61	0.759	1.6551e-73	0	Clec2d	seurat_cluster
3.77628e-76	0.39996	0.631	0.415	7.55256e-73	0	Havcr2	seurat_cluster
6.72966e-75	-0.879052	0.812	0.888	1.34593e-71	0	Stat1	seurat_cluster
1.49489e-74	-0.966392	0.863	0.946	2.98977e-71	0	Ifi27l2a	seurat_cluster
3.32967e-74	-0.25035	0.35	0.552	6.65934e-71	0	Gbp2b	seurat_cluster
7.49531e-74	0.263975	0.682	0.556	1.49906e-70	0	Aen	seurat_cluster
1.9006e-73	0.350377	0.96	0.836	3.8012e-70	0	Anxa2	seurat_cluster
2.99745e-73	-1.73445	0.529	0.696	5.9949e-70	0	Ly6a	seurat_cluster
9.99597e-73	0.512664	0.653	0.502	1.99919e-69	0	Gzmk	seurat_cluster
2.42079e-72	-0.417749	0.384	0.569	4.84159e-69	0	Sgms1	seurat_cluster
2.94062e-72	0.365015	0.705	0.584	5.88124e-69	0	E330009J07Rik	seurat_cluster
3.25872e-72	-0.852938	0.66	0.762	6.51744e-69	0	Rel	seurat_cluster
4.01336e-71	0.526999	0.682	0.589	8.02671e-68	0	Fcer1g	seurat_cluster
1.47833e-70	-0.876586	0.661	0.784	2.95666e-67	0	Il7r	seurat_cluster
3.92395e-70	-0.564661	0.511	0.684	7.8479e-67	0	Birc3	seurat_cluster
4.94931e-69	-0.454554	0.542	0.68	9.89861e-66	0	Hmgn1	seurat_cluster
8.16568e-69	-0.373391	0.396	0.594	1.63314e-65	0	Vrk1	seurat_cluster
1.63575e-68	0.276041	0.999	0.98	3.2715e-65	0	Gm10260	seurat_cluster
8.47187e-68	-1.08088	0.579	0.675	1.69437e-64	0	Nfkbid	seurat_cluster
1.10703e-67	-0.450527	0.343	0.554	2.21407e-64	0	Egln3	seurat_cluster
1.63708e-67	0.370654	0.661	0.512	3.27417e-64	0	Arsb	seurat_cluster
1.68112e-67	-0.500455	0.515	0.62	3.36224e-64	0	Timp2	seurat_cluster
5.49844e-67	-0.257427	0.326	0.529	1.09969e-63	0	Sgip1	seurat_cluster
3.95489e-65	-1.05188	0.822	0.837	7.90978e-62	0	Hmgb2	seurat_cluster
1.92074e-64	0.277962	0.63	0.5	3.84149e-61	0	Myo10	seurat_cluster
3.98961e-64	-0.389538	0.331	0.552	7.97922e-61	0	Bmyc	seurat_cluster
5.51496e-64	-0.646164	0.353	0.543	1.10299e-60	0	Marcksl1	seurat_cluster
7.83653e-64	0.380936	0.635	0.523	1.56731e-60	0	Cd244	seurat_cluster
1.73292e-63	-0.337001	0.297	0.517	3.46584e-60	0	Adora2a	seurat_cluster
2.34576e-63	-0.783321	0.668	0.749	4.69153e-60	0	Gata3	seurat_cluster
2.75902e-63	-0.736848	0.585	0.712	5.51803e-60	0	Kdm6b	seurat_cluster
6.95531e-63	-0.872483	0.714	0.808	1.39106e-59	0	Zfp36l2	seurat_cluster
1.81856e-62	-0.791983	0.698	0.784	3.63712e-59	0	Tgif1	seurat_cluster
3.7642e-62	0.302095	0.98	0.893	7.5284e-59	0	Cox5a	seurat_cluster
1.18259e-61	0.687364	0.599	0.449	2.36518e-58	0	Trav3-3	seurat_cluster
1.22886e-61	-0.565691	0.479	0.641	2.45771e-58	0	Ctsz	seurat_cluster
1.25411e-61	-0.550111	0.541	0.654	2.50822e-58	0	Cd74	seurat_cluster
3.84045e-61	-0.980278	0.591	0.727	7.68089e-58	0	Samhd1	seurat_cluster
4.60911e-61	0.267421	0.755	0.579	9.21823e-58	0	Ptpn6	seurat_cluster
5.26021e-60	-0.288263	0.358	0.537	1.05204e-56	0	Tmem176a	seurat_cluster
5.66871e-60	-1.55237	0.534	0.659	1.13374e-56	0	Il2ra	seurat_cluster
5.6916e-60	0.4041	0.561	0.391	1.13832e-56	0	Itga1	seurat_cluster
2.50718e-59	-0.376646	0.287	0.45	5.01436e-56	0	Ube2c	seurat_cluster
1.81518e-58	-0.333101	0.11	0.334	3.63035e-55	0	Laptm4b	seurat_cluster
3.80368e-58	-0.394154	0.369	0.518	7.60736e-55	0	Scin	seurat_cluster
7.07132e-58	-0.765489	0.58	0.722	1.41426e-54	0	Batf	seurat_cluster
7.47688e-58	-0.552275	0.363	0.53	1.49538e-54	0	Slc15a3	seurat_cluster
7.80517e-58	0.357452	0.769	0.617	1.56103e-54	0	Lgals3bp	seurat_cluster
1.67931e-57	-0.38519	0.507	0.633	3.35863e-54	0	Ets2	seurat_cluster
1.09611e-56	-1.11506	0.747	0.777	2.19223e-53	0	Dusp1	seurat_cluster
1.21349e-56	-0.268579	0.451	0.613	2.42699e-53	0	Rhob	seurat_cluster
1.59165e-56	-0.479524	0.521	0.657	3.18329e-53	0	Smco4	seurat_cluster
1.94561e-56	0.298268	0.591	0.425	3.89122e-53	0	Tm6sf1	seurat_cluster
4.08711e-56	-0.30185	0.5	0.703	8.17421e-53	0	Ppa1	seurat_cluster
7.53722e-56	-0.84593	0.845	0.855	1.50744e-52	0	Traf1	seurat_cluster
9.60519e-56	-0.268943	0.182	0.443	1.92104e-52	0	Itgb8	seurat_cluster
4.90452e-55	-0.638063	0.948	0.95	9.80905e-52	0	Sdf4	seurat_cluster
9.19414e-55	0.431911	0.765	0.709	1.83883e-51	0	Bnip3	seurat_cluster
2.5571e-54	-0.29432	0.435	0.613	5.11421e-51	0	Mcm5	seurat_cluster
3.67045e-54	-0.895137	0.277	0.473	7.34089e-51	0	Pclaf	seurat_cluster
3.75838e-54	-0.637489	0.947	0.952	7.51675e-51	0	Ltb	seurat_cluster
1.03881e-53	0.398871	0.641	0.5	2.07762e-50	0	Trbv19	seurat_cluster
1.18717e-52	0.260853	0.807	0.647	2.37435e-49	0	Serpinb6a	seurat_cluster
2.53581e-52	-0.252374	0.527	0.679	5.07162e-49	0	Sidt1	seurat_cluster
4.96047e-52	0.310035	0.942	0.854	9.92094e-49	0	Il21r	seurat_cluster
7.52643e-52	0.323253	0.729	0.653	1.50529e-48	0	Fbxo32	seurat_cluster
1.9557e-50	-0.768285	0.5	0.647	3.91141e-47	0	Gbp2	seurat_cluster
2.85309e-50	-0.580754	0.389	0.542	5.70618e-47	0	Ifit1	seurat_cluster
6.95309e-50	-0.340887	0.36	0.548	1.39062e-46	0	St6gal1	seurat_cluster
2.80941e-49	-0.562519	0.74	0.596	5.61881e-46	0	Xcl1	seurat_cluster
3.94481e-49	0.326429	0.663	0.502	7.88962e-46	0	AA467197	seurat_cluster
2.34847e-47	-0.685176	0.986	0.96	4.69694e-44	0	Crip1	seurat_cluster
6.77338e-47	0.275834	0.443	0.239	1.35468e-43	0	Klri2	seurat_cluster
3.2264e-46	-0.368863	0.992	0.984	6.4528e-43	0	Ldha	seurat_cluster
6.09378e-46	0.280329	0.907	0.824	1.21876e-42	0	Cox17	seurat_cluster
8.41599e-46	-0.59903	0.52	0.675	1.6832e-42	0	Gbp7	seurat_cluster
9.97597e-46	0.309508	0.65	0.578	1.99519e-42	0	Plek	seurat_cluster
1.32851e-45	-0.74231	0.675	0.767	2.65703e-42	0	Irf1	seurat_cluster
4.85613e-45	0.29659	0.925	0.818	9.71225e-42	0	Aprt	seurat_cluster
6.72081e-45	-0.843192	0.559	0.662	1.34416e-41	0	Cdkn1a	seurat_cluster
7.26117e-45	-0.360366	0.373	0.533	1.45223e-41	0	Prdx4	seurat_cluster
1.0035e-44	-0.786766	0.739	0.754	2.00699e-41	0	Csrnp1	seurat_cluster
8.04543e-44	-0.725479	0.269	0.439	1.60909e-40	0	Klrg1	seurat_cluster
2.16176e-43	-0.430031	0.45	0.566	4.32352e-40	0	Tmem176b	seurat_cluster
2.31728e-43	-0.266109	0.314	0.491	4.63456e-40	0	Rasgrp2	seurat_cluster
3.93285e-43	-0.615198	0.619	0.727	7.86569e-40	0	Arl4c	seurat_cluster
1.01836e-42	-0.47451	0.508	0.668	2.03671e-39	0	Slfn1	seurat_cluster
1.44387e-42	-0.416359	0.928	0.915	2.88774e-39	0	Hnrnpab	seurat_cluster
1.64801e-42	-0.458613	0.434	0.565	3.29602e-39	0	Runx1	seurat_cluster
4.25375e-42	-0.378241	0.322	0.484	8.5075e-39	0	Ifit3	seurat_cluster
2.36016e-41	-0.544976	0.629	0.767	4.72032e-38	0	Zbp1	seurat_cluster
4.60886e-41	-0.624746	0.775	0.808	9.21772e-38	0	Cish	seurat_cluster
9.8994e-41	-0.86649	0.579	0.632	1.97988e-37	0	Ccr8	seurat_cluster
1.41325e-40	-0.327355	0.35	0.515	2.82651e-37	0	Cpd	seurat_cluster
2.01782e-40	-0.441945	0.48	0.64	4.03564e-37	0	Rtp4	seurat_cluster
1.87018e-39	0.667728	0.433	0.254	3.74036e-36	0	Gzmf	seurat_cluster
2.54646e-39	-0.330572	0.592	0.685	5.09291e-36	0	Nrip1	seurat_cluster
1.15318e-38	-0.267832	0.283	0.469	2.30637e-35	0	Podnl1	seurat_cluster
1.43223e-38	-0.623379	0.314	0.488	2.86447e-35	0	Trbv20	seurat_cluster
2.07933e-38	-0.868766	0.785	0.832	4.15865e-35	0	Tuba1b	seurat_cluster
4.2623e-38	-0.688966	0.569	0.648	8.5246e-35	0	Zc3h12a	seurat_cluster
8.59672e-38	-0.27454	0.621	0.476	1.71934e-34	0	Trav4-3	seurat_cluster
1.53778e-37	-0.701553	0.857	0.887	3.07556e-34	0	Klf6	seurat_cluster
2.01751e-37	-0.75956	0.666	0.738	4.03502e-34	0	Got1	seurat_cluster
5.09876e-37	-0.398146	0.409	0.532	1.01975e-33	0	Arl5c	seurat_cluster
6.59947e-37	-0.672723	0.916	0.911	1.31989e-33	0	Bhlhe40	seurat_cluster
7.41763e-37	-0.390329	0.435	0.544	1.48353e-33	0	Tspan32	seurat_cluster
1.01274e-36	-0.267001	0.426	0.537	2.02548e-33	0	Sema4b	seurat_cluster
1.75096e-36	-0.765776	0.756	0.786	3.50192e-33	0	Ppp1r15a	seurat_cluster
2.25121e-36	-0.542155	0.397	0.553	4.50243e-33	0	Fam129a	seurat_cluster
7.07545e-36	-0.331873	0.448	0.546	1.41509e-32	0	Tmem154	seurat_cluster
3.74483e-35	-1.26526	0.476	0.59	7.48966e-32	0	Stmn1	seurat_cluster
1.13235e-34	0.250084	0.755	0.647	2.2647e-31	0	Impa2	seurat_cluster
3.25272e-34	-0.531961	0.657	0.733	6.50545e-31	0	Nfkb1	seurat_cluster
7.07209e-34	-0.273976	0.506	0.613	1.41442e-30	0	Ncmap	seurat_cluster
1.0593e-33	-0.383824	0.557	0.655	2.11859e-30	0	Rab11fip1	seurat_cluster
1.77741e-33	-0.621614	0.659	0.721	3.55481e-30	0	Rgs10	seurat_cluster
1.33217e-32	0.28566	0.592	0.5	2.66435e-29	0	Smpd1	seurat_cluster
1.8235e-31	-0.484474	0.389	0.532	3.64701e-28	0	Psen2	seurat_cluster
2.8012e-31	-0.477848	0.501	0.615	5.6024e-28	0	Tagap	seurat_cluster
8.4414e-31	-0.326603	0.447	0.592	1.68828e-27	0	Nasp	seurat_cluster
3.67312e-30	-0.603099	0.529	0.631	7.34623e-27	0	Cks2	seurat_cluster
5.59872e-30	-0.436139	0.75	0.797	1.11974e-26	0	Emp3	seurat_cluster
1.2561e-29	-0.659425	0.543	0.634	2.5122e-26	0	Phlda1	seurat_cluster
1.47023e-29	-0.616941	0.745	0.79	2.94047e-26	0	Socs1	seurat_cluster
3.01208e-29	-0.688908	0.644	0.723	6.02416e-26	0	Igtp	seurat_cluster
1.19153e-28	-0.303178	0.562	0.659	2.38306e-25	0	Fas	seurat_cluster
1.81087e-28	0.503296	0.617	0.555	3.62174e-25	0	Mt1	seurat_cluster
2.36297e-28	-0.612684	0.472	0.604	4.72595e-25	0	Cited2	seurat_cluster
4.58064e-28	-0.268485	0.533	0.617	9.16128e-25	0	Trp53inp1	seurat_cluster
1.33877e-27	-0.272367	0.366	0.492	2.67755e-24	0	Herc6	seurat_cluster
1.70271e-27	-0.310216	0.53	0.596	3.40542e-24	0	Pdlim1	seurat_cluster
1.7957e-27	-0.58212	0.592	0.661	3.59139e-24	0	Lta	seurat_cluster
3.56872e-27	-0.264422	0.567	0.615	7.13743e-24	0	Ifngr2	seurat_cluster
5.20476e-27	-0.503548	0.713	0.808	1.04095e-23	0	Syngr2	seurat_cluster
7.57e-27	-0.543681	0.47	0.587	1.514e-23	0	Fam110a	seurat_cluster
1.30549e-26	-0.334154	0.358	0.499	2.61098e-23	0	Mir155hg	seurat_cluster
1.79394e-26	-0.59763	0.616	0.709	3.58787e-23	0	Ifi47	seurat_cluster
2.97889e-26	0.355698	0.543	0.485	5.95779e-23	0	1810011H11Rik	seurat_cluster
4.45535e-26	-0.507604	0.625	0.683	8.91069e-23	0	Ahr	seurat_cluster
5.60108e-26	-0.479591	0.642	0.752	1.12022e-22	0	Snx18	seurat_cluster
1.31978e-25	-0.35291	0.358	0.494	2.63955e-22	0	Cdc25b	seurat_cluster
3.64691e-25	-0.324024	0.514	0.622	7.29383e-22	0	Lig1	seurat_cluster
4.00332e-25	-0.301967	0.413	0.532	8.00664e-22	0	Hells	seurat_cluster
6.01784e-25	-0.774159	0.327	0.485	1.20357e-21	0	Ccr2	seurat_cluster
1.38219e-24	-0.326342	0.445	0.58	2.76438e-21	0	Sptbn1	seurat_cluster
1.42205e-24	-0.257822	0.514	0.586	2.84411e-21	0	Taf4b	seurat_cluster
2.04186e-24	-0.414302	0.664	0.725	4.08372e-21	0	Cldnd1	seurat_cluster
3.74922e-24	-0.364474	0.535	0.645	7.49844e-21	0	Parp14	seurat_cluster
7.06505e-24	-0.468018	0.444	0.553	1.41301e-20	0	Cks1b	seurat_cluster
8.81419e-24	-0.269797	0.555	0.612	1.76284e-20	0	Epb41l2	seurat_cluster
1.29773e-23	-0.473377	0.641	0.708	2.59546e-20	0	Ell2	seurat_cluster
1.46042e-23	-0.446348	0.473	0.574	2.92083e-20	0	Amz2	seurat_cluster
1.59387e-23	-0.27156	0.584	0.664	3.18774e-20	0	Insig1	seurat_cluster
1.71989e-23	-0.256739	0.678	0.555	3.43979e-20	0	Ifng	seurat_cluster
1.76054e-23	-0.53358	0.571	0.678	3.52108e-20	0	Irf7	seurat_cluster
2.27324e-23	-1.25902	0.325	0.445	4.54648e-20	0	Il1r2	seurat_cluster
3.12788e-23	-0.602975	0.617	0.69	6.25575e-20	0	Icam1	seurat_cluster
3.24285e-23	-0.411775	0.697	0.77	6.4857e-20	0	Ikzf4	seurat_cluster
3.04171e-22	-0.336603	0.434	0.531	6.08342e-19	0	Zc3h12d	seurat_cluster
3.40259e-22	-0.909054	0.527	0.637	6.80519e-19	0	Tnfsf11	seurat_cluster
8.23964e-22	-0.520367	0.266	0.41	1.64793e-18	0	Birc5	seurat_cluster
1.77069e-21	0.269125	0.604	0.6	3.54139e-18	0	Abi3	seurat_cluster
7.71442e-21	-0.377736	0.99	0.955	1.54288e-17	0	S100a10	seurat_cluster
7.76079e-21	-0.377491	0.55	0.639	1.55216e-17	0	Pcna	seurat_cluster
1.06129e-20	-1.2414	0.462	0.531	2.12258e-17	0	Cd81	seurat_cluster
1.22344e-20	-0.539578	0.996	0.996	2.44688e-17	0	Malat1	seurat_cluster
1.77671e-20	-0.250292	0.481	0.575	3.55341e-17	0	Frmd4b	seurat_cluster
2.92151e-20	-0.272037	0.435	0.543	5.84302e-17	0	Tipin	seurat_cluster
2.22886e-19	-0.253846	0.318	0.439	4.45772e-16	0	Slfn5	seurat_cluster
3.46602e-19	-0.289533	0.991	0.967	6.93204e-16	0	Pkm	seurat_cluster
3.71328e-19	-0.450461	0.868	0.847	7.42656e-16	0	Cd82	seurat_cluster
5.48749e-19	-0.456906	0.728	0.767	1.0975e-15	0	Sla	seurat_cluster
7.90317e-19	-0.531743	0.617	0.662	1.58063e-15	0	Il18r1	seurat_cluster
9.20234e-19	-0.489344	0.403	0.505	1.84047e-15	0	Mki67	seurat_cluster
1.52578e-18	-0.338034	0.867	0.855	3.05156e-15	0	Ncl	seurat_cluster
2.16779e-18	-0.27006	0.459	0.567	4.33557e-15	0	Tyms	seurat_cluster
2.46997e-18	-0.325631	0.466	0.558	4.93993e-15	0	Mcm3	seurat_cluster
8.77882e-18	0.257092	0.516	0.446	1.75576e-14	0	Gpr160	seurat_cluster
1.33233e-17	-0.260944	0.384	0.504	2.66465e-14	0	Nrm	seurat_cluster
1.88604e-17	-0.349199	0.224	0.38	3.77209e-14	0	Trbv13-3	seurat_cluster
4.49142e-17	-0.93877	0.756	0.719	8.98284e-14	0	Zfp36	seurat_cluster
8.6327e-17	-0.396393	0.843	0.826	1.72654e-13	0	Ube2s	seurat_cluster
1.60337e-16	-0.687549	0.271	0.459	3.20673e-13	0	Il1rl1	seurat_cluster
2.08491e-16	-1.26633	0.493	0.549	4.16983e-13	0	Ccl1	seurat_cluster
2.87996e-16	-0.359858	0.58	0.641	5.75992e-13	0	Herpud1	seurat_cluster
5.89592e-16	-0.32351	0.286	0.436	1.17918e-12	0	Emp1	seurat_cluster
1.18849e-15	-0.262571	0.666	0.734	2.37699e-12	0	Rbbp7	seurat_cluster
1.84711e-15	-0.275687	0.573	0.62	3.69422e-12	0	Gypc	seurat_cluster
2.12081e-15	-0.467971	0.685	0.729	4.24162e-12	0	Dgat1	seurat_cluster
4.23063e-15	0.274644	0.379	0.183	8.46126e-12	0	Fcrl6	seurat_cluster
4.92621e-15	-0.425152	0.637	0.692	9.85242e-12	0	Krt83	seurat_cluster
5.63467e-15	-0.820413	0.461	0.525	1.12693e-11	0	Rln3	seurat_cluster
6.45015e-15	-0.437644	0.639	0.72	1.29003e-11	0	Rilpl2	seurat_cluster
1.49066e-14	-0.254377	0.408	0.48	2.98132e-11	0	Rnase4	seurat_cluster
6.36054e-14	-0.419418	0.634	0.687	1.27211e-10	0	Gm2a	seurat_cluster
7.53998e-14	-0.460615	0.674	0.701	1.508e-10	0	Lmnb1	seurat_cluster
8.47949e-14	-0.483302	0.778	0.758	1.6959e-10	0	Itm2c	seurat_cluster
1.20256e-13	-0.351142	0.624	0.662	2.40512e-10	0	Anp32e	seurat_cluster
1.95681e-13	-0.482349	0.318	0.448	3.91361e-10	0	Rgcc	seurat_cluster
2.49981e-13	-0.344277	0.41	0.486	4.99962e-10	0	Nrp1	seurat_cluster
2.52865e-13	-0.907578	0.089	0.338	5.0573e-10	0	Il13	seurat_cluster
3.36748e-13	-0.573196	0.865	0.863	6.73497e-10	0	Mxd1	seurat_cluster
1.37736e-12	-0.623976	0.515	0.566	2.75472e-09	0	Fam46a	seurat_cluster
2.2979e-12	-0.435503	0.621	0.665	4.59581e-09	0	Slc25a19	seurat_cluster
3.40945e-12	-0.251137	0.517	0.57	6.81891e-09	0	Gpr146	seurat_cluster
4.25038e-12	-0.47096	0.477	0.538	8.50076e-09	0	Cxcr3	seurat_cluster
4.34345e-12	-0.342935	0.514	0.465	8.6869e-09	0	Hist1h2ap	seurat_cluster
5.41314e-12	-1.66604	0.326	0.42	1.08263e-08	0	Csf2	seurat_cluster
6.53647e-12	-0.339467	0.715	0.757	1.30729e-08	0	Flna	seurat_cluster
1.07032e-11	-0.28931	0.483	0.572	2.14064e-08	0	Sgk1	seurat_cluster
1.85306e-11	-0.771658	0.944	0.923	3.70612e-08	0	Tubb5	seurat_cluster
3.11715e-11	-0.279097	0.566	0.561	6.2343e-08	0	Lrig1	seurat_cluster
4.1992e-11	-0.614237	0.478	0.565	8.3984e-08	0	Rrad	seurat_cluster
4.77417e-11	-0.789982	0.711	0.748	9.54834e-08	0	Isg15	seurat_cluster
7.30299e-11	-0.749501	0.467	0.508	1.4606e-07	0	Cxcl10	seurat_cluster
1.74281e-10	-0.381039	0.576	0.631	3.48563e-07	0	Satb1	seurat_cluster
1.78773e-10	-0.463567	0.548	0.613	3.57547e-07	0	Uap1	seurat_cluster
2.67787e-10	-0.4974	0.558	0.593	5.35573e-07	0	Pttg1	seurat_cluster
3.07226e-10	-0.577472	0.372	0.452	6.14453e-07	0	Rrm2	seurat_cluster
3.08921e-10	-0.390652	0.763	0.758	6.17842e-07	0	Csrp1	seurat_cluster
3.48557e-10	-0.303959	0.798	0.788	6.97115e-07	0	Slbp	seurat_cluster
4.2888e-10	-0.268687	0.39	0.469	8.57759e-07	0	Ifih1	seurat_cluster
5.32355e-10	-0.289442	0.684	0.725	1.06471e-06	0	Gm47283	seurat_cluster
8.33138e-10	-0.533503	0.42	0.495	1.66628e-06	0	Tnf	seurat_cluster
9.60676e-10	-0.267148	0.564	0.673	1.92135e-06	0	Itga4	seurat_cluster
1.15056e-09	-0.434539	0.436	0.515	2.30111e-06	0	Trp53i11	seurat_cluster
1.72517e-09	-1.67558	0.484	0.526	3.45035e-06	0	Penk	seurat_cluster
1.9624e-09	-0.272151	0.264	0.348	3.92479e-06	0	Igkc	seurat_cluster
2.17744e-09	-0.331553	0.255	0.341	4.35488e-06	0	Ccnb2	seurat_cluster
2.18415e-09	-0.340334	0.33	0.411	4.36829e-06	0	Dgat2	seurat_cluster
3.34048e-09	-0.343848	0.335	0.269	6.68097e-06	0	Ccna2	seurat_cluster
2.10315e-08	-0.436056	0.753	0.779	4.2063e-05	0	Bst2	seurat_cluster
2.62262e-08	-0.31386	0.513	0.548	5.24523e-05	0	Tnfsf9	seurat_cluster
4.28646e-08	-0.321319	0.536	0.575	8.57293e-05	0	Sypl	seurat_cluster
7.05505e-08	-0.357963	0.675	0.727	0.000141101	0	Tsc22d3	seurat_cluster
1.15416e-07	-0.379229	0.523	0.452	0.000230833	0	Prnp	seurat_cluster
1.61957e-07	-0.327908	0.449	0.523	0.000323914	0	Ly6c2	seurat_cluster
1.70407e-07	-0.31955	0.55	0.595	0.000340815	0	Mcm6	seurat_cluster
1.82569e-07	-0.428852	0.136	0.143	0.000365139	0	Gzmd	seurat_cluster
2.1064e-07	-0.370926	0.161	0.125	0.00042128	0	Gzme	seurat_cluster
2.40103e-07	-0.260924	0.903	0.885	0.000480206	0	Dnajb1	seurat_cluster
3.14561e-07	-0.318038	0.816	0.779	0.000629122	0	Dek	seurat_cluster
4.03205e-07	-0.26061	0.536	0.583	0.00080641	0	Mcm7	seurat_cluster
4.67553e-07	-0.398439	0.744	0.761	0.000935105	0	Itgb1	seurat_cluster
4.89863e-07	-0.292623	0.596	0.635	0.000979726	0	Eea1	seurat_cluster
6.6721e-07	-0.339995	0.594	0.616	0.00133442	0	Hspa1a	seurat_cluster
1.02547e-06	-0.302713	0.511	0.54	0.00205094	0	Tk1	seurat_cluster
1.15696e-06	-0.258577	0.615	0.659	0.00231392	0	Zeb1	seurat_cluster
2.625e-06	-0.315285	0.365	0.4	0.00525001	0	Igfbp7	seurat_cluster
2.74492e-06	-0.534782	0.618	0.614	0.00548984	0	Furin	seurat_cluster
4.25923e-06	-0.512423	0.549	0.565	0.00851845	0	Fosb	seurat_cluster
5.01919e-06	-0.3689	0.809	0.818	0.0100384	0	Gm26532	seurat_cluster
5.83918e-06	-0.283436	0.923	0.91	0.0116784	0	Gpx1	seurat_cluster
9.09793e-06	-0.465933	0.693	0.697	0.0181959	0	H2afx	seurat_cluster
9.36016e-06	-0.356639	0.874	0.807	0.0187203	0	H2afv	seurat_cluster
2.19836e-05	-0.328427	0.669	0.706	0.0439672	0	Tiparp	seurat_cluster
2.39822e-05	-0.263616	0.487	0.548	0.0479643	0	Usp18	seurat_cluster
2.44912e-05	-0.330418	0.622	0.539	0.0489824	0	Egr1	seurat_cluster
3.20741e-05	-0.292846	0.668	0.7	0.0641482	0	Fam46c	seurat_cluster
3.38313e-05	0.400229	0.459	0.413	0.0676627	0	Gzmc	seurat_cluster
3.61718e-05	-0.310621	0.538	0.57	0.0723436	0	Bmpr2	seurat_cluster
3.96732e-05	-0.2582	0.201	0.265	0.0793464	0	Il17a	seurat_cluster
4.17523e-05	-0.351436	0.589	0.523	0.0835045	0	Ccrl2	seurat_cluster
6.85645e-05	-0.341518	0.668	0.676	0.137129	0	Smc4	seurat_cluster
8.9244e-05	-0.270682	0.477	0.512	0.178488	0	Irf4	seurat_cluster
0.000129176	-0.297981	0.293	0.373	0.258352	0	Ltb4r1	seurat_cluster
0.000142992	-0.361039	0.648	0.651	0.285985	0	Tmpo	seurat_cluster
0.000220064	-0.345718	0.611	0.62	0.440127	0	Ezh2	seurat_cluster
0.000224187	-0.254324	0.532	0.581	0.448374	0	Rnf213	seurat_cluster
0.000278748	-0.313056	0.448	0.481	0.557497	0	Ckb	seurat_cluster
0.000328376	-0.493788	0.564	0.553	0.656752	0	Areg	seurat_cluster
0.000475338	-0.278623	0.327	0.358	0.950676	0	Spc24	seurat_cluster
0.000781767	-0.253332	0.844	0.839	1	0	Sat1	seurat_cluster
0.00127992	-0.331224	0.495	0.549	1	0	Pja1	seurat_cluster
0.00196841	-0.3926	0.605	0.595	1	0	Tob2	seurat_cluster
0.00264874	-0.29083	0.626	0.642	1	0	Snx2	seurat_cluster
0.00355666	-0.365847	0.472	0.428	1	0	Selenop	seurat_cluster
0.00370614	-0.372335	0.72	0.694	1	0	Dut	seurat_cluster
0.00755225	-0.787768	0.79	0.816	1	0	Ikzf2	seurat_cluster
3.94223e-213	-2.04989	0.791	0.955	7.88445e-210	1	Tnfrsf9	seurat_cluster
5.13171e-174	0.541653	0.883	0.607	1.02634e-170	1	Sidt1	seurat_cluster
1.57874e-158	0.343796	0.882	0.603	3.15747e-155	1	Klf3	seurat_cluster
3.07716e-147	0.450808	0.802	0.498	6.15432e-144	1	Gm2682	seurat_cluster
6.25446e-142	0.499086	0.808	0.546	1.25089e-138	1	1700025G04Rik	seurat_cluster
5.55972e-127	1.88553	0.778	0.467	1.11194e-123	1	Ly6c2	seurat_cluster
5.7634e-121	1.47	0.785	0.469	1.15268e-117	1	Ly6c1	seurat_cluster
4.59811e-39	0.619977	0.87	0.628	9.19622e-36	11	Tcf7	seurat_cluster
6.36454e-114	-0.72674	0.363	0.652	1.27291e-110	1	Ccr8	seurat_cluster
2.53308e-105	2.2947	0.873	0.67	5.06616e-102	1	Ccl5	seurat_cluster
5.03085e-102	0.5926	0.938	0.725	1.00617e-98	1	Klf2	seurat_cluster
1.13778e-88	-0.291821	0.32	0.621	2.27556e-85	1	Gpr65	seurat_cluster
2.12811e-84	-0.675785	0.935	0.978	4.25623e-81	1	Pkm	seurat_cluster
7.54772e-83	-0.462898	0.196	0.454	1.50954e-79	1	Sdc4	seurat_cluster
1.35912e-81	-0.749239	0.842	0.946	2.71824e-78	1	Pgk1	seurat_cluster
1.40675e-81	0.874015	0.798	0.537	2.8135e-78	1	Gramd3	seurat_cluster
1.46952e-81	-1.89523	0.78	0.854	2.93905e-78	1	Tnfrsf4	seurat_cluster
1.61234e-80	-0.291809	0.519	0.697	3.22469e-77	1	Serpina3f	seurat_cluster
1.94502e-80	-0.428022	0.492	0.721	3.89003e-77	1	CAAA01147332.1	seurat_cluster
9.13038e-79	-0.777209	0.795	0.939	1.82608e-75	1	Tgfb1	seurat_cluster
9.18596e-79	-0.861702	0.499	0.779	1.83719e-75	1	Lag3	seurat_cluster
1.65268e-75	-1.26047	0.698	0.824	3.30537e-72	1	Ikzf2	seurat_cluster
1.16106e-73	0.477816	0.717	0.517	2.32212e-70	1	Gm45552	seurat_cluster
6.18843e-72	-0.704049	0.647	0.859	1.23769e-68	1	Cst3	seurat_cluster
6.44869e-72	-0.368041	0.399	0.67	1.28974e-68	1	Snx2	seurat_cluster
5.19785e-71	0.928478	0.874	0.771	1.03957e-67	1	Zfp36l2	seurat_cluster
2.88013e-70	-0.625644	0.33	0.582	5.76027e-67	1	Fam46a	seurat_cluster
3.73747e-70	-1.01339	0.76	0.855	7.47494e-67	1	Hilpda	seurat_cluster
2.24134e-69	-0.439603	0.711	0.77	4.48268e-66	1	Serpina3g	seurat_cluster
2.39035e-69	-0.584872	0.658	0.763	4.7807e-66	1	Ikzf4	seurat_cluster
2.17998e-68	-1.37272	0.398	0.656	4.35995e-65	1	Il2ra	seurat_cluster
4.54656e-68	-0.269779	0.444	0.641	9.09313e-65	1	Nelfe	seurat_cluster
4.41434e-67	-0.294602	0.396	0.637	8.82867e-64	1	Creld2	seurat_cluster
2.62439e-65	-0.877344	0.671	0.774	5.24879e-62	1	Ramp1	seurat_cluster
5.60191e-65	0.346393	0.845	0.618	1.12038e-61	1	Itga4	seurat_cluster
1.29522e-61	-0.269705	0.438	0.65	2.59043e-58	1	Mrps6	seurat_cluster
2.06906e-61	-0.394584	0.233	0.503	4.13813e-58	1	Havcr2	seurat_cluster
4.74532e-61	-0.905717	0.895	0.939	9.49063e-58	1	Tnfrsf18	seurat_cluster
5.50836e-61	0.362916	0.843	0.648	1.10167e-57	1	Socs3	seurat_cluster
1.13093e-60	0.555304	0.967	0.873	2.26186e-57	1	Ms4a4b	seurat_cluster
5.12511e-60	0.272288	0.685	0.436	1.02502e-56	1	Fam26f	seurat_cluster
4.71601e-59	-0.538646	0.96	0.99	9.43202e-56	1	Ldha	seurat_cluster
6.11639e-57	-0.710202	0.821	0.573	1.22328e-53	1	Tnfsf8	seurat_cluster
7.2594e-57	-0.316118	0.451	0.621	1.45188e-53	1	Tubb6	seurat_cluster
1.88528e-56	-0.684013	0.866	0.929	3.77056e-53	1	Tpi1	seurat_cluster
2.80906e-56	-0.30821	0.367	0.561	5.61812e-53	1	Lamc1	seurat_cluster
2.06274e-55	-0.953083	0.406	0.594	4.12548e-52	1	Mt1	seurat_cluster
2.81641e-55	-0.865131	0.712	0.892	5.63282e-52	1	Ctla4	seurat_cluster
4.71675e-55	-0.635872	0.717	0.765	9.4335e-52	1	Cd200	seurat_cluster
3.36703e-54	-0.638865	0.677	0.854	6.73407e-51	1	Litaf	seurat_cluster
8.48624e-54	-0.733578	0.915	0.954	1.69725e-50	1	Sdf4	seurat_cluster
1.38989e-53	-0.814504	0.345	0.53	2.77978e-50	1	Rln3	seurat_cluster
1.44991e-49	-0.746658	0.705	0.828	2.89982e-46	1	Pglyrp1	seurat_cluster
4.02426e-49	-0.44567	0.491	0.675	8.04852e-46	1	Slc25a19	seurat_cluster
4.57362e-49	-0.39912	0.294	0.506	9.14723e-46	1	Ccdc184	seurat_cluster
4.62061e-49	-0.410662	0.508	0.715	9.24122e-46	1	Ell2	seurat_cluster
1.20052e-48	-0.919515	0.664	0.738	2.40104e-45	1	Nrn1	seurat_cluster
3.44469e-48	0.367095	0.753	0.533	6.88937e-45	1	Cd7	seurat_cluster
1.07977e-46	-0.342989	0.482	0.665	2.15954e-43	1	Hacd2	seurat_cluster
2.55784e-46	-0.675954	0.659	0.817	5.11567e-43	1	Tigit	seurat_cluster
5.42791e-46	-0.48502	0.454	0.642	1.08558e-42	1	Stx11	seurat_cluster
7.43919e-46	-0.533682	0.963	0.968	1.48784e-42	1	Lgals1	seurat_cluster
1.09634e-45	-0.351017	0.46	0.72	2.19267e-42	1	Serpinb6a	seurat_cluster
2.37078e-45	-0.312621	0.451	0.575	4.74157e-42	1	Dusp16	seurat_cluster
3.43568e-45	-0.320545	0.999	0.998	6.87137e-42	1	Ppia	seurat_cluster
3.68431e-45	-0.403363	0.43	0.586	7.36862e-42	1	Slc16a3	seurat_cluster
3.04935e-44	-0.393719	0.465	0.651	6.0987e-41	1	Fdx1	seurat_cluster
5.89663e-44	-0.278373	0.612	0.73	1.17933e-40	1	Ppp1r3b	seurat_cluster
1.44725e-43	-0.292042	0.575	0.749	2.8945e-40	1	Pim3	seurat_cluster
1.59938e-43	-0.378076	0.459	0.66	3.19877e-40	1	Gem	seurat_cluster
9.82592e-43	-0.446345	0.836	0.914	1.96518e-39	1	S100a11	seurat_cluster
1.73966e-42	-0.424534	0.456	0.621	3.47931e-39	1	Plscr1	seurat_cluster
1.10253e-41	-0.45922	0.886	0.942	2.20506e-38	1	1810037I17Rik	seurat_cluster
1.11072e-41	-0.361043	0.502	0.698	2.22143e-38	1	Impa2	seurat_cluster
7.65255e-41	-0.474566	0.795	0.906	1.53051e-37	1	Pgam1	seurat_cluster
1.0481e-40	0.489843	0.777	0.586	2.09621e-37	1	Gbp2	seurat_cluster
4.83705e-40	-0.377146	0.662	0.85	9.6741e-37	1	Plp2	seurat_cluster
1.37388e-39	-0.330845	0.358	0.533	2.74775e-36	1	Fam129a	seurat_cluster
3.15214e-39	-0.270262	0.456	0.575	6.30428e-36	1	Bmpr2	seurat_cluster
4.5087e-39	-0.44394	0.677	0.781	9.0174e-36	1	Dusp4	seurat_cluster
8.35193e-39	0.28649	0.634	0.419	1.67039e-35	1	Rasgrp2	seurat_cluster
9.13196e-38	-0.677879	0.778	0.853	1.82639e-34	1	Pdcd1	seurat_cluster
4.81958e-37	-0.495767	0.679	0.794	9.63916e-34	1	Rgs16	seurat_cluster
1.41851e-36	-0.2938	0.519	0.6	2.83703e-33	1	Myo1e	seurat_cluster
2.39942e-36	-1.92823	0.679	0.705	4.79885e-33	1	Spp1	seurat_cluster
2.55162e-36	-0.321782	0.571	0.732	5.10324e-33	1	Nfkb1	seurat_cluster
5.16141e-36	-0.459533	0.563	0.738	1.03228e-32	1	Dgat1	seurat_cluster
5.73575e-36	-0.308152	0.515	0.724	1.14715e-32	1	Dap	seurat_cluster
8.51507e-36	-0.297211	0.398	0.542	1.70301e-32	1	Asf1b	seurat_cluster
4.49973e-35	-0.396433	0.5	0.65	8.99945e-32	1	Ece1	seurat_cluster
9.80345e-35	-0.405701	0.813	0.85	1.96069e-31	1	Cox17	seurat_cluster
1.10178e-34	-0.379043	0.66	0.772	2.20355e-31	1	Csrp1	seurat_cluster
2.44699e-34	-0.354495	0.848	0.925	4.89398e-31	1	Cox5a	seurat_cluster
4.0898e-34	-0.497261	0.769	0.882	8.1796e-31	1	Anxa2	seurat_cluster
4.86181e-34	-0.391087	0.597	0.777	9.72362e-31	1	S100a4	seurat_cluster
8.74804e-34	-0.604899	0.763	0.857	1.74961e-30	1	Ddit4	seurat_cluster
9.737e-34	-0.432282	0.843	0.907	1.9474e-30	1	Stat3	seurat_cluster
3.31427e-33	-0.300243	1	0.999	6.62854e-30	1	Tmsb4x	seurat_cluster
4.86859e-33	-0.46117	0.459	0.614	9.73718e-30	1	Uap1	seurat_cluster
6.5345e-33	-0.360567	0.591	0.749	1.3069e-29	1	Pdia6	seurat_cluster
2.46611e-32	0.370047	0.933	0.858	4.93221e-29	1	Ctsw	seurat_cluster
2.84736e-32	-0.655178	0.657	0.672	5.69473e-29	1	Dusp14	seurat_cluster
4.40613e-32	0.453933	0.95	0.819	8.81226e-29	1	Bcl2	seurat_cluster
1.04891e-31	-0.55442	0.718	0.87	2.09783e-28	1	Traf1	seurat_cluster
1.51837e-31	0.315472	0.77	0.643	3.03675e-28	1	Elmsan1	seurat_cluster
3.5945e-31	0.611006	0.872	0.741	7.18901e-28	1	Itgb1	seurat_cluster
4.86444e-31	-0.369533	0.811	0.858	9.72888e-28	1	Eno1b	seurat_cluster
8.88885e-31	-0.385346	0.69	0.839	1.77777e-27	1	Mdh1	seurat_cluster
9.51429e-31	-0.614966	0.565	0.676	1.90286e-27	1	Trgv2	seurat_cluster
1.01226e-30	-0.357717	0.975	0.984	2.02452e-27	1	Aldoa	seurat_cluster
1.13376e-30	-0.380219	0.384	0.5	2.26753e-27	1	Slc15a3	seurat_cluster
6.32328e-30	0.276144	0.749	0.577	1.26466e-26	1	Rtp4	seurat_cluster
9.89131e-30	-0.495222	0.723	0.791	1.97826e-26	1	Syngr2	seurat_cluster
1.6836e-29	-0.573411	0.24	0.411	3.3672e-26	1	Igfbp7	seurat_cluster
2.47158e-29	-0.602818	0.625	0.758	4.94315e-26	1	Cmtm7	seurat_cluster
3.01613e-29	-0.257334	0.539	0.63	6.03227e-26	1	Wls	seurat_cluster
4.13365e-29	-0.399437	0.664	0.765	8.2673e-26	1	Fam162a	seurat_cluster
6.69027e-29	0.530261	0.82	0.699	1.33805e-25	1	Tsc22d3	seurat_cluster
1.64274e-28	-0.418098	0.574	0.619	3.28548e-25	1	Fcer1g	seurat_cluster
1.69629e-28	-0.522182	0.59	0.689	3.39258e-25	1	Krt83	seurat_cluster
1.89005e-28	-0.343031	0.614	0.787	3.78011e-25	1	Nap1l1	seurat_cluster
7.90926e-28	-0.501472	0.615	0.751	1.58185e-24	1	Rel	seurat_cluster
9.33242e-28	-0.929526	0.634	0.677	1.86648e-24	1	Fabp5	seurat_cluster
9.87808e-28	-0.402198	0.592	0.681	1.97562e-24	1	Entpd1	seurat_cluster
9.90473e-28	-0.664852	0.978	0.974	1.98095e-24	1	H2afz	seurat_cluster
1.38695e-27	-0.843888	0.51	0.621	2.7739e-24	1	Tnfsf11	seurat_cluster
1.8479e-26	1.00118	0.677	0.523	3.69581e-23	1	Gzmk	seurat_cluster
3.04919e-26	-0.356634	0.512	0.59	6.09839e-23	1	Wisp1	seurat_cluster
5.6097e-26	-0.407864	0.347	0.442	1.12194e-22	1	Rrm2	seurat_cluster
8.54746e-26	-0.277007	0.514	0.71	1.70949e-22	1	Rgs2	seurat_cluster
9.49677e-26	-0.307145	0.379	0.452	1.89935e-22	1	Nrgn	seurat_cluster
1.6759e-25	-0.411198	0.381	0.491	3.3518e-22	1	Mki67	seurat_cluster
2.45281e-25	-0.407793	0.49	0.655	4.90561e-22	1	Cdkn1a	seurat_cluster
2.67086e-25	-0.501143	0.741	0.722	5.34172e-22	1	Bnip3	seurat_cluster
6.4247e-25	-0.306678	0.47	0.62	1.28494e-21	1	Chst12	seurat_cluster
1.18816e-24	-0.319722	0.626	0.611	2.37633e-21	1	Neb	seurat_cluster
1.20793e-24	-0.469253	0.98	0.989	2.41586e-21	1	Vim	seurat_cluster
1.43872e-24	-0.468691	0.75	0.875	2.87745e-21	1	Id2	seurat_cluster
1.75467e-24	-0.353456	0.952	0.965	3.50934e-21	1	Mif	seurat_cluster
1.87466e-24	-0.331458	0.545	0.637	3.74932e-21	1	Mmd	seurat_cluster
2.22172e-24	-0.349662	0.775	0.824	4.44345e-21	1	Rps27l	seurat_cluster
2.25568e-24	-1.06727	0.728	0.721	4.51135e-21	1	Irf8	seurat_cluster
2.80896e-24	0.361446	0.899	0.705	5.61792e-21	1	Cd8b1	seurat_cluster
3.12087e-24	0.303733	0.854	0.75	6.24174e-21	1	Emb	seurat_cluster
4.18006e-24	-0.295016	0.497	0.575	8.36012e-21	1	Mcm5	seurat_cluster
7.8172e-24	-0.291226	0.957	0.961	1.56344e-20	1	Atp5g3	seurat_cluster
8.29672e-24	-0.279517	0.377	0.49	1.65934e-20	1	Smc2	seurat_cluster
1.54678e-23	-0.411178	0.562	0.688	3.09357e-20	1	Gm2a	seurat_cluster
1.59172e-23	0.720039	0.788	0.724	3.18344e-20	1	Dusp2	seurat_cluster
2.06026e-23	0.298449	0.75	0.61	4.12052e-20	1	Slfn1	seurat_cluster
2.55454e-23	-0.339447	0.956	0.967	5.10909e-20	1	Eno1	seurat_cluster
7.59698e-23	0.398859	0.815	0.683	1.5194e-19	1	Arl4c	seurat_cluster
8.449e-23	-0.295629	0.579	0.609	1.6898e-19	1	Cd200r1	seurat_cluster
3.06831e-22	-0.404845	0.343	0.485	6.13662e-19	1	Ebi3	seurat_cluster
3.21882e-22	-0.497039	0.561	0.619	6.43764e-19	1	Ndrg1	seurat_cluster
3.96292e-22	-0.260434	0.671	0.698	7.92584e-19	1	Ergic1	seurat_cluster
4.25578e-22	-0.289391	0.528	0.615	8.51155e-19	1	Siva1	seurat_cluster
5.13382e-22	-0.579027	0.657	0.68	1.02676e-18	1	Lat2	seurat_cluster
5.38974e-22	-0.325931	0.537	0.643	1.07795e-18	1	Ero1l	seurat_cluster
5.82953e-22	-0.301286	0.819	0.902	1.16591e-18	1	Atp5g1	seurat_cluster
6.44549e-22	-0.252636	0.42	0.51	1.2891e-18	1	Arl5c	seurat_cluster
8.73869e-22	-0.283375	0.886	0.939	1.74774e-18	1	Hint1	seurat_cluster
1.13131e-21	-0.412169	0.866	0.885	2.26262e-18	1	Ran	seurat_cluster
2.64804e-21	-0.339806	0.582	0.64	5.29608e-18	1	Hacd3	seurat_cluster
3.77041e-21	-0.317441	0.438	0.572	7.54082e-18	1	Fam110a	seurat_cluster
4.44641e-21	-1.29505	0.351	0.401	8.89283e-18	1	Csf2	seurat_cluster
6.45837e-21	-0.480766	0.653	0.708	1.29167e-17	1	Dut	seurat_cluster
8.35812e-21	-0.323409	0.877	0.904	1.67162e-17	1	Cycs	seurat_cluster
8.46518e-21	-0.258345	0.458	0.544	1.69304e-17	1	Mcm3	seurat_cluster
9.46842e-21	0.264553	0.346	0.492	1.89368e-17	1	Atf3	seurat_cluster
2.62215e-20	-0.677887	0.824	0.711	5.2443e-17	1	Itgae	seurat_cluster
5.05925e-20	-0.387287	0.652	0.733	1.01185e-16	1	Snx18	seurat_cluster
5.52257e-20	-0.298387	0.515	0.597	1.10451e-16	1	Fkbp2	seurat_cluster
7.31607e-20	0.324629	0.885	0.784	1.46321e-16	1	Gbp4	seurat_cluster
1.21675e-19	-0.252247	0.304	0.401	2.43349e-16	1	Dgat2	seurat_cluster
2.39e-19	-0.327696	0.365	0.494	4.77999e-16	1	Scin	seurat_cluster
3.82283e-19	-0.250629	0.492	0.574	7.64567e-16	1	Sypl	seurat_cluster
3.88407e-19	-0.382867	0.507	0.592	7.76813e-16	1	Top2a	seurat_cluster
4.84096e-19	-1.29655	0.302	0.429	9.68191e-16	1	Il1r2	seurat_cluster
6.18029e-19	-0.530988	0.674	0.791	1.23606e-15	1	Rora	seurat_cluster
6.51028e-19	-0.354528	0.796	0.871	1.30206e-15	1	Glrx	seurat_cluster
1.38051e-18	-0.350996	0.447	0.506	2.76102e-15	1	Egln3	seurat_cluster
1.1355e-17	-0.29894	0.691	0.697	2.271e-14	1	Tox	seurat_cluster
1.30597e-17	-0.259175	0.794	0.868	2.61194e-14	1	Manf	seurat_cluster
1.67202e-17	-0.275163	0.625	0.688	3.34403e-14	1	Metrnl	seurat_cluster
1.73275e-17	-0.433037	0.831	0.923	3.46549e-14	1	Bhlhe40	seurat_cluster
3.66383e-17	-0.329329	0.493	0.542	7.32765e-14	1	Camk2n1	seurat_cluster
5.02587e-17	-0.262718	0.096	0.299	1.00517e-13	1	Laptm4b	seurat_cluster
5.2124e-17	-0.352344	0.999	0.997	1.04248e-13	1	Ptma	seurat_cluster
5.48131e-17	-0.2859	0.617	0.654	1.09626e-13	1	Swap70	seurat_cluster
6.47424e-17	-0.370059	0.902	0.876	1.29485e-13	1	Dbi	seurat_cluster
8.30496e-17	-0.490904	0.636	0.702	1.66099e-13	1	Cd5	seurat_cluster
8.66801e-17	-0.329231	0.979	0.976	1.7336e-13	1	AW112010	seurat_cluster
1.75406e-16	0.33154	0.892	0.787	3.50812e-13	1	Txnip	seurat_cluster
2.09071e-16	0.308866	0.652	0.529	4.18142e-13	1	Trbv17	seurat_cluster
3.56578e-16	-0.297575	0.742	0.801	7.13155e-13	1	Cebpb	seurat_cluster
5.33481e-16	-0.262036	0.543	0.595	1.06696e-12	1	Dctpp1	seurat_cluster
8.73294e-16	-0.858068	0.604	0.635	1.74659e-12	1	Izumo1r	seurat_cluster
1.39886e-15	-0.33378	0.478	0.499	2.79773e-12	1	Tnfrsf25	seurat_cluster
1.6145e-15	-0.310033	0.81	0.884	3.229e-12	1	Hsp90b1	seurat_cluster
1.81016e-15	0.419423	0.894	0.877	3.62032e-12	1	Klf6	seurat_cluster
2.03866e-15	-2.00202	0.489	0.519	4.07731e-12	1	Penk	seurat_cluster
2.53793e-15	-0.280067	0.689	0.843	5.07587e-12	1	H2afv	seurat_cluster
6.85709e-15	-0.473909	0.791	0.795	1.37142e-11	1	Lgals3	seurat_cluster
1.57535e-14	-0.570011	0.951	0.921	3.1507e-11	1	Ifi27l2a	seurat_cluster
3.05608e-14	-0.788138	0.364	0.429	6.11216e-11	1	Pclaf	seurat_cluster
4.59069e-14	-0.283382	0.698	0.746	9.18137e-11	1	Nedd9	seurat_cluster
5.82492e-14	-0.470398	0.615	0.626	1.16498e-10	1	Cd74	seurat_cluster
8.88932e-14	-0.329206	0.736	0.805	1.77786e-10	1	Cst7	seurat_cluster
1.17111e-13	0.271117	0.658	0.521	2.34222e-10	1	Abcb1b	seurat_cluster
1.18158e-13	-0.26897	0.67	0.494	2.36315e-10	1	Tspan32	seurat_cluster
1.36544e-13	0.303299	0.817	0.733	2.73089e-10	1	Irf1	seurat_cluster
3.71189e-13	0.372709	0.825	0.765	7.42379e-10	1	Bst2	seurat_cluster
3.96034e-13	0.340833	0.781	0.688	7.92068e-10	1	Snhg12	seurat_cluster
8.22073e-13	-0.295333	0.665	0.777	1.64415e-09	1	Itm2c	seurat_cluster
8.94505e-13	-0.521097	0.721	0.722	1.78901e-09	1	Cenpa	seurat_cluster
1.54604e-12	0.516818	0.785	0.765	3.09208e-09	1	Cd69	seurat_cluster
3.77101e-12	-0.426341	0.973	0.986	7.54201e-09	1	Junb	seurat_cluster
4.42039e-12	-0.367336	0.78	0.862	8.84079e-09	1	Cd82	seurat_cluster
4.47709e-12	0.250882	0.488	0.565	8.95419e-09	1	Hspa1b	seurat_cluster
7.12534e-12	-0.327334	0.477	0.517	1.42507e-08	1	Tiam1	seurat_cluster
9.19158e-12	0.371191	0.884	0.89	1.83832e-08	1	Dnajb1	seurat_cluster
9.51019e-12	-0.315569	0.592	0.572	1.90204e-08	1	Arl5a	seurat_cluster
1.16807e-11	-0.259139	0.957	0.953	2.33613e-08	1	Hmgb1	seurat_cluster
1.45763e-11	-0.478553	0.748	0.829	2.91526e-08	1	Tuba1b	seurat_cluster
1.814e-11	-0.693331	0.711	0.729	3.628e-08	1	Maf	seurat_cluster
1.86591e-11	0.369672	0.747	0.677	3.73182e-08	1	Ifi47	seurat_cluster
2.26327e-11	0.316969	0.798	0.784	4.52654e-08	1	Mndal	seurat_cluster
2.84226e-11	0.324458	0.831	0.756	5.68453e-08	1	Gimap7	seurat_cluster
3.94777e-11	0.265087	0.84	0.762	7.89554e-08	1	Bcl2l11	seurat_cluster
5.14438e-11	0.379576	0.554	0.438	1.02888e-07	1	Trbv29	seurat_cluster
6.12575e-11	-0.376092	0.446	0.483	1.22515e-07	1	Hist1h2ap	seurat_cluster
9.1825e-11	0.49324	0.544	0.404	1.8365e-07	1	Plac8	seurat_cluster
1.4616e-10	-0.378717	0.582	0.618	2.92319e-07	1	Trbv3	seurat_cluster
4.854e-10	0.259065	0.629	0.558	9.708e-07	1	Nrarp	seurat_cluster
5.56681e-10	-0.372043	0.817	0.832	1.11336e-06	1	Ctsd	seurat_cluster
6.63678e-10	-0.261945	0.574	0.589	1.32736e-06	1	Ly6g5b	seurat_cluster
1.58836e-09	-0.964829	0.554	0.561	3.17672e-06	1	Stmn1	seurat_cluster
1.71158e-09	0.439921	0.634	0.537	3.42317e-06	1	Sgk1	seurat_cluster
1.72889e-09	-0.277617	0.723	0.81	3.45777e-06	1	Cxcr6	seurat_cluster
2.41452e-09	0.305626	0.458	0.324	4.82905e-06	1	Trbv13-3	seurat_cluster
2.78603e-09	-0.548527	0.541	0.375	5.57207e-06	1	Klrg1	seurat_cluster
2.89836e-09	0.320576	0.75	0.696	5.79672e-06	1	Igtp	seurat_cluster
3.42686e-09	0.27129	0.586	0.468	6.85371e-06	1	Slamf7	seurat_cluster
4.17171e-09	0.5362	0.574	0.515	8.34342e-06	1	Cxcr3	seurat_cluster
1.04258e-08	-0.262791	0.637	0.628	2.08516e-05	1	Rab11fip1	seurat_cluster
1.09e-08	-0.409736	0.652	0.728	2.18e-05	1	Gadd45b	seurat_cluster
1.3903e-08	-0.785189	0.582	0.552	2.7806e-05	1	Areg	seurat_cluster
1.75878e-08	-0.322983	0.628	0.624	3.51755e-05	1	Eea1	seurat_cluster
3.14183e-08	-0.966778	0.691	0.593	6.28366e-05	1	Cd4	seurat_cluster
5.54979e-08	-0.609864	0.548	0.577	0.000110996	1	Cd83	seurat_cluster
6.3801e-08	-0.361807	0.685	0.508	0.000127602	1	Sell	seurat_cluster
7.13673e-08	0.25484	0.66	0.577	0.000142735	1	Ifng	seurat_cluster
7.19464e-08	-0.319569	0.544	0.538	0.000143893	1	Tyms	seurat_cluster
9.92978e-08	-0.647915	0.074	0.15	0.000198596	1	Gzmd	seurat_cluster
1.8625e-07	-1.30184	0.803	0.709	0.000372501	1	Gzma	seurat_cluster
2.84126e-07	-0.280252	0.846	0.92	0.000568251	1	Rgs1	seurat_cluster
3.61104e-07	-0.446763	0.529	0.55	0.000722209	1	Prf1	seurat_cluster
5.04198e-07	-0.408242	0.817	0.851	0.0010084	1	Ly6e	seurat_cluster
1.25614e-06	-0.300065	0.558	0.552	0.00251227	1	Trbv31	seurat_cluster
1.65684e-06	0.273094	0.636	0.563	0.00331367	1	Lilr4b	seurat_cluster
2.57748e-06	-0.281969	0.552	0.53	0.00515496	1	Tk1	seurat_cluster
3.49953e-06	-0.283816	0.269	0.289	0.00699905	1	Ccna2	seurat_cluster
4.41367e-06	0.296301	0.998	0.999	0.00882735	1	Gm42418	seurat_cluster
8.98659e-06	0.500166	0.617	0.581	0.0179732	1	Tagap	seurat_cluster
9.11857e-06	-0.302013	0.631	0.431	0.0182371	1	Ccr4	seurat_cluster
4.65401e-05	-2.00431	0.272	0.305	0.0930802	1	Gzmf	seurat_cluster
6.44703e-05	-0.470466	0.784	0.863	0.128941	1	Zfp36l1	seurat_cluster
0.00014199	-1.05259	0.788	0.697	0.283979	1	Klra5	seurat_cluster
0.000153922	-0.367778	0.698	0.664	0.307845	1	Ahr	seurat_cluster
0.000206421	0.352437	0.559	0.617	0.412841	1	Hspa1a	seurat_cluster
0.00022164	-0.334757	0.502	0.493	0.44328	1	Bmyc	seurat_cluster
0.000224296	-1.04191	0.506	0.514	0.448593	1	Cd81	seurat_cluster
0.000237234	-0.255626	0.667	0.575	0.474467	1	Tcrg-C2	seurat_cluster
0.000309607	0.863784	0.463	0.512	0.619214	1	Ccl4	seurat_cluster
0.000739368	-0.254173	0.92	0.922	1	1	S100a6	seurat_cluster
0.00137229	0.307128	0.529	0.457	1	1	Serpinb9	seurat_cluster
0.00190517	-0.373488	0.583	0.528	1	1	Myo10	seurat_cluster
0.00282864	0.526736	0.605	0.616	1	1	Pim2	seurat_cluster
0.00342882	-1.05007	0.614	0.589	1	1	Ecm1	seurat_cluster
0.00360458	-0.274089	0.655	0.586	1	1	Lig1	seurat_cluster
0.00374909	-0.295054	0.935	0.953	1	1	Ltb	seurat_cluster
0.00523647	-0.256879	0.627	0.602	1	1	Upp1	seurat_cluster
0.00653809	0.338245	0.469	0.385	1	1	St3gal6	seurat_cluster
0.00669264	0.441535	0.584	0.567	1	1	Cited2	seurat_cluster
0.00945031	-1.39193	0.428	0.425	1	1	Gzmc	seurat_cluster
0	2.36919	0.918	0.517	0	2	Foxp3	seurat_cluster
0	2.18401	0.986	0.826	0	2	Tnfrsf4	seurat_cluster
0	2.06844	0.961	0.789	0	2	Ikzf2	seurat_cluster
0	1.97223	0.993	0.815	0	2	Pim1	seurat_cluster
0	1.93354	0.968	0.669	0	2	Itgb7	seurat_cluster
1.03149e-295	2.3149	0.925	0.586	2.06298e-292	2	Il2ra	seurat_cluster
1.76764e-289	2.22799	0.905	0.7	3.53527e-286	2	Itgae	seurat_cluster
8.2473e-286	-1.4142	0.413	0.89	1.64946e-282	2	Bcl2	seurat_cluster
7.31138e-274	-1.00766	0.997	0.993	1.46228e-270	2	Rps26	seurat_cluster
2.63016e-273	1.87779	0.925	0.571	5.26033e-270	2	Ass1	seurat_cluster
4.81388e-272	1.48014	0.987	0.927	9.62775e-269	2	Tnfrsf18	seurat_cluster
1.11376e-271	1.92521	0.979	0.837	2.22752e-268	2	Zfp36l1	seurat_cluster
1.0075e-269	2.4401	0.96	0.611	2.01499e-266	2	Ly6a	seurat_cluster
5.411e-248	-2.84391	0.49	0.858	1.0822e-244	2	Nkg7	seurat_cluster
2.2252e-239	1.60731	0.991	0.907	4.45039e-236	2	Nfkbia	seurat_cluster
1.31838e-231	-0.939376	0.987	0.994	2.63676e-228	2	Rpl28	seurat_cluster
1.6358e-231	-2.46297	0.337	0.794	3.27161e-228	2	Klrc1	seurat_cluster
1.6436e-228	-0.859508	0.996	0.993	3.2872e-225	2	Rpl32	seurat_cluster
2.75299e-227	-2.85277	0.435	0.814	5.50597e-224	2	Cd8a	seurat_cluster
7.22504e-224	-1.60293	0.176	0.695	1.44501e-220	2	Xcl1	seurat_cluster
2.30719e-223	1.58794	0.879	0.707	4.61438e-220	2	Maf	seurat_cluster
1.74348e-221	-2.12825	0.271	0.785	3.48695e-218	2	Klrd1	seurat_cluster
3.32304e-221	1.9277	0.847	0.603	6.64608e-218	2	Izumo1r	seurat_cluster
2.14292e-220	-2.69287	0.323	0.782	4.28584e-217	2	Cd8b1	seurat_cluster
2.35895e-208	1.5719	0.817	0.393	4.7179e-205	2	Ccr2	seurat_cluster
8.0635e-208	1.92733	0.82	0.472	1.6127e-204	2	Cd81	seurat_cluster
1.88775e-206	1.3301	0.985	0.947	3.77549e-203	2	Ltb	seurat_cluster
4.0693e-206	1.62879	0.982	0.929	8.1386e-203	2	Tnfrsf9	seurat_cluster
1.62884e-199	1.48959	0.956	0.859	3.25768e-196	2	Ctla4	seurat_cluster
2.50274e-197	-1.96787	0.479	0.847	5.00548e-194	2	Ifitm2	seurat_cluster
5.56805e-197	-0.834157	0.982	0.994	1.11361e-193	2	Rps12	seurat_cluster
6.89625e-195	0.3485	0.645	0.199	1.37925e-191	2	Ednrb	seurat_cluster
7.74788e-195	1.33993	0.785	0.494	1.54958e-191	2	Sell	seurat_cluster
2.54392e-193	1.57074	0.905	0.607	5.08783e-190	2	Nfkbiz	seurat_cluster
4.1515e-193	1.16413	0.817	0.451	8.303e-190	2	Trp53i11	seurat_cluster
1.97362e-190	-0.848076	0.992	0.997	3.94723e-187	2	Rps2	seurat_cluster
1.87037e-189	-0.336046	0.152	0.655	3.74073e-186	2	Sema4c	seurat_cluster
4.51361e-183	-0.888124	0.951	0.99	9.02721e-180	2	Gm10260	seurat_cluster
2.67584e-181	-0.69426	0.997	0.998	5.35167e-178	2	Rpsa	seurat_cluster
8.99999e-180	1.17185	0.759	0.465	1.8e-176	2	Arl5c	seurat_cluster
5.97454e-177	-0.445045	0.326	0.729	1.19491e-173	2	Qpct	seurat_cluster
1.06697e-176	1.30238	0.965	0.838	2.13394e-173	2	Traf1	seurat_cluster
6.03207e-176	0.7711	0.96	0.557	1.20641e-172	2	Cd4	seurat_cluster
1.94139e-175	-2.39954	0.341	0.751	3.88278e-172	2	Spp1	seurat_cluster
3.75341e-174	1.25912	0.987	0.916	7.50683e-171	2	Ifi27l2a	seurat_cluster
4.63304e-172	-0.311637	0.132	0.685	9.26608e-169	2	Emid1	seurat_cluster
1.28758e-170	0.962614	0.667	0.223	2.57516e-167	2	Laptm4b	seurat_cluster
2.61395e-170	-1.37416	0.607	0.921	5.22789e-167	2	Ms4a4b	seurat_cluster
3.07202e-165	1.35838	0.886	0.665	6.14403e-162	2	Samhd1	seurat_cluster
3.91822e-165	-0.574105	0.243	0.682	7.83643e-162	2	Dapk2	seurat_cluster
2.06817e-164	1.19935	0.886	0.668	4.13634e-161	2	Cd5	seurat_cluster
1.48063e-161	-0.401989	0.133	0.665	2.96125e-158	2	Chn2	seurat_cluster
1.30606e-160	-1.65487	0.537	0.829	2.61213e-157	2	Lgals3	seurat_cluster
2.93656e-158	-1.55303	0.315	0.709	5.87312e-155	2	Trgv2	seurat_cluster
2.29057e-157	1.30098	0.906	0.72	4.58114e-154	2	Cmtm7	seurat_cluster
3.20363e-153	0.896145	0.741	0.564	6.40726e-150	2	Ncmap	seurat_cluster
1.3942e-152	1.08441	0.678	0.351	2.78841e-149	2	Dgat2	seurat_cluster
2.92413e-151	-1.60957	0.604	0.876	5.84826e-148	2	Pdcd1	seurat_cluster
1.49912e-149	-0.274541	0.144	0.646	2.99824e-146	2	Cdh1	seurat_cluster
1.25357e-148	1.34009	0.907	0.784	2.50715e-145	2	Tigit	seurat_cluster
1.27445e-148	1.17982	0.942	0.755	2.5489e-145	2	Rora	seurat_cluster
3.64186e-148	-1.46497	0.478	0.739	7.28372e-145	2	Klra5	seurat_cluster
1.0531e-147	0.427239	0.683	0.369	2.1062e-144	2	Dst	seurat_cluster
1.00789e-146	0.435618	0.607	0.187	2.01579e-143	2	Pcsk1	seurat_cluster
4.89459e-145	1.04835	0.753	0.551	9.78918e-142	2	Arl5a	seurat_cluster
4.98656e-141	1.02508	0.854	0.588	9.97312e-138	2	Stx11	seurat_cluster
6.81493e-140	1.37915	0.871	0.698	1.36299e-136	2	Gadd45b	seurat_cluster
1.69126e-138	-0.795383	0.893	0.975	3.38251e-135	2	Npm1	seurat_cluster
2.66334e-138	1.12823	0.915	0.741	5.32667e-135	2	Tgif1	seurat_cluster
4.66795e-136	1.41086	0.882	0.754	9.33591e-133	2	Dusp1	seurat_cluster
1.58886e-135	1.18021	0.842	0.707	3.17772e-132	2	Snx18	seurat_cluster
3.96911e-135	-0.877009	0.365	0.727	7.93822e-132	2	Tmem2	seurat_cluster
2.04391e-134	0.317766	0.656	0.351	4.08782e-131	2	Tctex1d1	seurat_cluster
2.36808e-130	-0.491186	0.219	0.634	4.73616e-127	2	Tcrg-C2	seurat_cluster
3.73738e-130	1.12616	0.999	0.987	7.47476e-127	2	Vim	seurat_cluster
4.01986e-130	-1.14643	0.767	0.88	8.03973e-127	2	Ctsw	seurat_cluster
9.19915e-129	0.938965	0.713	0.488	1.83983e-125	2	Tspan32	seurat_cluster
2.36894e-127	0.434872	0.722	0.518	4.73789e-124	2	Gm20186	seurat_cluster
2.05904e-126	0.785494	0.972	0.947	4.11808e-123	2	Sdf4	seurat_cluster
2.10801e-126	0.833199	0.784	0.567	4.21601e-123	2	Ecm1	seurat_cluster
5.7287e-126	-0.495397	0.298	0.663	1.14574e-122	2	Car2	seurat_cluster
6.83913e-125	1.18303	0.821	0.631	1.36783e-121	2	Slc25a19	seurat_cluster
2.77468e-124	-0.63166	0.972	0.988	5.54937e-121	2	Rps6	seurat_cluster
2.71039e-123	-3.42023	0.341	0.706	5.42078e-120	2	Ifitm1	seurat_cluster
1.01562e-122	-1.25544	0.656	0.853	2.03125e-119	2	Ctsd	seurat_cluster
2.10106e-122	-0.973969	0.351	0.648	4.20212e-119	2	Trbv3	seurat_cluster
2.2892e-122	1.04905	0.792	0.566	4.5784e-119	2	Cxcr4	seurat_cluster
2.83404e-122	1.12465	0.759	0.549	5.66807e-119	2	Cd83	seurat_cluster
3.83076e-122	1.69667	0.754	0.529	7.66153e-119	2	Areg	seurat_cluster
6.13014e-122	0.998557	0.982	0.985	1.22603e-118	2	Junb	seurat_cluster
6.80898e-122	1.34021	0.689	0.372	1.3618e-118	2	Il1rl1	seurat_cluster
3.82152e-121	0.806875	0.999	0.996	7.64303e-118	2	Malat1	seurat_cluster
3.93961e-121	0.351076	0.594	0.197	7.87922e-118	2	Nxpe4	seurat_cluster
2.01114e-120	1.09047	0.852	0.649	4.02229e-117	2	Gm2a	seurat_cluster
6.03318e-120	1.0662	0.863	0.75	1.20664e-116	2	Itm2c	seurat_cluster
3.06782e-119	0.850371	0.99	0.961	6.13565e-116	2	S100a10	seurat_cluster
1.91193e-118	0.856517	0.669	0.433	3.82386e-115	2	Rnase4	seurat_cluster
2.1113e-118	0.798974	0.833	0.582	4.22261e-115	2	Rcsd1	seurat_cluster
2.56234e-117	1.12649	0.851	0.738	5.12468e-114	2	Ikzf4	seurat_cluster
4.25701e-117	0.668322	0.633	0.315	8.51401e-114	2	Ltb4r1	seurat_cluster
3.29057e-116	0.653548	0.732	0.495	6.58114e-113	2	Flnb	seurat_cluster
7.73748e-116	1.83221	0.663	0.358	1.5475e-112	2	Klrg1	seurat_cluster
8.04424e-115	-0.253528	0.124	0.588	1.60885e-111	2	Trbv15	seurat_cluster
2.27432e-113	-0.259017	0.162	0.623	4.54865e-110	2	Sema6d	seurat_cluster
5.22234e-113	-0.653308	0.504	0.798	1.04447e-109	2	C1qbp	seurat_cluster
5.23467e-113	0.842153	0.747	0.511	1.04693e-109	2	Lamc1	seurat_cluster
1.63364e-112	0.605955	0.718	0.425	3.26729e-109	2	Adora2a	seurat_cluster
8.80388e-112	0.323446	0.637	0.282	1.76078e-108	2	C1qtnf12	seurat_cluster
2.07097e-111	0.545349	0.756	0.553	4.14195e-108	2	Jak2	seurat_cluster
1.90687e-110	0.488942	0.756	0.552	3.81374e-107	2	Irf5	seurat_cluster
3.14357e-110	1.14776	0.904	0.767	6.28714e-107	2	Syngr2	seurat_cluster
1.90304e-109	-1.18571	0.623	0.823	3.80608e-106	2	Cxcr6	seurat_cluster
2.17639e-109	0.81495	0.705	0.479	4.35277e-106	2	Zc3h12d	seurat_cluster
5.51147e-109	0.935791	0.744	0.497	1.10229e-105	2	Gbp3	seurat_cluster
2.14241e-108	-0.722013	0.45	0.758	4.28482e-105	2	Abcb9	seurat_cluster
3.26484e-107	-0.577496	0.402	0.692	6.52968e-104	2	Gm29243	seurat_cluster
2.20006e-106	1.13889	0.772	0.51	4.40013e-103	2	Lmna	seurat_cluster
1.96231e-105	1.03623	0.707	0.466	3.92462e-102	2	Psen2	seurat_cluster
3.92832e-105	1.01074	0.928	0.793	7.85664e-102	2	Ier5	seurat_cluster
5.40605e-105	-1.09251	0.35	0.673	1.08121e-101	2	Jaml	seurat_cluster
4.45968e-104	0.803245	0.737	0.516	8.91935e-101	2	Vrk1	seurat_cluster
1.84822e-103	-3.06568	0.481	0.752	3.69643e-100	2	Gzma	seurat_cluster
1.61754e-102	-0.714366	0.892	0.97	3.23508e-99	2	Rps17	seurat_cluster
3.55091e-102	-0.409052	0.513	0.715	7.10182e-99	2	Nek6	seurat_cluster
4.39925e-102	0.858019	0.697	0.458	8.7985e-99	2	Slc15a3	seurat_cluster
2.32809e-101	-0.394363	0.999	0.997	4.65618e-98	2	Rpl41	seurat_cluster
3.16267e-101	0.750197	0.701	0.375	6.32534e-98	2	Il1r2	seurat_cluster
3.79347e-101	0.468547	0.655	0.389	7.58694e-98	2	Podnl1	seurat_cluster
8.30327e-100	0.505273	0.586	0.276	1.66065e-96	2	Atrnl1	seurat_cluster
1.79135e-99	1.10594	0.86	0.645	3.58269e-96	2	Icam1	seurat_cluster
4.50599e-98	0.898538	0.985	0.964	9.01198e-95	2	Crip1	seurat_cluster
1.30673e-97	0.391163	0.626	0.317	2.61345e-94	2	Asb2	seurat_cluster
8.42741e-96	0.911389	0.798	0.617	1.68548e-92	2	Snx2	seurat_cluster
5.71561e-95	0.288432	0.628	0.352	1.14312e-91	2	Dhrs3	seurat_cluster
1.59266e-94	1.013	0.707	0.518	3.18533e-91	2	Ccrl2	seurat_cluster
2.01517e-94	1.17533	0.884	0.782	4.03035e-91	2	Nr4a1	seurat_cluster
2.42763e-94	0.359608	0.577	0.209	4.85526e-91	2	Tnfrsf8	seurat_cluster
9.96022e-94	-1.06922	0.451	0.758	1.99204e-90	2	Irf8	seurat_cluster
9.23428e-93	-0.299933	0.375	0.636	1.84686e-89	2	Upp1	seurat_cluster
1.49799e-92	-0.321027	0.299	0.598	2.99599e-89	2	Adgrg1	seurat_cluster
4.41994e-92	0.914983	0.817	0.61	8.83988e-89	2	Gbp7	seurat_cluster
8.40388e-91	0.609414	0.716	0.485	1.68078e-87	2	Tiam1	seurat_cluster
1.16344e-90	0.994326	0.912	0.862	2.32689e-87	2	Stat1	seurat_cluster
3.0341e-90	-0.268003	0.177	0.576	6.06819e-87	2	Styk1	seurat_cluster
7.66539e-90	-1.05746	0.735	0.846	1.53308e-86	2	Litaf	seurat_cluster
5.35425e-89	-0.650998	0.985	0.988	1.07085e-85	2	Cd52	seurat_cluster
4.7648e-88	1.11126	0.823	0.666	9.5296e-85	2	Batf	seurat_cluster
4.83282e-88	0.728298	0.988	0.971	9.66564e-85	2	Pkm	seurat_cluster
8.18689e-87	0.597622	0.637	0.395	1.63738e-83	2	Lrrc32	seurat_cluster
2.07474e-86	1.23007	0.744	0.515	4.14947e-83	2	Rrad	seurat_cluster
2.55349e-86	0.877157	0.785	0.619	5.10699e-83	2	Birc3	seurat_cluster
4.12938e-85	0.997302	0.896	0.857	8.25877e-82	2	Glrx	seurat_cluster
5.66049e-85	1.06362	0.821	0.682	1.1321e-81	2	Rilpl2	seurat_cluster
9.14158e-85	0.498871	0.657	0.512	1.82832e-81	2	Cep85l	seurat_cluster
7.15163e-84	0.477321	0.657	0.445	1.43033e-80	2	Trib2	seurat_cluster
1.42091e-83	-0.475907	1	0.999	2.84182e-80	2	Tmsb4x	seurat_cluster
2.69763e-83	0.921105	0.751	0.53	5.39526e-80	2	Fam110a	seurat_cluster
3.01789e-82	-0.521883	0.429	0.768	6.03579e-79	2	Fbl	seurat_cluster
7.34051e-82	1.09975	0.894	0.86	1.4681e-78	2	Mxd1	seurat_cluster
1.08373e-81	0.883175	0.667	0.476	2.16745e-78	2	Egln3	seurat_cluster
7.11991e-81	1.06222	0.793	0.656	1.42398e-77	2	Fabp5	seurat_cluster
1.76352e-80	-0.870366	0.598	0.823	3.52703e-77	2	Cst7	seurat_cluster
3.39687e-80	0.899258	0.742	0.58	6.79374e-77	2	Ctsz	seurat_cluster
4.69717e-80	0.730446	0.772	0.615	9.39434e-77	2	Hacd3	seurat_cluster
1.22757e-79	0.633007	0.655	0.488	2.45514e-76	2	Tnfrsf13b	seurat_cluster
3.26495e-79	0.505836	0.652	0.489	6.52991e-76	2	Sema4b	seurat_cluster
2.57043e-78	0.952076	0.554	0.216	5.14086e-75	2	Il1rn	seurat_cluster
1.82294e-77	0.737473	0.611	0.343	3.64588e-74	2	Itgb8	seurat_cluster
2.46583e-77	1.06018	0.743	0.658	4.93165e-74	2	Ahr	seurat_cluster
5.64629e-77	1.01252	0.836	0.722	1.12926e-73	2	Rel	seurat_cluster
5.88893e-77	0.922836	0.845	0.729	1.17779e-73	2	Irf1	seurat_cluster
8.30579e-77	0.260374	0.591	0.371	1.66116e-73	2	Jcad	seurat_cluster
1.13489e-75	0.844746	0.9	0.833	2.26977e-72	2	Sat1	seurat_cluster
4.94355e-75	0.892756	0.811	0.583	9.8871e-72	2	Phlda1	seurat_cluster
8.11117e-75	-0.64384	0.806	0.917	1.62223e-71	2	Txn1	seurat_cluster
4.60335e-74	-0.539419	0.386	0.614	9.2067e-71	2	Ly6g5b	seurat_cluster
6.51087e-74	0.961019	0.652	0.473	1.30217e-70	2	Bmyc	seurat_cluster
8.92598e-74	1.08919	0.631	0.396	1.7852e-70	2	Sdc4	seurat_cluster
1.08302e-73	-1.35685	0.352	0.619	2.16605e-70	2	Ifng	seurat_cluster
4.66201e-73	0.880255	0.819	0.689	9.32403e-70	2	Rgs10	seurat_cluster
8.57967e-72	-0.440626	0.458	0.678	1.71593e-68	2	Osgin1	seurat_cluster
2.34662e-71	-0.313071	0.302	0.563	4.69324e-68	2	Tk1	seurat_cluster
3.17722e-71	0.708854	0.702	0.578	6.35444e-68	2	Timp2	seurat_cluster
3.36792e-70	-0.495239	0.433	0.638	6.73585e-67	2	Fcer1g	seurat_cluster
9.34426e-70	-0.553897	0.53	0.766	1.86885e-66	2	Ranbp1	seurat_cluster
6.16358e-69	-0.410155	0.44	0.694	1.23272e-65	2	Rpa2	seurat_cluster
1.16315e-68	0.834911	0.868	0.754	2.3263e-65	2	Cd69	seurat_cluster
1.49935e-68	0.703438	0.705	0.486	2.99869e-65	2	Fam129a	seurat_cluster
2.32937e-68	0.856356	0.55	0.296	4.65873e-65	2	Igkc	seurat_cluster
7.71993e-68	-0.315511	0.211	0.512	1.54399e-64	2	Smc2	seurat_cluster
9.08865e-68	0.419696	0.697	0.466	1.81773e-64	2	Marcksl1	seurat_cluster
1.22871e-67	0.823067	0.743	0.544	2.45742e-64	2	Glipr1	seurat_cluster
1.49489e-67	0.753936	0.7	0.546	2.98978e-64	2	Sypl	seurat_cluster
3.89695e-67	0.895202	0.723	0.64	7.79389e-64	2	Swap70	seurat_cluster
9.48542e-67	1.02609	0.814	0.774	1.89708e-63	2	Ppp1r15a	seurat_cluster
1.56742e-66	-0.29755	0.345	0.619	3.13484e-63	2	Gar1	seurat_cluster
3.4777e-65	-0.294579	0.268	0.572	6.9554e-62	2	Dtymk	seurat_cluster
2.8873e-64	0.585043	0.751	0.604	5.7746e-61	2	Smco4	seurat_cluster
7.19487e-64	-0.261768	0.382	0.63	1.43897e-60	2	Abi3	seurat_cluster
1.82421e-63	-0.425458	0.501	0.775	3.64843e-60	2	Anapc5	seurat_cluster
3.18981e-63	0.708206	0.773	0.608	6.37963e-60	2	Zc3h12a	seurat_cluster
4.31001e-63	0.583664	0.684	0.51	8.62003e-60	2	Runx1	seurat_cluster
4.52868e-63	-0.604058	0.808	0.935	9.05737e-60	2	Hspe1	seurat_cluster
6.77294e-63	-0.439927	0.978	0.99	1.35459e-59	2	Rbm3	seurat_cluster
8.19075e-62	-0.584997	0.125	0.557	1.63815e-58	2	Klre1	seurat_cluster
1.50827e-61	0.751049	0.701	0.595	3.01655e-58	2	N4bp1	seurat_cluster
3.12021e-61	0.563747	0.691	0.617	6.24043e-58	2	Sesn1	seurat_cluster
6.31584e-61	-0.313975	0.428	0.619	1.26317e-57	2	Plek	seurat_cluster
7.22187e-61	0.655716	0.662	0.475	1.44437e-57	2	Tnfrsf25	seurat_cluster
1.44855e-60	0.665468	0.618	0.48	2.89709e-57	2	Tmem158	seurat_cluster
4.72546e-60	0.375977	0.573	0.363	9.45092e-57	2	Cd80	seurat_cluster
1.17597e-59	1.16636	0.788	0.721	2.35194e-56	2	Zfp36	seurat_cluster
1.35914e-59	-0.313718	0.277	0.566	2.71827e-56	2	Sfxn1	seurat_cluster
5.11132e-59	0.8597	0.623	0.448	1.02226e-55	2	Ebi3	seurat_cluster
6.82675e-59	-0.601968	0.478	0.726	1.36535e-55	2	Sla2	seurat_cluster
8.07733e-59	0.658729	0.573	0.319	1.61547e-55	2	Lgmn	seurat_cluster
1.30124e-58	-0.656059	0.553	0.694	2.60248e-55	2	Lat2	seurat_cluster
1.39759e-58	-0.731736	0.378	0.62	2.79518e-55	2	Sema4a	seurat_cluster
1.5212e-58	-0.909455	0.698	0.836	3.0424e-55	2	Tuba1b	seurat_cluster
1.64935e-58	0.752623	0.747	0.594	3.2987e-55	2	Ndrg1	seurat_cluster
1.69835e-58	-1.46311	0.279	0.568	3.39671e-55	2	Ccl1	seurat_cluster
3.09342e-58	-0.735288	0.499	0.728	6.18683e-55	2	Dut	seurat_cluster
1.11549e-57	0.655479	0.687	0.602	2.23097e-54	2	Neb	seurat_cluster
1.17093e-57	0.737858	0.826	0.742	2.34186e-54	2	Il7r	seurat_cluster
2.8664e-57	1.04042	0.842	0.787	5.7328e-54	2	Cebpb	seurat_cluster
3.56547e-57	-0.622024	0.575	0.762	7.13095e-54	2	Nedd9	seurat_cluster
6.76553e-57	0.807195	0.758	0.683	1.35311e-53	2	Fam46c	seurat_cluster
1.02566e-56	0.688549	0.9	0.86	2.05132e-53	2	Ccnd2	seurat_cluster
1.66948e-56	-0.527531	0.66	0.843	3.33897e-53	2	Banf1	seurat_cluster
2.8166e-56	0.786186	0.704	0.532	5.6332e-53	2	Fam46a	seurat_cluster
2.90425e-56	0.448712	0.758	0.521	5.80849e-53	2	Sgk1	seurat_cluster
1.17482e-55	0.409644	0.583	0.374	2.34963e-52	2	Gm15987	seurat_cluster
1.17979e-55	0.574004	0.961	0.933	2.35957e-52	2	Tagln2	seurat_cluster
1.36252e-55	0.71878	0.806	0.708	2.72504e-52	2	Clec2d	seurat_cluster
2.08756e-55	-0.77068	0.393	0.631	4.17512e-52	2	Chst12	seurat_cluster
4.89272e-55	1.00158	0.763	0.713	9.78544e-52	2	Got1	seurat_cluster
1.27279e-54	0.262324	0.702	0.517	2.54557e-51	2	Tnfsf9	seurat_cluster
1.37655e-54	0.789474	0.699	0.55	2.7531e-51	2	Slc16a3	seurat_cluster
2.50318e-54	0.513484	0.594	0.46	5.00637e-51	2	Sgip1	seurat_cluster
3.68788e-54	0.715165	0.594	0.419	7.37576e-51	2	Selenop	seurat_cluster
4.68171e-54	-0.818596	0.395	0.63	9.36343e-51	2	Tnfsf8	seurat_cluster
1.01445e-53	-0.45232	0.544	0.798	2.02889e-50	2	Pa2g4	seurat_cluster
1.08436e-53	0.718591	0.691	0.563	2.16871e-50	2	Sdcbp2	seurat_cluster
1.53752e-52	0.656553	0.625	0.466	3.07505e-49	2	Iigp1	seurat_cluster
1.8396e-52	0.646935	0.84	0.746	3.6792e-49	2	Sla	seurat_cluster
1.97671e-52	1.99924	0.634	0.499	3.95342e-49	2	Penk	seurat_cluster
2.38223e-52	-0.294182	0.479	0.682	4.76446e-49	2	Mrto4	seurat_cluster
6.94174e-52	0.651813	0.728	0.559	1.38835e-48	2	Plec	seurat_cluster
7.22768e-52	-0.604366	0.747	0.901	1.44554e-48	2	Ran	seurat_cluster
1.8628e-51	0.381314	0.708	0.545	3.7256e-48	2	St8sia4	seurat_cluster
1.94175e-51	-2.6057	0.522	0.716	3.88349e-48	2	Ccl5	seurat_cluster
4.37681e-51	-0.34282	0.217	0.542	8.75363e-48	2	Adgrg5	seurat_cluster
5.37314e-51	0.484804	0.726	0.567	1.07463e-47	2	Gpr65	seurat_cluster
1.02644e-50	-1.24156	0.52	0.705	2.05288e-47	2	Ifitm3	seurat_cluster
1.62025e-50	-0.266145	0.134	0.436	3.24049e-47	2	Hist1h1b	seurat_cluster
1.97164e-50	0.431801	0.548	0.316	3.94328e-47	2	Ltf	seurat_cluster
2.25044e-50	-0.497038	0.777	0.907	4.50088e-47	2	Atp5g1	seurat_cluster
3.15211e-50	-0.439683	0.458	0.67	6.30423e-47	2	Tbx21	seurat_cluster
3.65989e-50	-0.357609	0.156	0.482	7.31978e-47	2	Nrgn	seurat_cluster
3.74799e-50	0.803056	0.808	0.742	7.49599e-47	2	Klf2	seurat_cluster
4.85911e-49	-0.464918	0.893	0.96	9.71822e-46	2	Ybx1	seurat_cluster
5.77886e-49	-0.329728	0.295	0.55	1.15577e-45	2	Gpm6b	seurat_cluster
5.9419e-49	0.731698	0.812	0.763	1.18838e-45	2	Dusp4	seurat_cluster
1.02746e-48	0.760879	0.775	0.665	2.05491e-45	2	Kdm6b	seurat_cluster
1.62167e-48	-0.508132	0.346	0.579	3.24334e-45	2	Cd226	seurat_cluster
9.13895e-48	0.394533	0.6	0.412	1.82779e-44	2	Smox	seurat_cluster
1.21428e-47	-0.286047	0.369	0.646	2.42856e-44	2	Rnaseh2c	seurat_cluster
3.3059e-47	0.631446	0.633	0.505	6.61181e-44	2	Sgms1	seurat_cluster
4.19793e-47	0.864462	0.72	0.613	8.39587e-44	2	Mmd	seurat_cluster
4.36364e-47	0.621643	0.636	0.543	8.72728e-44	2	Trat1	seurat_cluster
6.18586e-46	-0.28113	0.293	0.549	1.23717e-42	2	Dnmt1	seurat_cluster
1.0929e-45	0.294921	0.614	0.449	2.18581e-42	2	Slc37a2	seurat_cluster
7.31311e-45	-0.324864	0.613	0.792	1.46262e-41	2	Bcl2l11	seurat_cluster
9.77263e-45	-0.422253	0.886	0.92	1.95453e-41	2	Cox5a	seurat_cluster
1.05126e-44	0.789919	0.767	0.722	2.10253e-41	2	Gata3	seurat_cluster
1.5438e-44	-0.507755	0.452	0.664	3.08759e-41	2	Nhp2	seurat_cluster
2.4248e-44	-0.315388	0.201	0.52	4.8496e-41	2	Slamf7	seurat_cluster
3.08555e-44	0.681173	0.773	0.667	6.17109e-41	2	Bcl2l1	seurat_cluster
4.0422e-44	0.542952	0.621	0.492	8.0844e-41	2	Snx9	seurat_cluster
4.67159e-44	0.648272	0.827	0.718	9.34318e-41	2	Zbp1	seurat_cluster
1.20673e-43	-0.379757	0.531	0.692	2.41346e-40	2	Fbxo32	seurat_cluster
1.04625e-42	-0.259188	0.095	0.449	2.0925e-39	2	Gpr34	seurat_cluster
2.03936e-42	0.611527	0.819	0.704	4.07872e-39	2	Dgat1	seurat_cluster
2.21092e-41	0.84743	0.772	0.766	4.42184e-38	2	Cd27	seurat_cluster
2.32909e-41	-0.451992	0.308	0.526	4.65818e-38	2	Nmrk1	seurat_cluster
2.62111e-41	-0.538216	0.591	0.783	5.24221e-38	2	Hspd1	seurat_cluster
3.60604e-41	-0.362449	0.397	0.633	7.21207e-38	2	Siva1	seurat_cluster
3.91217e-41	-0.478052	0.551	0.784	7.82434e-38	2	Itgb1	seurat_cluster
3.05921e-40	-0.526165	0.558	0.752	6.11842e-37	2	Nrn1	seurat_cluster
3.2692e-40	0.339897	0.467	0.114	6.5384e-37	2	Tmtc2	seurat_cluster
9.33515e-40	0.258469	0.577	0.399	1.86703e-36	2	Lef1	seurat_cluster
9.50078e-40	0.252955	0.64	0.554	1.90016e-36	2	H2-Eb1	seurat_cluster
2.83642e-39	-0.69838	0.583	0.764	5.67284e-36	2	Nr4a2	seurat_cluster
4.43965e-39	-1.23947	0.397	0.561	8.8793e-36	2	Gzmk	seurat_cluster
5.20094e-39	0.298041	0.573	0.451	1.04019e-35	2	Prdm1	seurat_cluster
2.22005e-38	-0.493691	0.592	0.774	4.44011e-35	2	Fgl2	seurat_cluster
2.72554e-38	-0.694269	0.665	0.817	5.45109e-35	2	Hmgn2	seurat_cluster
3.23364e-38	0.272147	0.59	0.424	6.46728e-35	2	Nebl	seurat_cluster
1.37636e-37	-0.273845	0.51	0.71	2.75272e-34	2	Atad2	seurat_cluster
2.70365e-37	-0.332346	0.392	0.61	5.4073e-34	2	Lsm2	seurat_cluster
2.72058e-37	0.510712	0.662	0.586	5.44116e-34	2	Trp53inp1	seurat_cluster
3.79816e-37	0.794428	0.829	0.811	7.59632e-34	2	Pglyrp1	seurat_cluster
4.18424e-37	0.49532	0.833	0.675	8.36848e-34	2	Lmnb1	seurat_cluster
4.30382e-37	-0.392641	0.523	0.712	8.60763e-34	2	Cdk4	seurat_cluster
4.76605e-37	0.52231	0.907	0.914	9.5321e-34	2	Gpx1	seurat_cluster
5.4523e-37	0.486827	0.972	0.975	1.09046e-33	2	H2afz	seurat_cluster
1.6789e-36	-0.303573	0.475	0.599	3.3578e-33	2	Emilin2	seurat_cluster
1.80964e-36	0.595432	0.723	0.664	3.61928e-33	2	Socs3	seurat_cluster
1.93054e-36	-0.596173	0.031	0.149	3.86107e-33	2	Gzme	seurat_cluster
2.13224e-36	-0.452752	0.551	0.752	4.26448e-33	2	Bcl2a1d	seurat_cluster
5.26935e-36	1.2194	0.774	0.736	1.05387e-32	2	Ccr7	seurat_cluster
7.63357e-36	0.816657	0.723	0.669	1.52671e-32	2	Chchd10	seurat_cluster
8.10081e-36	0.788976	0.723	0.623	1.62016e-32	2	Cdkn1a	seurat_cluster
1.44843e-35	0.587384	0.686	0.626	2.89687e-32	2	Fas	seurat_cluster
1.67636e-35	0.568021	0.824	0.821	3.35272e-32	2	Mdh1	seurat_cluster
3.60295e-35	0.381928	0.685	0.529	7.2059e-32	2	H2-Ab1	seurat_cluster
6.36826e-35	0.984168	0.679	0.61	1.27365e-31	2	Ccr8	seurat_cluster
6.74806e-35	0.409631	0.715	0.604	1.34961e-31	2	Slc35d1	seurat_cluster
7.03317e-35	0.728769	0.66	0.614	1.40663e-31	2	Wls	seurat_cluster
8.05147e-35	0.388777	0.522	0.281	1.61029e-31	2	Ccr6	seurat_cluster
9.86111e-35	-0.41503	0.792	0.913	1.97222e-31	2	Hnrnpa1	seurat_cluster
1.79322e-34	0.596359	0.562	0.427	3.58644e-31	2	Trbv20	seurat_cluster
1.85944e-34	-0.277205	0.515	0.668	3.71888e-31	2	Lyar	seurat_cluster
3.48473e-34	0.530081	0.627	0.508	6.96947e-31	2	Cxcr3	seurat_cluster
3.5655e-34	0.726206	0.716	0.58	7.131e-31	2	Uap1	seurat_cluster
4.72651e-34	-0.287129	1	0.998	9.45302e-31	2	Ppia	seurat_cluster
7.32108e-34	-0.382801	0.52	0.682	1.46422e-30	2	Nutf2	seurat_cluster
8.38894e-34	-0.452385	0.838	0.873	1.67779e-30	2	Anxa2	seurat_cluster
9.95372e-34	0.479913	0.602	0.509	1.99074e-30	2	Tmem154	seurat_cluster
1.12632e-33	-0.322276	0.243	0.484	2.25263e-30	2	Ms4a4c	seurat_cluster
1.3053e-33	-0.909943	0.427	0.563	2.6106e-30	2	Prf1	seurat_cluster
1.92924e-33	0.520954	0.865	0.83	3.85847e-30	2	Cst3	seurat_cluster
6.42028e-33	-0.305146	0.633	0.792	1.28406e-29	2	Impdh2	seurat_cluster
8.69558e-33	-0.269413	0.433	0.568	1.73912e-29	2	Cd244	seurat_cluster
9.98634e-33	0.541494	0.86	0.791	1.99727e-29	2	Cish	seurat_cluster
1.58893e-32	0.426476	0.576	0.533	3.17786e-29	2	D130040H23Rik	seurat_cluster
1.95781e-32	0.848082	0.874	0.842	3.91562e-29	2	Ddit4	seurat_cluster
3.68255e-32	0.387339	0.675	0.548	7.3651e-29	2	Tgtp2	seurat_cluster
5.63778e-32	-0.333377	0.593	0.764	1.12756e-28	2	Lsm7	seurat_cluster
5.75962e-32	-1.61347	0.212	0.454	1.15192e-28	2	Gzmc	seurat_cluster
5.98414e-32	-0.326928	0.915	0.956	1.19683e-28	2	Cox5b	seurat_cluster
2.56444e-31	-0.679214	0.583	0.69	5.12888e-28	2	Krt83	seurat_cluster
3.01109e-31	-0.36113	0.74	0.868	6.02218e-28	2	Snrpf	seurat_cluster
3.63396e-31	0.292293	0.534	0.373	7.26791e-28	2	Cpm	seurat_cluster
9.27324e-31	-0.355035	0.622	0.75	1.85465e-27	2	Phb	seurat_cluster
3.54876e-30	-0.423368	0.767	0.857	7.09753e-27	2	Aprt	seurat_cluster
3.88772e-30	0.636682	0.753	0.695	7.77543e-27	2	Igtp	seurat_cluster
4.18119e-30	-0.501557	0.384	0.575	8.36238e-27	2	Trbv31	seurat_cluster
4.28187e-30	-0.377742	0.931	0.968	8.56373e-27	2	Mif	seurat_cluster
6.19442e-30	-0.439836	0.462	0.652	1.23888e-26	2	Fdx1	seurat_cluster
4.17917e-29	-1.07255	0.465	0.627	8.35835e-26	2	Tnfsf11	seurat_cluster
5.06796e-29	-0.306396	0.655	0.818	1.01359e-25	2	Txnip	seurat_cluster
6.94165e-29	-0.288682	0.395	0.594	1.38833e-25	2	Tbc1d4	seurat_cluster
1.2514e-28	-0.285125	0.353	0.536	2.5028e-25	2	Tipin	seurat_cluster
1.27498e-28	0.354117	0.508	0.238	2.54995e-25	2	Ankrd55	seurat_cluster
1.82801e-28	0.355386	0.635	0.505	3.65602e-25	2	Mxi1	seurat_cluster
3.91862e-28	0.338498	0.647	0.59	7.83725e-25	2	Epb41l2	seurat_cluster
1.32321e-27	-0.287591	0.431	0.634	2.64642e-24	2	Dpy30	seurat_cluster
2.1651e-27	0.261107	0.591	0.49	4.33021e-24	2	Ifit1	seurat_cluster
2.51551e-27	-0.280192	0.477	0.614	5.03102e-24	2	Mcm2	seurat_cluster
4.45487e-27	-0.340237	0.42	0.603	8.90974e-24	2	Top2a	seurat_cluster
8.61298e-27	-0.267401	0.485	0.603	1.7226e-23	2	Aen	seurat_cluster
2.18704e-26	-0.380055	0.695	0.825	4.37408e-23	2	Ctla2a	seurat_cluster
3.20688e-26	0.491775	0.677	0.555	6.41376e-23	2	Cited2	seurat_cluster
3.27424e-26	-0.253085	0.426	0.61	6.54847e-23	2	Hpf1	seurat_cluster
9.1073e-26	-0.255015	0.092	0.384	1.82146e-22	2	Spc24	seurat_cluster
1.01343e-25	-0.391881	0.563	0.625	2.02686e-22	2	Magohb	seurat_cluster
1.02215e-25	-0.511851	0.774	0.857	2.0443e-22	2	Ly6e	seurat_cluster
1.4228e-25	-0.286485	0.428	0.59	2.84559e-22	2	Mcm7	seurat_cluster
2.60963e-25	0.397033	0.69	0.585	5.21925e-22	2	Rtp4	seurat_cluster
4.10201e-25	0.458144	0.737	0.674	8.20401e-22	2	Nfkbie	seurat_cluster
5.46711e-25	-0.284766	0.393	0.558	1.09342e-21	2	Tyms	seurat_cluster
5.48909e-25	-0.319285	0.74	0.855	1.09782e-21	2	Anp32b	seurat_cluster
7.27134e-25	-0.41412	0.392	0.587	1.45427e-21	2	Serpinb6b	seurat_cluster
8.4509e-25	-0.367351	0.423	0.577	1.69018e-21	2	Cd7	seurat_cluster
1.25686e-24	-0.350913	0.637	0.752	2.51371e-21	2	Snrpd1	seurat_cluster
2.05621e-24	-0.411668	0.523	0.675	4.11242e-21	2	Lgals3bp	seurat_cluster
2.11407e-24	0.554702	0.695	0.644	4.22813e-21	2	Nfkbid	seurat_cluster
8.39326e-24	-0.614928	0.375	0.506	1.67865e-20	2	Ccl3	seurat_cluster
1.07927e-23	-0.320819	0.529	0.659	2.15855e-20	2	Hacd2	seurat_cluster
1.17649e-23	0.398732	0.446	0.101	2.35298e-20	2	Il10	seurat_cluster
2.08469e-23	0.457197	0.915	0.911	4.16938e-20	2	Rgs1	seurat_cluster
2.51987e-23	-0.264173	0.451	0.621	5.03974e-20	2	1700017B05Rik	seurat_cluster
2.83141e-23	0.497855	0.743	0.677	5.66282e-20	2	Ifi47	seurat_cluster
4.12321e-23	-0.251674	0.524	0.7	8.24642e-20	2	Paics	seurat_cluster
7.29962e-23	-0.797281	0.33	0.509	1.45992e-19	2	Trav3-3	seurat_cluster
7.36814e-23	-0.431783	0.242	0.389	1.47363e-19	2	Birc5	seurat_cluster
1.54542e-22	0.720604	0.769	0.734	3.09085e-19	2	Isg15	seurat_cluster
2.46917e-22	0.547595	0.793	0.736	4.93835e-19	2	Pkp3	seurat_cluster
2.95618e-22	0.270215	0.586	0.492	5.91236e-19	2	Irf4	seurat_cluster
4.17362e-22	0.668718	0.617	0.626	8.34725e-19	2	Cd74	seurat_cluster
1.45168e-21	0.307507	0.569	0.463	2.90337e-18	2	Tnf	seurat_cluster
1.58214e-21	0.526115	0.653	0.626	3.16428e-18	2	Rab11fip1	seurat_cluster
2.66913e-21	0.449361	0.752	0.708	5.33826e-18	2	Nfkb1	seurat_cluster
2.825e-21	-0.416274	0.237	0.433	5.64999e-18	2	Trav21-dv12	seurat_cluster
3.06857e-21	-0.311859	0.877	0.912	6.13715e-18	2	Slc25a5	seurat_cluster
4.94323e-21	-0.280096	0.691	0.794	9.88646e-18	2	Lsm5	seurat_cluster
6.30923e-21	-0.780872	0.288	0.439	1.26185e-17	2	Pclaf	seurat_cluster
8.07154e-21	-0.312373	0.529	0.628	1.61431e-17	2	E330009J07Rik	seurat_cluster
2.27809e-20	-0.252557	0.706	0.833	4.55618e-17	2	Rps27l	seurat_cluster
5.89876e-20	-0.340088	0.51	0.64	1.17975e-16	2	Ptpn6	seurat_cluster
8.33172e-20	-0.529658	0.17	0.456	1.66634e-16	2	Il12rb2	seurat_cluster
9.11908e-20	-1.07002	0.433	0.577	1.82382e-16	2	Stmn1	seurat_cluster
9.14901e-20	0.272044	1	1	1.8298e-16	2	Actg1	seurat_cluster
1.08193e-19	0.516803	0.768	0.743	2.16386e-16	2	Flna	seurat_cluster
1.0894e-19	0.57683	0.736	0.711	2.1788e-16	2	Gm47283	seurat_cluster
1.39404e-19	0.450296	0.6	0.537	2.78809e-16	2	Sptbn1	seurat_cluster
1.47505e-19	-0.765906	0.377	0.524	2.95011e-16	2	Ly6c1	seurat_cluster
3.00256e-19	-0.278304	0.067	0.419	6.00513e-16	2	Slc17a6	seurat_cluster
3.29746e-19	-0.419934	0.426	0.537	6.59492e-16	2	Cks1b	seurat_cluster
4.21311e-19	0.341294	0.625	0.537	8.42621e-16	2	Amz2	seurat_cluster
9.76742e-19	0.275051	0.66	0.575	1.95348e-15	2	Tagap	seurat_cluster
1.03497e-18	0.397247	0.694	0.616	2.06993e-15	2	Herpud1	seurat_cluster
1.08907e-18	0.705731	0.604	0.599	2.17813e-15	2	Ets2	seurat_cluster
1.75838e-18	0.468585	0.555	0.48	3.51677e-15	2	Lrba	seurat_cluster
2.91306e-18	0.366974	0.78	0.761	5.82613e-15	2	Serpina3g	seurat_cluster
3.24116e-18	0.356232	0.747	0.671	6.48232e-15	2	Slc2a1	seurat_cluster
3.86171e-18	0.5525	0.729	0.753	7.72343e-15	2	Csrnp1	seurat_cluster
4.4375e-18	0.457648	0.795	0.754	8.87501e-15	2	Csrp1	seurat_cluster
6.72398e-18	0.30896	0.683	0.607	1.3448e-14	2	Parp14	seurat_cluster
9.62395e-18	0.324278	0.627	0.576	1.92479e-14	2	S1pr1	seurat_cluster
1.28559e-17	-0.442792	0.639	0.743	2.57118e-14	2	Dusp2	seurat_cluster
1.30582e-17	0.349579	0.585	0.58	2.61164e-14	2	Gatsl3	seurat_cluster
1.9591e-17	0.299688	0.644	0.553	3.91821e-14	2	H1f0	seurat_cluster
2.39486e-17	-0.301906	0.895	0.939	4.78973e-14	2	Hnrnpa3	seurat_cluster
3.21902e-17	-0.277092	0.462	0.59	6.43804e-14	2	Rpa3	seurat_cluster
6.16884e-17	0.295616	0.463	0.278	1.23377e-13	2	Ermn	seurat_cluster
8.26091e-17	0.360737	0.764	0.718	1.65218e-13	2	Bnip3	seurat_cluster
9.20876e-17	-0.320543	0.33	0.491	1.84175e-13	2	Havcr2	seurat_cluster
1.22645e-16	0.29125	0.596	0.544	2.4529e-13	2	Frmd4b	seurat_cluster
1.53852e-16	0.282796	0.692	0.636	3.07703e-13	2	Insig1	seurat_cluster
2.00392e-16	1.69047	0.534	0.504	4.00783e-13	2	Rln3	seurat_cluster
2.31034e-16	0.283855	0.603	0.563	4.62067e-13	2	Taf4b	seurat_cluster
2.3982e-16	0.439887	0.814	0.775	4.7964e-13	2	Nr4a3	seurat_cluster
2.64589e-16	0.420058	0.704	0.643	5.29177e-13	2	Irf7	seurat_cluster
4.29928e-16	0.345106	0.497	0.398	8.59855e-13	2	Nrros	seurat_cluster
6.23463e-16	0.260811	0.633	0.538	1.24693e-12	2	Tceal9	seurat_cluster
1.04257e-15	0.286614	0.525	0.449	2.08515e-12	2	Cdc25b	seurat_cluster
1.30124e-15	-0.334374	0.472	0.582	2.60248e-12	2	Csf1	seurat_cluster
1.53052e-15	-0.269603	0.728	0.844	3.06104e-12	2	Ube2s	seurat_cluster
1.60908e-15	-0.292136	0.067	0.316	3.21817e-12	2	Ccna2	seurat_cluster
2.616e-15	0.481946	0.593	0.592	5.23201e-12	2	Gm14005	seurat_cluster
3.19008e-15	0.323937	0.462	0.249	6.38016e-12	2	Ctsh	seurat_cluster
3.76667e-15	0.516935	0.555	0.441	7.53334e-12	2	Ccr4	seurat_cluster
3.9805e-15	0.507344	0.731	0.706	7.96099e-12	2	Cldnd1	seurat_cluster
4.26525e-15	0.293056	0.893	0.904	8.53051e-12	2	Arl6ip1	seurat_cluster
4.63833e-15	0.337312	0.988	0.965	9.27666e-12	2	Lgals1	seurat_cluster
5.13143e-15	-0.290186	0.658	0.707	1.02629e-11	2	Cenpw	seurat_cluster
6.3381e-15	0.602642	0.727	0.728	1.26762e-11	2	Pim3	seurat_cluster
9.26326e-15	-0.579741	0.077	0.15	1.85265e-11	2	Gzmd	seurat_cluster
2.07614e-14	0.270539	0.51	0.692	4.15228e-11	2	Dusp14	seurat_cluster
3.12532e-14	-1.20529	0.398	0.518	6.25064e-11	2	Ly6c2	seurat_cluster
3.3465e-14	0.305786	0.704	0.621	6.693e-11	2	Ero1l	seurat_cluster
3.35208e-14	0.288205	0.47	0.309	6.70416e-11	2	Ttn	seurat_cluster
4.12951e-14	0.323003	0.929	0.921	8.25901e-11	2	Hsp90aa1	seurat_cluster
8.85257e-14	-0.434763	0.47	0.562	1.77051e-10	2	Arsb	seurat_cluster
9.39927e-14	-0.269196	0.5	0.631	1.87985e-10	2	Pcna	seurat_cluster
1.02195e-13	0.443242	0.712	0.687	2.04389e-10	2	Ell2	seurat_cluster
1.67875e-13	0.396723	0.518	0.486	3.3575e-10	2	Gbp5	seurat_cluster
2.36273e-13	0.352254	0.662	0.62	4.72546e-10	2	Eea1	seurat_cluster
2.4701e-13	0.292529	0.531	0.495	4.9402e-10	2	Tmem64	seurat_cluster
2.66425e-13	-0.503236	0.294	0.488	5.32849e-10	2	Serpinb9	seurat_cluster
3.02219e-13	-0.282439	0.413	0.541	6.04438e-10	2	Hist1h1e	seurat_cluster
3.99374e-13	0.316903	0.532	0.463	7.98747e-10	2	Cpd	seurat_cluster
5.08548e-13	0.415014	0.934	0.909	1.0171e-09	2	Bhlhe40	seurat_cluster
5.56239e-13	0.425037	0.729	0.686	1.11248e-09	2	Socs2	seurat_cluster
6.88008e-13	0.343325	0.551	0.54	1.37602e-09	2	Trib1	seurat_cluster
4.42983e-12	-0.263254	0.473	0.579	8.85966e-09	2	Mcm5	seurat_cluster
6.35322e-12	0.549282	0.579	0.565	1.27064e-08	2	Pcyt1a	seurat_cluster
6.70787e-12	-0.387012	0.382	0.491	1.34157e-08	2	Hist1h2ap	seurat_cluster
1.16676e-11	-0.599249	0.842	0.94	2.33351e-08	2	Tubb5	seurat_cluster
1.32692e-11	-0.314623	0.46	0.548	2.65385e-08	2	Abcb1b	seurat_cluster
2.75063e-11	0.717651	0.611	0.593	5.50126e-08	2	Fos	seurat_cluster
2.76069e-11	0.29635	0.466	0.332	5.52138e-08	2	Rhod	seurat_cluster
2.79688e-11	0.384189	0.884	0.879	5.59377e-08	2	Klf6	seurat_cluster
3.73546e-11	-0.320872	0.236	0.463	7.47093e-08	2	Itga1	seurat_cluster
3.85892e-11	0.513501	0.612	0.596	7.71785e-08	2	Tob2	seurat_cluster
3.87806e-11	-0.325152	0.378	0.492	7.75613e-08	2	Mki67	seurat_cluster
7.51429e-11	-0.300775	0.656	0.723	1.50286e-07	2	Selenoh	seurat_cluster
7.66927e-11	0.339575	0.554	0.508	1.53385e-07	2	Matk	seurat_cluster
9.11706e-11	0.323583	0.606	0.578	1.82341e-07	2	Ube2l6	seurat_cluster
9.37695e-11	0.320294	0.821	0.779	1.87539e-07	2	Emp3	seurat_cluster
5.78181e-10	0.264071	0.795	0.672	1.15636e-06	2	Hopx	seurat_cluster
1.32736e-09	-0.946206	0.451	0.513	2.65472e-06	2	Ccl4	seurat_cluster
1.97015e-09	0.42487	0.559	0.562	3.9403e-06	2	Bmpr2	seurat_cluster
2.26351e-09	0.452843	0.659	0.647	4.52702e-06	2	Pmaip1	seurat_cluster
2.65989e-09	-0.304481	0.438	0.503	5.31979e-06	2	Cd40lg	seurat_cluster
5.67399e-09	0.256936	0.573	0.524	1.1348e-05	2	Trim30a	seurat_cluster
6.67945e-09	0.350909	0.554	0.516	1.33589e-05	2	Grn	seurat_cluster
7.03875e-09	0.254227	0.707	0.67	1.40775e-05	2	Smc4	seurat_cluster
1.06266e-08	-0.344154	0.92	0.922	2.12531e-05	2	S100a6	seurat_cluster
1.22236e-08	0.469412	0.566	0.594	2.44472e-05	2	Myo1e	seurat_cluster
1.28389e-08	0.272458	0.634	0.59	2.56778e-05	2	Pycard	seurat_cluster
2.8368e-08	0.274367	0.629	0.588	5.67361e-05	2	Eri1	seurat_cluster
3.35206e-08	0.739697	0.521	0.602	6.70412e-05	2	Ighm	seurat_cluster
4.08098e-08	-0.384536	0.465	0.399	8.16196e-05	2	Ube2c	seurat_cluster
5.3412e-08	0.252944	0.575	0.538	0.000106824	2	Tlnrd1	seurat_cluster
1.44583e-07	-1.22728	0.283	0.41	0.000289166	2	Csf2	seurat_cluster
1.47414e-07	0.345102	0.504	0.51	0.000294829	2	Trav4-4-dv10	seurat_cluster
2.43711e-07	-0.305033	0.373	0.484	0.000487422	2	Prnp	seurat_cluster
1.01983e-06	0.361538	0.773	0.821	0.00203967	2	Gm26532	seurat_cluster
1.35331e-06	0.250022	0.781	0.749	0.00270662	2	Isg20	seurat_cluster
1.3746e-06	0.326772	0.877	0.84	0.00274921	2	Hilpda	seurat_cluster
2.09313e-06	0.466297	0.647	0.703	0.00418626	2	Tox	seurat_cluster
2.40562e-06	0.419137	0.329	0.41	0.00481125	2	Csrp2	seurat_cluster
3.36889e-06	0.263047	0.842	0.852	0.00673778	2	Ahnak	seurat_cluster
3.8218e-06	0.289662	0.508	0.504	0.0076436	2	Irgm2	seurat_cluster
4.755e-06	-0.730734	0.233	0.278	0.00951001	2	Il13	seurat_cluster
6.67014e-06	0.296898	0.493	0.494	0.0133403	2	Pqlc1	seurat_cluster
1.12422e-05	0.278044	0.517	0.515	0.0224844	2	Pou2f2	seurat_cluster
1.35221e-05	-0.35459	0.466	0.546	0.0270442	2	Trbv19	seurat_cluster
1.40618e-05	-0.422843	0.587	0.651	0.0281236	2	Lta	seurat_cluster
2.42561e-05	0.2929	0.696	0.686	0.0485121	2	Rgs2	seurat_cluster
3.03921e-05	0.380483	0.492	0.552	0.0607843	2	Il6st	seurat_cluster
3.08484e-05	0.348896	0.915	0.918	0.0616967	2	Lars2	seurat_cluster
3.56897e-05	-0.278341	0.659	0.701	0.0713793	2	H2afx	seurat_cluster
4.43686e-05	0.359898	0.588	0.608	0.0887372	2	Cd200r1	seurat_cluster
5.89631e-05	-0.255932	0.233	0.416	0.117926	2	St3gal6	seurat_cluster
8.16085e-05	0.502211	0.617	0.666	0.163217	2	Nrip1	seurat_cluster
0.000138151	-0.481672	0.804	0.837	0.276303	2	Hmgb2	seurat_cluster
0.000161551	-0.365625	0.537	0.62	0.323101	2	Hspa1a	seurat_cluster
0.000187678	0.271922	0.346	0.259	0.375356	2	Sapcd1	seurat_cluster
0.000210239	-0.429894	0.4	0.478	0.420478	2	Tm6sf1	seurat_cluster
0.000225341	0.538231	0.66	0.701	0.450681	2	Tiparp	seurat_cluster
0.000312555	-0.460488	0.78	0.781	0.625111	2	Rgs16	seurat_cluster
0.000719973	-0.404652	0.354	0.441	1	2	Rrm2	seurat_cluster
0.00096853	0.310579	0.479	0.476	1	2	Gpr18	seurat_cluster
0.00108322	0.25483	0.534	0.523	1	2	Ptpn5	seurat_cluster
0.00114431	-0.276137	0.095	0.387	1	2	Wdr95	seurat_cluster
0.00118689	-0.28354	0.306	0.408	1	2	Anxa1	seurat_cluster
0.00152961	0.263294	0.743	0.776	1	2	Bst2	seurat_cluster
0.00206119	0.423357	0.533	0.565	1	2	Slamf6	seurat_cluster
0.00210468	0.329236	0.687	0.717	1	2	Tsc22d3	seurat_cluster
0.00214628	-0.257398	0.546	0.589	1	2	Pttg1	seurat_cluster
0.00258093	-0.289885	0.479	0.543	1	2	Tmem176b	seurat_cluster
0.00301831	0.27865	0.393	0.478	1	2	Adrb2	seurat_cluster
0.00498947	-0.275241	0.492	0.53	1	2	Asf1b	seurat_cluster
0	1.72923	0.994	0.558	0	3	Cd4	seurat_cluster
0	0.672566	0.684	0.081	0	3	Crabp2	seurat_cluster
0	0.328835	0.856	0.155	0	3	Eln	seurat_cluster
0	0.299491	0.772	0.096	0	3	Lpar3	seurat_cluster
8.61934e-308	0.497031	0.75	0.129	1.72387e-304	3	Gm4858	seurat_cluster
1.7228e-277	2.14876	0.927	0.564	3.4456e-274	3	Tnfsf8	seurat_cluster
1.90935e-269	1.34964	0.866	0.433	3.8187e-266	3	Scin	seurat_cluster
6.49177e-248	0.503304	0.836	0.427	1.29835e-244	3	Trav5-1	seurat_cluster
2.4957e-206	1.61999	0.905	0.612	4.9914e-203	3	Lta	seurat_cluster
3.87908e-205	2.30559	0.887	0.575	7.75816e-202	3	Tnfsf11	seurat_cluster
3.44379e-204	1.7018	0.912	0.65	6.88759e-201	3	Krt83	seurat_cluster
1.07739e-203	-2.64374	0.374	0.77	2.15479e-200	3	Cd8b1	seurat_cluster
1.6929e-202	0.932969	0.835	0.459	3.38581e-199	3	St6gal1	seurat_cluster
5.1643e-199	-2.91696	0.486	0.803	1.03286e-195	3	Cd8a	seurat_cluster
4.16489e-196	0.4349	0.859	0.407	8.32979e-193	3	Ccr4	seurat_cluster
6.64814e-178	1.02168	0.867	0.539	1.32963e-174	3	Cd83	seurat_cluster
6.82983e-177	1.24379	0.951	0.841	1.36597e-173	3	Cd82	seurat_cluster
2.41599e-167	1.14586	0.99	0.903	4.83197e-164	3	Bhlhe40	seurat_cluster
2.19837e-156	1.07341	0.885	0.524	4.39675e-153	3	Ramp3	seurat_cluster
2.27858e-156	0.40183	0.72	0.266	4.55716e-153	3	Susd2	seurat_cluster
4.89736e-155	0.449106	0.801	0.444	9.79471e-152	3	Axl	seurat_cluster
5.59785e-152	3.49647	0.747	0.353	1.11957e-148	3	Csf2	seurat_cluster
2.98226e-151	-2.04529	0.658	0.833	5.96452e-148	3	Nkg7	seurat_cluster
2.24868e-148	0.435862	0.772	0.391	4.49736e-145	3	Cd70	seurat_cluster
4.2053e-148	0.427057	0.789	0.373	8.41059e-145	3	Arhgap31	seurat_cluster
9.87902e-147	0.874025	0.838	0.563	1.9758e-143	3	Timp2	seurat_cluster
1.34833e-144	0.359715	0.732	0.314	2.69666e-141	3	Egr2	seurat_cluster
6.77563e-140	0.74358	0.846	0.5	1.35513e-136	3	Camk2n1	seurat_cluster
6.57804e-139	-0.443192	0.416	0.728	1.31561e-135	3	Txk	seurat_cluster
1.03955e-136	-2.86955	0.527	0.778	2.0791e-133	3	Gzmb	seurat_cluster
1.12133e-135	0.578225	0.199	0.552	2.24267e-132	3	Trav4-3	seurat_cluster
4.40621e-135	-0.297429	0.159	0.505	8.81242e-132	3	Tm6sf1	seurat_cluster
8.88293e-135	0.256286	0.729	0.37	1.77659e-131	3	Gm20400	seurat_cluster
2.81118e-133	0.457287	0.788	0.428	5.62236e-130	3	Nrp1	seurat_cluster
5.33359e-131	0.418596	0.773	0.385	1.06672e-127	3	Epas1	seurat_cluster
2.0495e-130	1.05976	0.937	0.742	4.099e-127	3	Emb	seurat_cluster
1.16671e-126	0.567738	0.756	0.335	2.33342e-123	3	Tff1	seurat_cluster
1.7641e-113	0.521482	0.809	0.542	3.52819e-110	3	Tbc1d4	seurat_cluster
5.91974e-113	-0.551356	0.999	0.993	1.18395e-109	3	Rpl32	seurat_cluster
8.54912e-112	-0.829445	0.475	0.751	1.70982e-108	3	Cenpa	seurat_cluster
7.24862e-109	0.4628	0.766	0.419	1.44972e-105	3	Ms4a4c	seurat_cluster
4.184e-108	0.700736	0.98	0.829	8.36801e-105	3	Tnfrsf4	seurat_cluster
9.87408e-108	0.389983	0.761	0.507	1.97482e-104	3	Tnfsf14	seurat_cluster
1.6324e-105	-0.69549	0.451	0.704	3.26481e-102	3	Lat2	seurat_cluster
3.57561e-104	0.286352	0.74	0.425	7.15123e-101	3	Klf4	seurat_cluster
1.66546e-103	-3.70581	0.471	0.72	3.33091e-100	3	Ccl5	seurat_cluster
1.68834e-102	1.35437	0.724	0.352	3.37668e-99	3	Igfbp7	seurat_cluster
4.01422e-102	2.2743	0.666	0.226	8.02843e-99	3	Il13	seurat_cluster
2.79019e-99	0.939275	0.989	0.945	5.58038e-96	3	Sdf4	seurat_cluster
5.79894e-98	2.01337	0.742	0.484	1.15979e-94	3	Lgals7	seurat_cluster
1.03787e-97	0.322526	0.799	0.487	2.07575e-94	3	Sgms1	seurat_cluster
2.61343e-97	1.16144	0.787	0.595	5.22687e-94	3	Furin	seurat_cluster
3.62317e-96	0.881611	0.995	0.963	7.24633e-93	3	Crip1	seurat_cluster
5.05299e-95	-1.42034	0.602	0.72	1.0106e-91	3	Klra5	seurat_cluster
1.93227e-94	1.07819	0.801	0.596	3.86453e-91	3	Ccr8	seurat_cluster
1.10058e-92	-0.729185	0.448	0.712	2.20117e-89	3	Tmem2	seurat_cluster
7.65012e-91	0.827454	0.748	0.51	1.53002e-87	3	Tmem176b	seurat_cluster
4.51377e-89	1.19127	0.73	0.467	9.02755e-86	3	Cd40lg	seurat_cluster
8.68072e-88	0.633481	0.566	0.211	1.73614e-84	3	Il17a	seurat_cluster
1.6877e-85	-0.306628	0.43	0.645	3.37541e-82	3	C1qtnf6	seurat_cluster
1.06635e-83	0.722381	0.901	0.762	2.1327e-80	3	Rora	seurat_cluster
3.54133e-83	0.873952	0.998	0.983	7.08266e-80	3	Junb	seurat_cluster
4.50691e-79	-0.413289	1	0.997	9.01382e-76	3	Rpsa	seurat_cluster
5.72874e-79	-1.35101	0.494	0.683	1.14575e-75	3	Trgv2	seurat_cluster
1.61786e-76	-1.05954	0.792	0.764	3.23572e-73	3	Cd27	seurat_cluster
1.92009e-75	0.679853	0.893	0.67	3.84017e-72	3	CAAA01147332.1	seurat_cluster
1.83464e-74	-0.285681	0.327	0.549	3.66927e-71	3	Asf1b	seurat_cluster
2.3766e-74	0.302131	0.761	0.522	4.75319e-71	3	Pxdc1	seurat_cluster
1.57713e-73	-0.383868	0.367	0.671	3.15425e-70	3	Nhp2	seurat_cluster
7.98995e-73	-0.44089	0.999	0.993	1.59799e-69	3	Rpl28	seurat_cluster
9.85245e-73	-0.597997	0.403	0.72	1.97049e-69	3	Hopx	seurat_cluster
6.00177e-71	0.767955	0.967	0.911	1.20035e-67	3	Nfkbia	seurat_cluster
9.0511e-71	-0.720059	0.623	0.814	1.81022e-67	3	Cebpb	seurat_cluster
2.87042e-70	0.921164	0.846	0.715	5.74084e-67	3	Bcl2a1d	seurat_cluster
9.04725e-70	-0.691658	0.667	0.703	1.80945e-66	3	Ccr5	seurat_cluster
1.01446e-69	-0.266418	0.141	0.339	2.02893e-66	3	Ccnb2	seurat_cluster
1.14838e-69	0.520333	0.742	0.468	2.29675e-66	3	Tnfrsf25	seurat_cluster
7.02074e-69	0.755387	0.884	0.789	1.40415e-65	3	Cish	seurat_cluster
1.07825e-68	0.463971	1	0.999	2.1565e-65	3	Tmsb4x	seurat_cluster
1.72616e-68	2.05281	0.683	0.382	3.45233e-65	3	Il1r2	seurat_cluster
2.32781e-67	-0.450003	0.461	0.688	4.65563e-64	3	Rpa2	seurat_cluster
4.43063e-67	0.789789	0.974	0.916	8.86126e-64	3	Tgfb1	seurat_cluster
1.08314e-66	-0.487013	0.993	0.984	2.16628e-63	3	Gm10260	seurat_cluster
7.96696e-64	2.44168	0.699	0.515	1.59339e-60	3	Ccl1	seurat_cluster
2.51309e-63	1.11603	0.815	0.63	5.02618e-60	3	Nfkbid	seurat_cluster
6.31301e-61	-1.18613	0.662	0.729	1.2626e-57	3	Irf8	seurat_cluster
2.06561e-60	0.686232	0.909	0.733	4.13122e-57	3	Il7r	seurat_cluster
2.36684e-60	0.929035	0.816	0.707	4.73368e-57	3	Gadd45b	seurat_cluster
3.93596e-60	-0.288157	1	0.997	7.87191e-57	3	Rpl41	seurat_cluster
1.19075e-59	0.26405	0.636	0.378	2.3815e-56	3	Spef2	seurat_cluster
1.38706e-59	0.636636	0.827	0.609	2.77411e-56	3	Ece1	seurat_cluster
8.01436e-59	0.552501	0.983	0.928	1.60287e-55	3	Tnfrsf18	seurat_cluster
1.56751e-58	-0.856867	0.763	0.838	3.13502e-55	3	Ctsd	seurat_cluster
3.64972e-56	0.297634	0.727	0.467	7.29943e-53	3	Lxn	seurat_cluster
2.52333e-55	-1.62601	0.471	0.673	5.04666e-52	3	Ly6a	seurat_cluster
2.74066e-55	-0.559402	0.978	0.976	5.48132e-52	3	AW112010	seurat_cluster
3.9316e-55	-0.84252	0.571	0.763	7.86321e-52	3	Cmtm7	seurat_cluster
1.20807e-53	-0.251184	0.429	0.603	2.41613e-50	3	Ncmap	seurat_cluster
1.55605e-53	0.648817	0.666	0.469	3.1121e-50	3	Tmem176a	seurat_cluster
3.35525e-53	0.590408	0.873	0.662	6.71051e-50	3	Batf	seurat_cluster
3.5316e-52	0.669623	0.757	0.64	7.06319e-49	3	Kit	seurat_cluster
4.97441e-52	0.626365	0.963	0.853	9.94883e-49	3	Ccnd2	seurat_cluster
1.19227e-50	-0.771227	0.729	0.861	2.38454e-47	3	Ly6e	seurat_cluster
2.73828e-50	0.464814	0.979	0.963	5.47657e-47	3	S100a10	seurat_cluster
9.0001e-50	-0.4643	0.499	0.596	1.80002e-46	3	Tcrg-C2	seurat_cluster
1.62021e-49	-0.567437	0.565	0.775	3.24041e-46	3	Isg20	seurat_cluster
1.66927e-48	-0.254961	0.391	0.58	3.33853e-45	3	Gmnn	seurat_cluster
2.25297e-48	-0.258856	0.44	0.611	4.50593e-45	3	Ighm	seurat_cluster
2.95925e-48	-0.339711	0.999	0.993	5.91851e-45	3	Rps26	seurat_cluster
1.52744e-47	-0.66345	0.785	0.871	3.05488e-44	3	Glrx	seurat_cluster
1.17892e-46	-0.441889	0.408	0.626	2.35784e-43	3	Chst12	seurat_cluster
2.2747e-46	0.818224	0.687	0.478	4.5494e-43	3	Nmrk1	seurat_cluster
2.46967e-46	0.36012	0.819	0.602	4.93934e-43	3	Mrps6	seurat_cluster
2.51777e-46	-0.340689	0.439	0.591	5.03554e-43	3	Arl5a	seurat_cluster
2.64249e-46	-0.578234	0.503	0.612	5.28498e-43	3	1700017B05Rik	seurat_cluster
3.97656e-46	-0.260673	0.687	0.413	7.95312e-43	3	Ifit3	seurat_cluster
6.76632e-46	-0.372734	0.58	0.763	1.35326e-42	3	Lsm7	seurat_cluster
1.71733e-45	0.642476	0.9	0.788	3.43465e-42	3	Cxcr6	seurat_cluster
2.4065e-45	0.921176	0.867	0.749	4.81301e-42	3	Ramp1	seurat_cluster
3.40442e-45	0.906222	0.668	0.452	6.80883e-42	3	Atf3	seurat_cluster
1.26431e-44	0.663069	0.816	0.667	2.52862e-41	3	Ifitm3	seurat_cluster
1.35821e-44	-0.489114	0.328	0.517	2.71641e-41	3	Cxcl10	seurat_cluster
1.36483e-44	-0.301586	0.377	0.559	2.72966e-41	3	Mcm4	seurat_cluster
6.11312e-43	0.636794	0.885	0.766	1.22262e-39	3	Socs1	seurat_cluster
6.36515e-43	-0.452117	0.307	0.445	1.27303e-39	3	Rrm2	seurat_cluster
1.16795e-42	0.492642	0.927	0.844	2.33591e-39	3	Traf1	seurat_cluster
1.3346e-42	0.27472	0.338	0.447	2.66919e-39	3	Trav8d-2	seurat_cluster
1.44329e-42	0.279852	0.879	0.701	2.88658e-39	3	Clec2d	seurat_cluster
2.89207e-42	-0.407925	0.36	0.492	5.78413e-39	3	Hist1h2ap	seurat_cluster
3.12231e-42	-0.250742	0.419	0.602	6.24462e-39	3	Tinf2	seurat_cluster
3.56048e-42	1.29883	0.628	0.452	7.12096e-39	3	Prnp	seurat_cluster
5.0558e-42	0.450193	0.697	0.491	1.01116e-38	3	Tiam1	seurat_cluster
5.53695e-42	-0.338344	0.996	0.992	1.10739e-38	3	Rps12	seurat_cluster
5.61081e-42	-0.724111	0.831	0.773	1.12216e-38	3	Ikzf3	seurat_cluster
4.06138e-41	0.715859	0.726	0.532	8.12276e-38	3	Fam46a	seurat_cluster
2.51488e-40	0.650672	0.914	0.79	5.02976e-37	3	Ifitm2	seurat_cluster
2.71352e-40	0.47704	0.752	0.614	5.42704e-37	3	Rab11fip1	seurat_cluster
6.14176e-40	0.445114	0.965	0.933	1.22835e-36	3	Tagln2	seurat_cluster
9.85734e-40	0.284306	0.693	0.467	1.97147e-36	3	Prdx4	seurat_cluster
1.28677e-39	-0.606987	0.771	0.799	2.57354e-36	3	Gbp4	seurat_cluster
2.11431e-39	-0.328084	0.989	0.986	4.22862e-36	3	Rps6	seurat_cluster
8.10108e-39	0.353865	1	0.985	1.62022e-35	3	Ldha	seurat_cluster
8.73425e-39	-0.290697	0.381	0.59	1.74685e-35	3	Glipr1	seurat_cluster
1.06168e-38	-0.565039	0.577	0.711	2.12336e-35	3	Sla2	seurat_cluster
1.62345e-38	-0.323058	0.38	0.543	3.24689e-35	3	Hist1h1e	seurat_cluster
5.50165e-38	0.811949	0.855	0.648	1.10033e-34	3	Dusp14	seurat_cluster
8.96975e-38	-1.26574	0.834	0.807	1.79395e-34	3	Ikzf2	seurat_cluster
9.91197e-38	0.619868	0.704	0.519	1.98239e-34	3	Tnfsf9	seurat_cluster
1.06773e-37	-0.313268	0.66	0.784	2.13546e-34	3	Bcl2l11	seurat_cluster
1.19353e-37	0.443153	0.906	0.753	2.38706e-34	3	Dusp4	seurat_cluster
1.38585e-37	-0.567499	0.602	0.679	2.77171e-34	3	Entpd1	seurat_cluster
2.11103e-37	-1.01054	0.771	0.724	4.22206e-34	3	Nrn1	seurat_cluster
2.59493e-37	0.340888	0.71	0.489	5.18986e-34	3	Fam129a	seurat_cluster
6.94844e-37	-0.507796	0.425	0.571	1.38969e-33	3	Areg	seurat_cluster
8.02033e-37	-0.661472	0.504	0.626	1.60407e-33	3	Trbv3	seurat_cluster
9.05001e-37	-0.448617	0.52	0.717	1.81e-33	3	H2afx	seurat_cluster
1.14099e-36	0.758888	0.699	0.544	2.28198e-33	3	Fosb	seurat_cluster
1.22469e-36	0.658233	0.785	0.704	2.44938e-33	3	Nfkb1	seurat_cluster
2.43436e-36	-2.08211	0.152	0.318	4.86871e-33	3	Gzmf	seurat_cluster
5.31841e-36	-0.767006	0.757	0.804	1.06368e-32	3	Hmgn2	seurat_cluster
9.83629e-36	-0.258696	0.488	0.619	1.96726e-32	3	Upp1	seurat_cluster
1.79517e-35	-0.27942	0.626	0.651	3.59034e-32	3	Ada	seurat_cluster
1.54118e-34	0.490718	0.752	0.593	3.08236e-31	3	Hspa1a	seurat_cluster
2.52526e-34	0.463769	0.777	0.607	5.05051e-31	3	Eea1	seurat_cluster
2.60973e-34	0.74451	0.619	0.39	5.21946e-31	3	Rgcc	seurat_cluster
5.14539e-34	-0.593671	0.726	0.482	1.02908e-30	3	Rln3	seurat_cluster
8.4547e-34	0.552744	0.825	0.716	1.69094e-30	3	Gata3	seurat_cluster
2.36812e-33	0.492487	0.827	0.73	4.73623e-30	3	Ccr7	seurat_cluster
2.80699e-33	-0.919479	0.453	0.558	5.61397e-30	3	Prf1	seurat_cluster
8.13571e-33	-0.32947	0.44	0.564	1.62714e-29	3	Arsb	seurat_cluster
8.15338e-33	0.524991	0.757	0.603	1.63068e-29	3	Stx11	seurat_cluster
8.18375e-33	-0.404588	0.855	0.914	1.63675e-29	3	Slc25a5	seurat_cluster
1.06416e-32	0.33403	0.623	0.432	2.12833e-29	3	St3gal1	seurat_cluster
1.28605e-32	-0.60019	0.506	0.649	2.57209e-29	3	Gbp7	seurat_cluster
1.48573e-32	-0.265073	0.493	0.633	2.97146e-29	3	Ezh2	seurat_cluster
3.55521e-32	0.424605	0.9	0.724	7.11043e-29	3	Pkp3	seurat_cluster
4.75646e-32	-0.560744	0.652	0.751	9.51293e-29	3	Klrc1	seurat_cluster
6.55748e-32	-0.671114	0.813	0.759	1.3115e-28	3	Gimap7	seurat_cluster
9.58071e-32	-0.774137	0.58	0.704	1.91614e-28	3	Samhd1	seurat_cluster
3.87695e-31	-0.613492	0.766	0.801	7.7539e-28	3	Cst7	seurat_cluster
1.51123e-30	-0.444349	0.63	0.655	3.02246e-27	3	Osgin1	seurat_cluster
1.60913e-30	-0.282216	0.297	0.4	3.21826e-27	3	Dgat2	seurat_cluster
3.95334e-30	0.524471	0.631	0.449	7.90667e-27	3	Ebi3	seurat_cluster
5.94561e-30	-0.543733	0.564	0.626	1.18912e-26	3	Phgdh	seurat_cluster
2.39265e-29	-0.348858	0.418	0.586	4.7853e-26	3	Gramd3	seurat_cluster
2.14159e-28	-0.368073	0.488	0.591	4.28318e-25	3	Gbp9	seurat_cluster
2.57031e-28	0.493902	0.841	0.703	5.14062e-25	3	Dgat1	seurat_cluster
3.78034e-28	-0.347195	0.491	0.595	7.56068e-25	3	Emilin2	seurat_cluster
4.20855e-28	0.607301	0.847	0.749	8.4171e-25	3	Cd200	seurat_cluster
6.67618e-28	-0.547954	0.481	0.509	1.33524e-24	3	Klre1	seurat_cluster
1.00511e-27	0.553548	0.725	0.641	2.01021e-24	3	Il18r1	seurat_cluster
1.54444e-27	0.543451	0.926	0.874	3.08888e-24	3	Klf6	seurat_cluster
2.14143e-27	0.251332	0.657	0.398	4.28286e-24	3	Gzmc	seurat_cluster
2.81169e-27	0.472271	0.909	0.844	5.62337e-24	3	Ahnak	seurat_cluster
3.42855e-27	0.45582	0.837	0.806	6.8571e-24	3	Ier5	seurat_cluster
4.27641e-27	-3.56454	0.826	0.708	8.55281e-24	3	Gzma	seurat_cluster
4.38406e-27	-0.411246	0.535	0.713	8.76812e-24	3	Lmnb1	seurat_cluster
5.46611e-27	0.458351	0.853	0.776	1.09322e-23	3	Emp3	seurat_cluster
6.30884e-27	0.472886	0.623	0.443	1.26177e-23	3	Mir155hg	seurat_cluster
6.75426e-27	-0.734005	0.783	0.714	1.35085e-23	3	Abcb9	seurat_cluster
7.22034e-27	-0.686557	0.928	0.921	1.44407e-23	3	S100a6	seurat_cluster
9.95518e-27	-0.306825	0.933	0.954	1.99104e-23	3	Cox5b	seurat_cluster
1.34767e-26	0.500363	0.771	0.681	2.69535e-23	3	Ell2	seurat_cluster
2.23942e-26	-0.590762	0.811	0.611	4.47884e-23	3	Izumo1r	seurat_cluster
3.3709e-26	-0.262241	0.377	0.483	6.7418e-23	3	Nrm	seurat_cluster
5.57254e-26	0.802509	0.631	0.483	1.11451e-22	3	Dkkl1	seurat_cluster
8.49438e-26	-0.482716	0.656	0.722	1.69888e-22	3	Selenoh	seurat_cluster
8.59841e-26	-0.296438	0.517	0.636	1.71968e-22	3	Dbf4	seurat_cluster
1.44874e-25	-0.538137	0.668	0.73	2.89747e-22	3	Snx18	seurat_cluster
1.63964e-25	0.261488	0.677	0.516	3.27928e-22	3	Gm43042	seurat_cluster
5.15616e-25	1.06939	0.831	0.653	1.03123e-21	3	Fabp5	seurat_cluster
5.15723e-25	0.366913	0.739	0.57	1.03145e-21	3	Ly6g5b	seurat_cluster
5.78953e-25	-0.273809	1	0.996	1.15791e-21	3	Rps2	seurat_cluster
2.30656e-24	-0.638158	0.789	0.799	4.61312e-21	3	Tigit	seurat_cluster
3.94495e-24	-1.15511	0.443	0.553	7.88991e-21	3	Gzmk	seurat_cluster
4.82081e-24	-0.324266	0.963	0.966	9.64162e-21	3	Npm1	seurat_cluster
6.14109e-24	-0.431872	0.621	0.757	1.22822e-20	3	Nr4a2	seurat_cluster
7.96583e-24	0.705485	0.723	0.625	1.59317e-20	3	Cdkn1a	seurat_cluster
1.23595e-23	-0.38972	0.999	0.998	2.47189e-20	3	Ptma	seurat_cluster
4.9631e-23	-0.277437	0.51	0.557	9.9262e-20	3	Cd244	seurat_cluster
5.57774e-23	0.449302	0.804	0.681	1.11555e-19	3	Cd5	seurat_cluster
7.76186e-23	-0.464003	0.882	0.885	1.55237e-19	3	Ms4a4b	seurat_cluster
2.83755e-22	1.31499	0.644	0.5	5.6751e-19	3	Penk	seurat_cluster
3.73759e-22	0.500577	0.677	0.542	7.47518e-19	3	Fam110a	seurat_cluster
6.1113e-22	-0.595624	0.691	0.818	1.22226e-18	3	Gm26917	seurat_cluster
9.46836e-22	0.63288	0.639	0.529	1.89367e-18	3	Il18rap	seurat_cluster
1.31608e-21	-1.3511	0.672	0.629	2.63216e-18	3	Xcl1	seurat_cluster
2.42821e-21	0.281915	0.98	0.948	4.85642e-18	3	Ltb	seurat_cluster
2.55889e-21	0.517922	0.867	0.83	5.11778e-18	3	Cst3	seurat_cluster
2.64722e-21	-0.701656	0.742	0.844	5.29443e-18	3	Hmgb2	seurat_cluster
4.36458e-21	-0.36256	0.619	0.758	8.72916e-18	3	Irf1	seurat_cluster
1.12025e-20	0.504829	0.989	0.917	2.24051e-17	3	Ifi27l2a	seurat_cluster
1.84163e-20	0.421754	0.747	0.617	3.68325e-17	3	Ero1l	seurat_cluster
2.73305e-20	0.317508	0.692	0.54	5.46611e-17	3	Hspa1b	seurat_cluster
2.79566e-20	-0.294794	0.688	0.703	5.59132e-17	3	Cenpw	seurat_cluster
8.46541e-20	0.319644	0.937	0.835	1.69308e-16	3	Ddit4	seurat_cluster
1.77593e-19	0.406894	0.792	0.728	3.55186e-16	3	Rel	seurat_cluster
2.76208e-19	0.274274	0.904	0.769	5.52417e-16	3	Syngr2	seurat_cluster
5.84524e-19	-0.387312	0.745	0.821	1.16905e-15	3	Pglyrp1	seurat_cluster
8.63419e-19	-0.293371	0.382	0.488	1.72684e-15	3	Smc2	seurat_cluster
1.31987e-18	-0.298427	0.714	0.78	2.63973e-15	3	Impdh2	seurat_cluster
1.59738e-18	0.857155	0.773	0.797	3.19476e-15	3	Nr4a1	seurat_cluster
2.10992e-18	-0.358867	0.577	0.685	4.21985e-15	3	Smc4	seurat_cluster
3.06042e-18	-0.265745	0.725	0.456	6.12084e-15	3	Iigp1	seurat_cluster
3.48575e-18	0.670025	0.6	0.473	6.97151e-15	3	Slc15a3	seurat_cluster
4.22185e-18	-0.539407	0.748	0.784	8.4437e-15	3	Rgs16	seurat_cluster
8.67983e-18	-0.374603	0.327	0.42	1.73597e-14	3	Trav21-dv12	seurat_cluster
9.27849e-18	0.450923	0.695	0.62	1.8557e-14	3	Zc3h12a	seurat_cluster
9.53092e-18	0.372818	0.774	0.701	1.90618e-14	3	Cldnd1	seurat_cluster
4.11615e-17	-0.870846	0.414	0.497	8.2323e-14	3	Trav3-3	seurat_cluster
4.6313e-17	-0.253218	0.67	0.826	9.26259e-14	3	Ctla2a	seurat_cluster
5.6397e-17	-0.340487	0.798	0.866	1.12794e-13	3	Ncl	seurat_cluster
6.20617e-17	0.355434	0.316	0.213	1.24123e-13	3	Serpinb1a	seurat_cluster
1.07505e-16	-0.786044	0.424	0.516	2.1501e-13	3	Ly6c1	seurat_cluster
1.88628e-16	-0.284186	0.874	0.901	3.77256e-13	3	Hnrnpa1	seurat_cluster
2.10473e-16	0.256185	0.716	0.592	4.20946e-13	3	Cd200r1	seurat_cluster
4.41747e-16	-0.258219	0.446	0.561	8.83493e-13	3	Sgk1	seurat_cluster
6.12362e-16	0.639864	0.647	0.596	1.22472e-12	3	Plscr1	seurat_cluster
6.32204e-16	0.26384	0.711	0.611	1.26441e-12	3	Smco4	seurat_cluster
1.25832e-15	-0.261759	0.798	0.617	2.51664e-12	3	Klf3	seurat_cluster
1.52394e-15	-0.637143	0.73	0.634	3.04788e-12	3	Itga4	seurat_cluster
1.60492e-15	0.537963	0.721	0.618	3.20984e-12	3	Fdx1	seurat_cluster
2.66708e-15	-0.299218	0.67	0.714	5.33417e-12	3	Casp3	seurat_cluster
3.57178e-15	0.297894	0.811	0.758	7.14357e-12	3	Itm2c	seurat_cluster
4.27973e-15	-0.350571	0.564	0.601	8.55946e-12	3	Plek	seurat_cluster
9.00477e-15	-1.3464	0.453	0.51	1.80095e-11	3	Ly6c2	seurat_cluster
1.20121e-14	0.618355	0.649	0.528	2.40243e-11	3	Lmna	seurat_cluster
1.34165e-14	-0.33834	0.686	0.801	2.68329e-11	3	Dek	seurat_cluster
1.67405e-14	-1.01398	0.508	0.57	3.34809e-11	3	Foxp3	seurat_cluster
2.48482e-14	0.409278	0.741	0.7	4.96964e-11	3	Rgs10	seurat_cluster
2.54317e-14	-0.405457	0.642	0.61	5.08633e-11	3	Fcer1g	seurat_cluster
3.34586e-14	0.257117	0.814	0.65	6.69171e-11	3	Psmb7	seurat_cluster
3.57883e-14	-0.251131	0.895	0.916	7.15766e-11	3	Snrpe	seurat_cluster
6.08328e-14	-0.322955	0.416	0.438	1.21666e-10	3	Itga1	seurat_cluster
6.14325e-14	0.591622	0.671	0.547	1.22865e-10	3	Egr1	seurat_cluster
6.26865e-14	-0.344707	0.857	0.886	1.25373e-10	3	Ran	seurat_cluster
1.19977e-13	-0.301766	0.704	0.579	2.39955e-10	3	Ecm1	seurat_cluster
1.45079e-13	-0.281043	0.676	0.77	2.90159e-10	3	Hspd1	seurat_cluster
2.34458e-13	-0.364878	0.401	0.469	4.68917e-10	3	Trbv1	seurat_cluster
2.90824e-13	0.328656	0.978	0.93	5.81647e-10	3	Tnfrsf9	seurat_cluster
3.07649e-13	-0.302469	0.64	0.71	6.15299e-10	3	Igtp	seurat_cluster
3.33896e-13	-0.536539	0.623	0.653	6.67792e-10	3	Irf7	seurat_cluster
3.74749e-13	-0.265765	0.911	0.936	7.49498e-10	3	Hnrnpa3	seurat_cluster
3.88175e-13	-0.358494	0.678	0.684	7.7635e-10	3	Dnajc9	seurat_cluster
4.67096e-13	-0.290168	0.208	0.296	9.34192e-10	3	Ccna2	seurat_cluster
4.71074e-13	0.35644	0.919	0.853	9.42148e-10	3	Id2	seurat_cluster
7.90077e-13	-0.516037	0.503	0.529	1.58015e-09	3	Gbp3	seurat_cluster
9.20306e-13	-0.284607	0.768	0.609	1.84061e-09	3	Il2ra	seurat_cluster
2.46444e-12	-0.323787	0.626	0.653	4.92888e-09	3	Bex3	seurat_cluster
3.09939e-12	-0.252951	0.718	0.51	6.19878e-09	3	Usp18	seurat_cluster
3.3976e-12	-0.263246	0.674	0.731	6.79519e-09	3	Klrd1	seurat_cluster
3.83538e-12	-0.421478	0.768	0.751	7.67075e-09	3	Fgl2	seurat_cluster
6.33533e-11	0.294552	0.721	0.635	1.26707e-07	3	Rhoc	seurat_cluster
6.6083e-11	0.662312	0.586	0.456	1.32166e-07	3	Trbv13-2	seurat_cluster
8.64266e-11	-0.39835	0.529	0.563	1.72853e-07	3	Cd7	seurat_cluster
1.95768e-10	0.461619	0.779	0.766	3.91536e-07	3	Cd69	seurat_cluster
2.67736e-10	0.360522	0.673	0.551	5.35472e-07	3	Serpinb6b	seurat_cluster
3.50554e-10	-0.39045	0.75	0.774	7.01107e-07	3	Bst2	seurat_cluster
7.41195e-10	-0.544271	0.773	0.718	1.48239e-06	3	Bnip3	seurat_cluster
1.17153e-09	-0.503849	0.67	0.642	2.34307e-06	3	Phf11b	seurat_cluster
2.49531e-09	0.295174	0.841	0.747	4.99062e-06	3	Sla	seurat_cluster
2.50431e-09	0.477673	0.658	0.604	5.00863e-06	3	Phlda1	seurat_cluster
2.52677e-09	0.60901	0.641	0.573	5.05355e-06	3	Wisp1	seurat_cluster
3.01214e-09	-0.330875	0.544	0.589	6.02427e-06	3	Pttg1	seurat_cluster
3.51197e-09	-0.282625	0.502	0.539	7.02393e-06	3	Pja1	seurat_cluster
8.21837e-09	-0.274423	0.7	0.652	1.64367e-05	3	Gm29243	seurat_cluster
9.92316e-09	-0.2707	0.661	0.474	1.98463e-05	3	Bmyc	seurat_cluster
1.14081e-08	-0.255113	0.954	0.953	2.28162e-05	3	Hmgb1	seurat_cluster
1.65813e-08	-0.504325	0.524	0.529	3.31626e-05	3	Sell	seurat_cluster
1.91081e-08	-0.287835	0.434	0.438	3.82163e-05	3	Ifi208	seurat_cluster
4.09728e-08	-0.292708	0.757	0.789	8.19455e-05	3	Mndal	seurat_cluster
6.12121e-08	0.546112	0.557	0.507	0.000122424	3	Palld	seurat_cluster
1.0022e-07	1.1067	0.543	0.474	0.000200441	3	Ccdc184	seurat_cluster
1.0395e-07	0.365587	0.658	0.64	0.0002079	3	Nfkbiz	seurat_cluster
5.32605e-07	0.365967	0.73	0.753	0.00106521	3	Csrnp1	seurat_cluster
5.92627e-07	0.341627	0.697	0.676	0.00118525	3	Kdm6b	seurat_cluster
6.42047e-07	-0.610624	0.646	0.665	0.00128409	3	Ifitm1	seurat_cluster
8.32001e-07	0.265563	0.544	0.444	0.001664	3	Lysmd2	seurat_cluster
8.44094e-07	-0.895748	0.752	0.75	0.00168819	3	Klf2	seurat_cluster
1.36739e-06	0.770204	0.55	0.487	0.00273478	3	Marcksl1	seurat_cluster
1.47048e-06	0.36906	0.795	0.778	0.00294096	3	Nr4a3	seurat_cluster
2.46204e-06	-0.423567	0.411	0.367	0.00492408	3	Birc5	seurat_cluster
3.30495e-06	0.3067	0.39	0.398	0.0066099	3	Ntrk3	seurat_cluster
4.12877e-06	-0.579337	0.943	0.927	0.00825754	3	Tubb5	seurat_cluster
4.14154e-06	0.291311	0.523	0.417	0.00828307	3	Tesc	seurat_cluster
4.31782e-06	-0.843452	0.704	0.726	0.00863564	3	Itgae	seurat_cluster
4.57989e-06	0.372328	0.905	0.837	0.00915979	3	Hilpda	seurat_cluster
5.74757e-06	-0.264011	0.178	0.343	0.0114951	3	Igkc	seurat_cluster
6.76432e-06	-0.682894	0.321	0.403	0.0135286	3	Klrg1	seurat_cluster
7.47857e-06	-0.294422	0.51	0.498	0.0149571	3	Arl5c	seurat_cluster
1.28251e-05	-0.329668	0.686	0.685	0.0256503	3	Ifi47	seurat_cluster
1.64784e-05	0.288753	0.741	0.683	0.0329569	3	Serpinb6a	seurat_cluster
2.11659e-05	0.558526	0.54	0.478	0.0423318	3	Map3k8	seurat_cluster
4.07484e-05	0.45883	0.434	0.498	0.0814968	3	Ms4a6c	seurat_cluster
5.34372e-05	0.561235	0.538	0.51	0.106874	3	Plk2	seurat_cluster
5.91739e-05	-0.306669	0.761	0.59	0.118348	3	Gbp2	seurat_cluster
0.000101345	0.320196	0.395	0.397	0.20269	3	Emp1	seurat_cluster
0.000105193	-0.345207	0.604	0.464	0.210386	3	Mki67	seurat_cluster
0.000108851	-0.773909	0.816	0.729	0.217703	3	Isg15	seurat_cluster
0.000134006	-0.418421	0.34	0.415	0.268012	3	Ube2c	seurat_cluster
0.00014159	-0.291323	0.719	0.548	0.283181	3	Mcm5	seurat_cluster
0.000161743	0.486845	0.517	0.467	0.323485	3	Ckb	seurat_cluster
0.000287883	-0.616641	0.634	0.533	0.575767	3	Trbv17	seurat_cluster
0.000554809	0.324264	0.628	0.602	1	3	Cks2	seurat_cluster
0.000721193	-0.971872	0.641	0.563	1	3	Mt1	seurat_cluster
0.000816603	0.285072	0.644	0.623	1	3	Herpud1	seurat_cluster
0.0013912	0.591874	0.446	0.479	1	3	Tnf	seurat_cluster
0.00162438	-0.269208	0.67	0.671	1	3	Socs3	seurat_cluster
0.00168461	0.668389	0.492	0.364	1	3	Slc17a6	seurat_cluster
0.00173823	-1.03304	0.607	0.555	1	3	Stmn1	seurat_cluster
0.00234908	0.386993	0.665	0.616	1	3	Gadd45g	seurat_cluster
0.00250915	0.275113	0.551	0.499	1	3	Vat1	seurat_cluster
0.00307357	0.837094	0.556	0.483	1	3	Ccl3	seurat_cluster
0.00319804	-0.347387	0.762	0.614	1	3	Dapk2	seurat_cluster
0.00330792	0.262488	0.504	0.438	1	3	Ptger2	seurat_cluster
0.00359285	0.274354	0.435	0.47	1	3	Fes	seurat_cluster
0.00378182	0.3114	0.515	0.574	1	3	Maff	seurat_cluster
0.00466047	1.30207	0.58	0.588	1	3	Ifng	seurat_cluster
0.0055961	0.296304	0.672	0.64	1	3	Odc1	seurat_cluster
0.00580546	0.331718	0.656	0.638	1	3	Smim3	seurat_cluster
6.30875e-175	-2.39179	0.608	0.947	1.26175e-171	4	S100a6	seurat_cluster
1.12237e-170	-1.52688	0.811	0.98	2.24474e-167	4	Lgals1	seurat_cluster
4.40629e-164	-2.63534	0.287	0.808	8.81257e-161	4	Cd8a	seurat_cluster
6.85723e-162	2.17509	0.939	0.735	1.37145e-158	4	Klf2	seurat_cluster
2.51362e-161	-1.86722	0.18	0.792	5.02724e-158	4	Lag3	seurat_cluster
6.87953e-161	-1.79994	0.403	0.867	1.37591e-157	4	Litaf	seurat_cluster
5.81604e-152	-1.25865	0.935	0.992	1.16321e-148	4	Cd52	seurat_cluster
2.08959e-148	-2.35474	0.271	0.778	4.17918e-145	4	Klrc1	seurat_cluster
2.89597e-147	-1.4176	0.87	0.985	5.79195e-144	4	AW112010	seurat_cluster
3.71855e-142	-1.59134	0.396	0.88	7.4371e-139	4	Hilpda	seurat_cluster
1.98615e-139	-2.64715	0.511	0.839	3.97229e-136	4	Nkg7	seurat_cluster
4.65051e-139	-1.68516	0.313	0.818	9.30103e-136	4	Rgs16	seurat_cluster
1.25706e-138	1.52713	0.818	0.563	2.51412e-135	4	S1pr1	seurat_cluster
3.88048e-137	-0.815143	0.991	0.997	7.76095e-134	4	Pfn1	seurat_cluster
8.96676e-135	-1.74772	0.226	0.765	1.79335e-131	4	Klrd1	seurat_cluster
2.31152e-134	-1.62387	0.44	0.826	4.62304e-131	4	Cst7	seurat_cluster
4.40383e-132	-1.52837	0.56	0.891	8.80766e-129	4	Ctsw	seurat_cluster
2.29375e-131	-2.42225	0.28	0.764	4.5875e-128	4	Cd8b1	seurat_cluster
1.04395e-128	-1.83016	0.371	0.828	2.0879e-125	4	Lgals3	seurat_cluster
2.42247e-127	-0.832187	1	0.999	4.84493e-124	4	Tmsb4x	seurat_cluster
6.30627e-125	-1.41627	0.252	0.76	1.26125e-121	4	Irf8	seurat_cluster
1.13539e-121	-1.44835	0.35	0.737	2.27079e-118	4	Klra5	seurat_cluster
1.18162e-118	-1.83399	0.555	0.867	2.36324e-115	4	Pdcd1	seurat_cluster
3.73457e-118	-1.6204	0.448	0.832	7.46914e-115	4	Ifitm2	seurat_cluster
1.08621e-117	0.991803	0.944	0.577	2.17242e-114	4	Cd4	seurat_cluster
6.26401e-115	1.74819	0.814	0.542	1.2528e-111	4	Ramp3	seurat_cluster
3.56982e-113	-1.08772	0.313	0.792	7.13964e-110	4	S100a4	seurat_cluster
1.47586e-109	-0.794498	0.459	0.877	2.95171e-106	4	Cox17	seurat_cluster
3.95022e-109	-1.18342	0.482	0.84	7.90045e-106	4	Pglyrp1	seurat_cluster
2.57064e-107	-1.26643	0.592	0.891	5.14128e-104	4	Anxa2	seurat_cluster
6.22946e-107	-0.761354	0.366	0.801	1.24589e-103	4	Dusp4	seurat_cluster
1.25678e-106	-0.831045	0.224	0.713	2.51356e-103	4	Lat2	seurat_cluster
7.51628e-105	-1.31151	0.499	0.889	1.50326e-101	4	Id2	seurat_cluster
3.90968e-104	-0.404698	0.236	0.651	7.81935e-101	4	Car2	seurat_cluster
1.50697e-102	-2.98377	0.424	0.777	3.01395e-99	4	Gzmb	seurat_cluster
2.57054e-116	0.361045	0.838	0.607	5.14109e-113	1	Tcf7	seurat_cluster
1.15148e-98	-0.338181	0.252	0.681	2.30297e-95	4	Ada	seurat_cluster
1.72716e-97	-1.15858	0.501	0.874	3.45432e-94	4	Ddit4	seurat_cluster
1.28616e-95	-2.31327	0.364	0.729	2.57232e-92	4	Spp1	seurat_cluster
1.33467e-94	-1.33849	0.529	0.854	2.66935e-91	4	Ctsd	seurat_cluster
3.48833e-93	-1.35524	0.51	0.823	6.97666e-90	4	Cxcr6	seurat_cluster
8.43144e-93	-1.52544	0.28	0.662	1.68629e-89	4	Xcl1	seurat_cluster
9.97369e-93	-0.551169	0.277	0.713	1.99474e-89	4	Metrnl	seurat_cluster
2.06392e-92	-0.311123	0.289	0.677	4.12783e-89	4	Tnfsf10	seurat_cluster
4.45253e-91	1.30379	0.771	0.625	8.90506e-88	4	Klf3	seurat_cluster
1.45115e-90	-0.474087	0.189	0.617	2.9023e-87	4	Tcrg-C2	seurat_cluster
8.64863e-89	-1.01357	0.921	0.994	1.72973e-85	4	Vim	seurat_cluster
6.29182e-88	-1.16336	0.333	0.776	1.25836e-84	4	Nr4a2	seurat_cluster
1.32228e-87	-0.573155	0.464	0.737	2.64457e-84	4	Ppp1r3b	seurat_cluster
4.60119e-87	-0.269422	0.282	0.647	9.20238e-84	4	Emid1	seurat_cluster
9.5702e-87	-0.975658	0.496	0.773	1.91404e-83	4	Fgl2	seurat_cluster
6.42698e-86	-1.27466	0.534	0.872	1.2854e-82	4	Ly6e	seurat_cluster
4.03369e-83	-0.47996	0.452	0.805	8.06738e-80	4	Ikzf3	seurat_cluster
5.24631e-83	-0.803618	0.68	0.935	1.04926e-79	4	Cox5a	seurat_cluster
5.78927e-83	-0.81035	0.569	0.775	1.15785e-79	4	Cd200	seurat_cluster
1.19028e-80	1.48675	0.793	0.661	2.38057e-77	4	Socs3	seurat_cluster
7.21515e-79	-0.608864	0.415	0.722	1.44303e-75	4	Ccr5	seurat_cluster
7.46029e-79	-0.500954	0.271	0.659	1.49206e-75	4	Dapk2	seurat_cluster
3.22322e-78	-0.978081	0.324	0.716	6.44644e-75	4	Hopx	seurat_cluster
3.43663e-78	-0.604586	0.998	1	6.87325e-75	4	Actb	seurat_cluster
7.28771e-76	-1.37933	0.783	0.948	1.45754e-72	4	Tnfrsf9	seurat_cluster
2.77016e-73	-0.955945	0.72	0.939	5.54033e-70	4	Tgfb1	seurat_cluster
1.82335e-72	-0.694362	0.242	0.69	3.64669e-69	4	Lgals3bp	seurat_cluster
9.01506e-72	-0.25976	0.284	0.592	1.80301e-68	4	Sema6d	seurat_cluster
1.27271e-71	-0.360514	0.42	0.713	2.54542e-68	4	Nek6	seurat_cluster
9.91399e-71	-0.85231	0.412	0.78	1.9828e-67	4	Isg20	seurat_cluster
3.3569e-70	-0.801368	0.256	0.703	6.7138e-67	4	Gm19585	seurat_cluster
4.37586e-70	-0.853108	0.268	0.666	8.75171e-67	4	Gem	seurat_cluster
4.44592e-70	-0.31113	0.103	0.588	8.89183e-67	4	Cd244	seurat_cluster
2.10128e-69	-0.579522	0.268	0.67	4.20256e-66	4	Smim3	seurat_cluster
5.61128e-69	-0.646453	0.385	0.831	1.12226e-65	4	Tigit	seurat_cluster
9.94585e-69	-0.306328	0.44	0.701	1.98917e-65	4	Qpct	seurat_cluster
2.20856e-68	-0.431903	0.524	0.783	4.41712e-65	4	Serpina3g	seurat_cluster
2.97316e-68	-0.430216	0.292	0.644	5.94632e-65	4	Magohb	seurat_cluster
5.52801e-68	-1.85607	0.151	0.545	1.1056e-64	4	Penk	seurat_cluster
6.01979e-67	-0.359652	0.398	0.698	1.20396e-63	4	Serpina3f	seurat_cluster
1.76312e-66	-0.273874	0.21	0.574	3.52625e-63	4	Racgap1	seurat_cluster
2.17004e-66	-2.99456	0.338	0.689	4.34008e-63	4	Ifitm1	seurat_cluster
1.42385e-65	-0.344114	0.412	0.725	2.84769e-62	4	Cenpw	seurat_cluster
2.04654e-64	-0.297505	0.235	0.569	4.09307e-61	4	Trbv17	seurat_cluster
4.37986e-64	-0.714602	0.359	0.724	8.75971e-61	4	Sla2	seurat_cluster
7.39922e-64	-0.302496	0.219	0.626	1.47984e-60	4	Sema4c	seurat_cluster
2.13904e-63	-0.333631	0.138	0.597	4.27807e-60	4	Adgrg1	seurat_cluster
2.50922e-63	-0.921855	0.212	0.583	5.01844e-60	4	Areg	seurat_cluster
1.03916e-62	-0.297085	0.338	0.645	2.07832e-59	4	C1qtnf6	seurat_cluster
1.48715e-62	-0.800864	0.284	0.663	2.9743e-59	4	Jaml	seurat_cluster
4.79232e-62	-0.252898	0.256	0.613	9.58464e-59	4	Gar1	seurat_cluster
8.09327e-62	-0.289299	0.308	0.622	1.61865e-58	4	Aldoc	seurat_cluster
1.65678e-61	-0.330921	0.243	0.608	3.31357e-58	4	Wisp1	seurat_cluster
5.36175e-60	-0.26742	0.173	0.56	1.07235e-56	4	Prr7	seurat_cluster
2.63604e-59	-0.820286	0.601	0.853	5.27208e-56	4	Cst3	seurat_cluster
6.55713e-59	-0.964885	0.431	0.767	1.31143e-55	4	Cmtm7	seurat_cluster
7.89565e-59	-0.349538	0.396	0.686	1.57913e-55	4	Zbtb32	seurat_cluster
1.70908e-58	-0.634499	0.282	0.645	3.41817e-55	4	Ccr8	seurat_cluster
3.35464e-58	2.42578	0.732	0.581	6.70929e-55	4	Ecm1	seurat_cluster
4.86239e-58	-0.400929	0.363	0.7	9.72478e-55	4	1700097N02Rik	seurat_cluster
1.11406e-57	-0.718211	0.56	0.901	2.22812e-54	4	Hsp90b1	seurat_cluster
3.1697e-57	-0.463282	0.415	0.671	6.33939e-54	4	Osgin1	seurat_cluster
8.19942e-56	-0.31537	0.317	0.636	1.63988e-52	4	Neb	seurat_cluster
4.90002e-55	-0.259313	0.235	0.578	9.80004e-52	4	Trbv31	seurat_cluster
1.76235e-54	-0.559769	0.678	0.895	3.52471e-51	4	Dbi	seurat_cluster
2.95616e-54	-0.679982	0.673	0.923	5.91232e-51	4	S100a11	seurat_cluster
3.3152e-53	-0.265002	0.117	0.563	6.63041e-50	4	Styk1	seurat_cluster
3.73176e-53	-0.4876	0.545	0.866	7.46352e-50	4	Anp32b	seurat_cluster
6.02807e-53	-0.561761	0.87	0.968	1.20561e-49	4	Atp5g3	seurat_cluster
1.02972e-52	0.936999	0.741	0.581	2.05943e-49	4	Cxcr4	seurat_cluster
1.27215e-52	-0.39612	0.268	0.614	2.5443e-49	4	Dctpp1	seurat_cluster
1.47298e-52	0.870514	0.611	0.429	2.94595e-49	4	Trbv20	seurat_cluster
2.63272e-52	-0.449265	0.464	0.786	5.26544e-49	4	Lsm6	seurat_cluster
9.36771e-51	0.533204	0.653	0.524	1.87354e-47	4	Gm2682	seurat_cluster
1.33116e-50	-0.853249	0.536	0.739	2.66232e-47	4	Itgae	seurat_cluster
2.01926e-50	-0.340634	0.312	0.606	4.03852e-47	4	Emilin2	seurat_cluster
2.08174e-50	0.87779	0.774	0.634	4.16349e-47	4	Itga4	seurat_cluster
4.82981e-50	-0.580905	0.264	0.617	9.65962e-47	4	Sema4a	seurat_cluster
5.83563e-50	-0.309662	0.327	0.61	1.16713e-46	4	Aen	seurat_cluster
1.40276e-49	-0.265443	0.235	0.617	2.80552e-46	4	Hpf1	seurat_cluster
8.28563e-49	-1.33096	0.452	0.68	1.65713e-45	4	Trgv2	seurat_cluster
7.49703e-48	-0.317812	0.335	0.645	1.49941e-44	4	Vars	seurat_cluster
1.64105e-47	-0.725086	0.441	0.722	3.2821e-44	4	Dut	seurat_cluster
1.81341e-47	0.647479	0.62	0.404	3.62681e-44	4	Lef1	seurat_cluster
2.88124e-47	0.322634	0.632	0.523	5.76247e-44	4	Tgtp1	seurat_cluster
5.49019e-47	-0.554491	0.601	0.836	1.09804e-43	4	Rps27l	seurat_cluster
6.66676e-47	-0.714898	0.424	0.711	1.33335e-43	4	Serpinb6a	seurat_cluster
2.94475e-46	-0.560397	0.242	0.615	5.88951e-43	4	Ly6g5b	seurat_cluster
4.10724e-46	0.628286	0.727	0.55	8.21449e-43	4	Tgtp2	seurat_cluster
4.87448e-46	-0.320598	0.37	0.639	9.74897e-43	4	Wls	seurat_cluster
1.61634e-45	0.851775	0.741	0.554	3.23267e-42	4	Gramd3	seurat_cluster
2.27579e-45	-1.71946	0.357	0.647	4.55157e-42	4	Il2ra	seurat_cluster
8.44952e-45	-0.444744	0.422	0.764	1.6899e-41	4	Snrpd1	seurat_cluster
8.87119e-45	-0.78749	0.499	0.684	1.77424e-41	4	Dusp14	seurat_cluster
1.14174e-44	-1.0821	0.308	0.61	2.28348e-41	4	Ifng	seurat_cluster
1.47506e-44	-0.590021	0.66	0.841	2.95012e-41	4	Plp2	seurat_cluster
1.72675e-44	-0.806095	0.322	0.618	3.4535e-41	4	Uap1	seurat_cluster
1.9892e-44	-0.63248	0.781	0.914	3.97839e-41	4	Txn1	seurat_cluster
2.16785e-44	-0.473128	0.468	0.742	4.33569e-41	4	Abcb9	seurat_cluster
3.16055e-44	-0.635885	0.298	0.62	6.3211e-41	4	Sytl3	seurat_cluster
3.80402e-44	-0.52036	0.322	0.654	7.60805e-41	4	Fdx1	seurat_cluster
5.10972e-44	-0.276646	0.135	0.547	1.02194e-40	4	Bspry	seurat_cluster
1.61938e-43	-0.875193	0.235	0.572	3.23876e-40	4	Prf1	seurat_cluster
2.15325e-43	-0.420837	0.604	0.899	4.3065e-40	4	Il21r	seurat_cluster
4.0371e-43	-0.729138	0.492	0.685	8.07419e-40	4	Entpd1	seurat_cluster
4.24947e-43	-0.513472	0.236	0.594	8.49893e-40	4	Glipr1	seurat_cluster
7.36027e-42	-0.358083	0.555	0.835	1.47205e-38	4	Lsm4	seurat_cluster
7.57031e-42	-0.366034	0.443	0.66	1.51406e-38	4	Rhoc	seurat_cluster
9.38375e-42	-0.362396	0.327	0.635	1.87675e-38	4	Ndrg1	seurat_cluster
1.65079e-41	-0.254737	0.366	0.655	3.30157e-38	4	Hacd3	seurat_cluster
1.66073e-41	-1.08574	0.651	0.822	3.32147e-38	4	Ikzf2	seurat_cluster
1.71417e-41	-0.496735	0.529	0.845	3.42834e-38	4	Mdh1	seurat_cluster
2.25902e-41	-0.360553	0.31	0.634	4.51803e-38	4	Dpy30	seurat_cluster
3.71934e-41	-0.439603	0.972	0.99	7.43868e-38	4	Rbm3	seurat_cluster
2.13655e-40	-0.294435	0.447	0.615	4.27311e-37	4	Chn2	seurat_cluster
4.86074e-40	-1.14127	0.184	0.532	9.72149e-37	4	Ccl4	seurat_cluster
9.38022e-40	-0.492463	0.536	0.786	1.87604e-36	4	Atpif1	seurat_cluster
1.04779e-39	-0.341057	0.398	0.707	2.09558e-36	4	Dnajc9	seurat_cluster
1.16047e-39	-0.255465	0.391	0.618	2.32094e-36	4	Abi3	seurat_cluster
1.29634e-39	-0.250997	0.42	0.688	2.59269e-36	4	Ahr	seurat_cluster
1.31422e-39	-0.298999	0.313	0.618	2.62844e-36	4	Tmem109	seurat_cluster
2.27022e-39	-0.48782	0.357	0.62	4.54043e-36	4	1700017B05Rik	seurat_cluster
2.33154e-39	-0.482952	0.776	0.949	4.66308e-36	4	1810037I17Rik	seurat_cluster
2.54507e-39	-0.809118	0.292	0.592	5.09015e-36	4	Csf1	seurat_cluster
3.13576e-39	-0.633851	0.709	0.897	6.27151e-36	4	Ran	seurat_cluster
5.52877e-39	-0.805558	0.184	0.534	1.10575e-35	4	Rln3	seurat_cluster
7.70358e-39	0.295287	0.629	0.58	1.54072e-35	4	Dtx1	seurat_cluster
9.30931e-39	-0.475261	0.59	0.84	1.86186e-35	4	Banf1	seurat_cluster
1.37923e-38	-0.304433	0.469	0.783	2.75846e-35	4	Csrp1	seurat_cluster
1.40933e-38	-0.438052	0.391	0.632	2.81866e-35	4	Fcer1g	seurat_cluster
2.82747e-38	-0.41862	0.194	0.501	5.65495e-35	4	Mki67	seurat_cluster
7.57715e-38	-0.375133	0.473	0.741	1.51543e-34	4	Cenpa	seurat_cluster
1.53054e-37	-0.258251	0.32	0.606	3.06108e-34	4	Mrpl17	seurat_cluster
1.56318e-37	-0.391479	0.342	0.635	3.12636e-34	4	Sdf2l1	seurat_cluster
1.65032e-37	-0.688906	0.585	0.816	3.30065e-34	4	Hmgn2	seurat_cluster
3.49094e-37	-0.430574	0.357	0.669	6.98187e-34	4	Rpn1	seurat_cluster
4.98789e-37	-0.327815	0.538	0.802	9.97579e-34	4	Lsm5	seurat_cluster
8.63874e-37	1.04286	0.669	0.524	1.72775e-33	4	Pja1	seurat_cluster
1.36801e-36	0.940821	0.8	0.759	2.73603e-33	4	Emb	seurat_cluster
1.77404e-36	0.463491	0.991	0.997	3.54808e-33	4	Malat1	seurat_cluster
3.8936e-36	-0.307989	0.292	0.582	7.78719e-33	4	Dusp16	seurat_cluster
4.29142e-36	0.768142	0.748	0.617	8.58283e-33	4	Slfn1	seurat_cluster
8.46491e-36	-0.566364	0.182	0.532	1.69298e-32	4	Klre1	seurat_cluster
1.3717e-35	-0.402916	0.41	0.683	2.74341e-32	4	Nutf2	seurat_cluster
2.15968e-35	-0.50161	0.562	0.737	4.31937e-32	4	Bnip3	seurat_cluster
6.34206e-35	0.483857	0.583	0.463	1.26841e-31	4	Tdrp	seurat_cluster
6.63123e-35	-0.544896	0.835	0.977	1.32625e-31	4	Crip1	seurat_cluster
7.21511e-35	-0.488088	0.62	0.865	1.44302e-31	4	Aprt	seurat_cluster
9.588e-35	-0.334937	0.979	0.994	1.9176e-31	4	Cfl1	seurat_cluster
1.20291e-34	-1.10789	0.48	0.699	2.40581e-31	4	Ifitm3	seurat_cluster
1.22685e-34	-0.336287	0.345	0.626	2.4537e-31	4	Siva1	seurat_cluster
1.24624e-34	-0.330598	0.55	0.813	2.49248e-31	4	Cebpb	seurat_cluster
1.39787e-34	-0.269766	0.285	0.552	2.79574e-31	4	Usp18	seurat_cluster
1.94087e-34	0.561745	0.694	0.656	3.88175e-31	4	Sh3bp5	seurat_cluster
2.68572e-34	-0.277521	0.315	0.592	5.37143e-31	4	Cdkn2a	seurat_cluster
2.84649e-34	0.518217	0.594	0.46	5.69298e-31	4	Trib2	seurat_cluster
2.94318e-34	-0.511008	0.434	0.655	5.88637e-31	4	Nhp2	seurat_cluster
3.12317e-34	-0.901839	0.452	0.626	6.24633e-31	4	Trbv3	seurat_cluster
1.51342e-33	-0.502139	0.147	0.508	3.02684e-30	4	Ccdc184	seurat_cluster
2.22788e-33	-0.394031	0.289	0.561	4.45577e-30	4	Ccrl2	seurat_cluster
2.7348e-33	-0.457259	0.532	0.757	5.46959e-30	4	Nedd9	seurat_cluster
2.73506e-33	-0.532582	0.869	0.972	5.47011e-30	4	S100a10	seurat_cluster
3.39003e-33	-0.521552	0.729	0.906	6.78006e-30	4	Pgam1	seurat_cluster
8.76018e-33	-0.300276	0.347	0.589	1.75204e-29	4	Mcm7	seurat_cluster
1.18411e-32	-0.329678	0.205	0.559	2.36822e-29	4	Tk1	seurat_cluster
1.88693e-32	-0.36795	0.475	0.734	3.77387e-29	4	Selenoh	seurat_cluster
2.81344e-32	-0.327251	0.156	0.496	5.62688e-29	4	Prnp	seurat_cluster
6.54371e-32	-0.299568	0.285	0.554	1.30874e-28	4	Mcm3	seurat_cluster
6.7339e-32	-0.42708	0.483	0.727	1.34678e-28	4	Casp3	seurat_cluster
1.17907e-31	-0.336137	0.102	0.493	2.35814e-28	4	Gpr160	seurat_cluster
1.35106e-31	-0.410481	0.461	0.697	2.70211e-28	4	Paics	seurat_cluster
1.68518e-31	-0.471178	0.452	0.693	3.37037e-28	4	Impa2	seurat_cluster
2.13375e-31	-0.266685	0.496	0.754	4.26749e-28	4	Phb	seurat_cluster
2.6028e-31	0.674981	0.658	0.564	5.20561e-28	4	Rhob	seurat_cluster
2.76651e-31	-0.563969	0.543	0.744	5.53302e-28	4	Nrn1	seurat_cluster
3.07109e-31	0.286788	1	0.997	6.14218e-28	4	Rpsa	seurat_cluster
3.58673e-31	-0.458173	0.75	0.903	7.17346e-28	4	Atp5g1	seurat_cluster
6.87365e-31	0.571411	0.571	0.427	1.37473e-27	4	Igfbp4	seurat_cluster
1.08312e-30	-0.448226	0.597	0.775	2.16625e-27	4	Ramp1	seurat_cluster
1.1377e-30	-0.402855	0.144	0.495	2.2754e-27	4	Tm6sf1	seurat_cluster
1.15783e-30	0.350189	0.508	0.364	2.31566e-27	4	Trbv13-1	seurat_cluster
1.22601e-30	-0.406159	0.208	0.426	2.45202e-27	4	Il1rl1	seurat_cluster
1.39857e-30	-0.363436	0.21	0.562	2.79714e-27	4	Camk2n1	seurat_cluster
2.10401e-30	-0.448747	0.567	0.8	4.20802e-27	4	Syngr2	seurat_cluster
3.30253e-30	-0.695	0.263	0.567	6.60507e-27	4	AA467197	seurat_cluster
3.43609e-30	-0.254259	0.394	0.674	6.87217e-27	4	Slc25a19	seurat_cluster
4.16564e-30	-0.500065	0.56	0.704	8.33129e-27	4	CAAA01147332.1	seurat_cluster
4.658e-30	-1.63293	0.485	0.71	9.31599e-27	4	Ccl5	seurat_cluster
1.69395e-29	1.30047	0.716	0.718	3.38789e-26	4	Dusp10	seurat_cluster
1.74995e-29	-0.513427	0.371	0.605	3.4999e-26	4	Fkbp2	seurat_cluster
1.99408e-29	-0.393396	0.443	0.66	3.98815e-26	4	Hacd2	seurat_cluster
2.87946e-29	-0.496453	0.427	0.641	5.75893e-26	4	Ptpn6	seurat_cluster
4.31408e-29	-0.390838	0.897	0.956	8.62815e-26	4	Cox5b	seurat_cluster
5.383e-29	-0.301795	0.454	0.709	1.0766e-25	4	Cdk4	seurat_cluster
6.36034e-29	-0.939889	0.324	0.579	1.27207e-25	4	Stmn1	seurat_cluster
1.71237e-28	-0.401101	0.424	0.669	3.42474e-25	4	Tmpo	seurat_cluster
2.01577e-28	-0.49556	0.609	0.765	4.03154e-25	4	Fam162a	seurat_cluster
5.54574e-28	-1.28013	0.387	0.586	1.10915e-24	4	Mt1	seurat_cluster
6.7109e-28	-0.486281	0.44	0.619	1.34218e-24	4	Upp1	seurat_cluster
7.22284e-28	-0.311369	0.375	0.591	1.44457e-24	4	Arl5a	seurat_cluster
7.31172e-28	-0.415076	0.378	0.6	1.46234e-24	4	Cisd1	seurat_cluster
7.58904e-28	-0.37694	0.413	0.65	1.51781e-24	4	Ece1	seurat_cluster
1.14828e-27	-0.330161	0.517	0.761	2.29657e-24	4	Pkp3	seurat_cluster
1.60501e-27	0.477631	0.897	0.831	3.21003e-24	4	Pim1	seurat_cluster
2.22377e-27	-0.382028	0.637	0.877	4.44755e-24	4	Manf	seurat_cluster
2.36522e-27	0.904723	0.795	0.782	4.73044e-24	4	Zfp36l2	seurat_cluster
3.00943e-27	-0.254683	0.506	0.63	6.01885e-24	4	Hemk1	seurat_cluster
3.30234e-27	-0.640393	0.401	0.619	6.60468e-24	4	Chst12	seurat_cluster
7.36095e-27	-0.347967	0.553	0.759	1.47219e-23	4	Lsm7	seurat_cluster
2.47243e-26	0.333196	0.63	0.486	4.94485e-23	4	Tnfrsf25	seurat_cluster
2.83887e-26	0.761714	0.75	0.74	5.67774e-23	4	Ccr7	seurat_cluster
2.87505e-26	-0.250119	0.562	0.808	5.75011e-23	4	Set	seurat_cluster
4.23862e-26	-0.381039	0.928	0.989	8.47724e-23	4	Gapdh	seurat_cluster
1.06361e-25	-0.270154	0.527	0.709	2.12722e-22	4	Ergic1	seurat_cluster
1.16215e-25	-0.435932	0.855	0.94	2.32429e-22	4	Pgk1	seurat_cluster
1.66516e-25	-0.689143	0.235	0.512	3.33033e-22	4	Ccl3	seurat_cluster
1.98785e-25	-0.370143	0.764	0.927	3.9757e-22	4	Gclm	seurat_cluster
2.37252e-25	0.761817	0.998	0.999	4.74505e-22	4	Gm42418	seurat_cluster
3.07169e-25	0.520535	0.704	0.639	6.14339e-22	4	Hmgn1	seurat_cluster
4.16832e-25	-0.536625	0.35	0.567	8.33665e-22	4	Arsb	seurat_cluster
9.9021e-25	-0.341619	0.75	0.927	1.98042e-21	4	Snrpe	seurat_cluster
1.77452e-24	-0.255833	0.49	0.734	3.54904e-21	4	Rbbp7	seurat_cluster
2.15663e-24	-0.367794	0.683	0.867	4.31325e-21	4	Snrpf	seurat_cluster
4.14443e-24	-0.362481	0.781	0.911	8.28886e-21	4	Cycs	seurat_cluster
5.33954e-24	-0.30574	0.583	0.778	1.06791e-20	4	C1qbp	seurat_cluster
5.45855e-24	-0.320224	0.483	0.61	1.09171e-20	4	Tubb6	seurat_cluster
6.76058e-24	-0.44652	0.517	0.666	1.35212e-20	4	Alad	seurat_cluster
1.0196e-23	-0.43068	0.881	0.97	2.0392e-20	4	Mif	seurat_cluster
1.3322e-23	-0.423741	0.455	0.66	2.6644e-20	4	Phf11b	seurat_cluster
3.7611e-23	0.371423	0.592	0.565	7.5222e-20	4	Taf4b	seurat_cluster
8.9385e-23	-0.298325	0.504	0.714	1.7877e-19	4	Mrpl18	seurat_cluster
1.1604e-22	-0.367175	0.641	0.866	2.32079e-19	4	Calr	seurat_cluster
4.84838e-22	-0.560659	0.539	0.711	9.69676e-19	4	Rilpl2	seurat_cluster
4.98369e-22	-0.42677	0.214	0.508	9.96739e-19	4	Slc15a3	seurat_cluster
5.17024e-22	-0.417384	0.816	0.946	1.03405e-18	4	Tagln2	seurat_cluster
5.48263e-22	-0.300577	0.165	0.467	1.09653e-18	4	Gpr171	seurat_cluster
6.13994e-22	-0.377853	0.623	0.761	1.22799e-18	4	Ikzf4	seurat_cluster
1.0092e-21	-0.319135	0.049	0.475	2.0184e-18	4	Nrgn	seurat_cluster
1.3137e-21	-0.424561	0.699	0.885	2.62739e-18	4	Ctla4	seurat_cluster
3.00859e-21	-0.347751	0.739	0.872	6.01718e-18	4	Glrx	seurat_cluster
4.0439e-21	-0.257551	0.38	0.612	8.08779e-18	4	Pycard	seurat_cluster
4.59841e-21	-0.52751	0.391	0.588	9.19681e-18	4	Cd83	seurat_cluster
5.3649e-21	-0.29922	0.406	0.625	1.07298e-17	4	Creld2	seurat_cluster
8.51986e-21	-0.39096	0.904	0.979	1.70397e-17	4	Pkm	seurat_cluster
9.30358e-21	-0.28626	0.501	0.679	1.86072e-17	4	Ddx39	seurat_cluster
2.61365e-20	-0.264625	0.708	0.864	5.2273e-17	4	Tkt	seurat_cluster
2.70751e-20	0.448804	0.727	0.603	5.41502e-17	4	Ass1	seurat_cluster
2.91382e-20	1.01	0.604	0.567	5.82765e-17	4	Tbc1d4	seurat_cluster
4.47697e-20	-0.258098	0.513	0.424	8.95393e-17	4	Rrm2	seurat_cluster
5.67031e-20	0.538606	0.592	0.551	1.13406e-16	4	Trat1	seurat_cluster
9.48473e-20	0.788268	0.918	0.911	1.89695e-16	4	Rgs1	seurat_cluster
1.01091e-19	-0.362591	0.881	0.972	2.02182e-16	4	Eno1	seurat_cluster
1.06523e-19	-0.31595	0.923	0.988	2.13045e-16	4	Aldoa	seurat_cluster
1.15079e-19	-0.398829	0.345	0.539	2.30158e-16	4	Cks1b	seurat_cluster
1.28837e-19	-0.350686	0.546	0.745	2.57673e-16	4	Pdia6	seurat_cluster
2.61304e-19	-0.330005	0.466	0.631	5.22608e-16	4	Phgdh	seurat_cluster
4.28265e-19	-0.266626	0.739	0.861	8.56531e-16	4	Eno1b	seurat_cluster
4.33932e-19	-0.333822	0.818	0.943	8.67865e-16	4	Hnrnpa3	seurat_cluster
9.00658e-19	-0.335913	0.548	0.69	1.80132e-15	4	Bcl2l1	seurat_cluster
2.24338e-18	-0.300778	0.743	0.921	4.48677e-15	4	Slc25a5	seurat_cluster
2.37232e-18	-0.335785	0.587	0.751	4.74465e-15	4	Ranbp1	seurat_cluster
5.09515e-18	-0.330949	0.496	0.605	1.01903e-14	4	Plek	seurat_cluster
8.47455e-18	-0.445348	0.557	0.813	1.69491e-14	4	Nr4a1	seurat_cluster
8.48434e-18	-2.97293	0.599	0.73	1.69687e-14	4	Gzma	seurat_cluster
9.15725e-18	0.314742	0.52	0.449	1.83145e-14	4	Actn1	seurat_cluster
1.02415e-17	-0.342265	0.776	0.909	2.0483e-14	4	Stat3	seurat_cluster
1.52512e-17	-0.327712	0.457	0.596	3.05023e-14	4	Gpr65	seurat_cluster
2.20682e-17	0.787721	0.718	0.759	4.41364e-14	4	Itgb1	seurat_cluster
2.23486e-17	-0.325318	0.504	0.662	4.46972e-14	4	Swap70	seurat_cluster
2.25322e-17	0.363272	0.609	0.602	4.50644e-14	4	Ifngr2	seurat_cluster
2.82882e-17	-0.998887	0.161	0.434	5.65765e-14	4	Il1r2	seurat_cluster
3.19386e-17	-0.55091	0.532	0.684	6.38771e-14	4	Gm2a	seurat_cluster
5.34323e-17	-0.294513	0.874	0.958	1.06865e-13	4	Ybx1	seurat_cluster
8.71926e-17	-0.269359	0.31	0.515	1.74385e-13	4	Ier3	seurat_cluster
1.78667e-16	0.601915	0.566	0.51	3.57333e-13	4	Adk	seurat_cluster
1.82423e-16	-0.287647	0.373	0.554	3.64846e-13	4	Clcf1	seurat_cluster
1.87895e-16	-0.268646	0.588	0.774	3.75789e-13	4	Hspd1	seurat_cluster
2.99332e-16	-0.695658	0.191	0.494	5.98663e-13	4	Havcr2	seurat_cluster
5.66329e-16	0.560492	0.651	0.638	1.13266e-12	4	Sidt1	seurat_cluster
9.54847e-16	-0.376434	0.494	0.737	1.90969e-12	4	Gadd45b	seurat_cluster
9.60428e-16	0.342806	0.531	0.437	1.92086e-12	4	Nebl	seurat_cluster
1.0618e-15	-0.255276	0.513	0.756	2.1236e-12	4	Isg15	seurat_cluster
1.11204e-15	-1.65271	0.144	0.448	2.22408e-12	4	Gzmc	seurat_cluster
1.11993e-15	-0.388981	0.299	0.493	2.23985e-12	4	Hist1h2ap	seurat_cluster
2.27356e-15	0.30117	0.527	0.472	4.54713e-12	4	Sgip1	seurat_cluster
3.08653e-15	-0.36506	0.319	0.513	6.17306e-12	4	Dkkl1	seurat_cluster
4.39705e-15	-0.269404	0.319	0.495	8.79409e-12	4	Slamf7	seurat_cluster
1.01532e-14	-0.328127	0.494	0.637	2.03063e-11	4	Mmd	seurat_cluster
1.27975e-14	0.391296	0.564	0.446	2.5595e-11	4	Ccr4	seurat_cluster
1.33626e-14	-0.439822	0.37	0.548	2.67252e-11	4	Myo10	seurat_cluster
1.36024e-14	-0.270994	0.531	0.707	2.72049e-11	4	Lmnb1	seurat_cluster
1.66908e-14	0.639686	0.849	0.893	3.33817e-11	4	Dnajb1	seurat_cluster
1.73457e-14	-0.378452	0.774	0.893	3.46913e-11	4	Ms4a4b	seurat_cluster
1.95862e-14	0.864991	0.588	0.559	3.91725e-11	4	Slamf6	seurat_cluster
4.1741e-14	0.438798	0.564	0.49	8.3482e-11	4	Cd40lg	seurat_cluster
4.94828e-14	-0.360063	0.529	0.655	9.89655e-11	4	Tbx21	seurat_cluster
7.1804e-14	-0.284422	0.298	0.52	1.43608e-10	4	Adgrg5	seurat_cluster
8.77099e-14	0.477573	0.52	0.439	1.7542e-10	4	Itgb3	seurat_cluster
1.25363e-13	-0.385518	0.489	0.685	2.50726e-10	4	Icam1	seurat_cluster
1.66339e-13	0.730155	0.86	0.877	3.32679e-10	4	Fosl2	seurat_cluster
1.80444e-13	-0.395604	0.469	0.631	3.60888e-10	4	Stx11	seurat_cluster
1.89598e-13	-0.25381	0.408	0.554	3.79197e-10	4	Nenf	seurat_cluster
2.12308e-13	0.493818	0.806	0.81	4.24616e-10	4	Ier5	seurat_cluster
3.55574e-13	0.651423	0.9	0.914	7.11148e-10	4	Gpx1	seurat_cluster
3.91081e-13	-0.439066	0.578	0.693	7.82163e-10	4	Tmem2	seurat_cluster
4.93404e-13	0.763169	0.506	0.484	9.86808e-10	4	Esm1	seurat_cluster
5.16897e-13	-0.362781	0.594	0.746	1.03379e-09	4	Rel	seurat_cluster
5.77669e-13	-1.47383	0.145	0.415	1.15534e-09	4	Csf2	seurat_cluster
9.52069e-13	-0.502389	0.194	0.442	1.90414e-09	4	Sdc4	seurat_cluster
1.07924e-12	-0.269745	0.653	0.868	2.15847e-09	4	Cd82	seurat_cluster
1.4782e-12	-0.329392	0.391	0.565	2.9564e-09	4	Cd226	seurat_cluster
1.48802e-12	-0.368219	0.475	0.611	2.97603e-09	4	Plscr1	seurat_cluster
1.99387e-12	-0.325412	0.315	0.481	3.98774e-09	4	Ebi3	seurat_cluster
3.28676e-12	-0.377844	0.373	0.536	6.57351e-09	4	Smpd1	seurat_cluster
4.66802e-12	0.515362	0.865	0.88	9.33604e-09	4	Klf6	seurat_cluster
2.06086e-11	0.532381	0.599	0.603	4.12173e-08	4	Tnfsf8	seurat_cluster
2.51714e-11	-0.813257	0.354	0.516	5.03429e-08	4	Ly6c2	seurat_cluster
2.97544e-10	-0.264282	0.413	0.572	5.95088e-07	4	Gmnn	seurat_cluster
3.60825e-10	-0.256275	0.278	0.455	7.2165e-07	4	Ifit3	seurat_cluster
4.15641e-10	-0.310018	0.993	0.998	8.31283e-07	4	Ptma	seurat_cluster
4.64123e-10	0.737645	0.732	0.782	9.28247e-07	4	Ppp1r15a	seurat_cluster
7.23368e-10	-0.255435	0.226	0.453	1.44674e-06	4	Itga1	seurat_cluster
1.54101e-09	-0.616695	0.443	0.561	3.08201e-06	4	Fam46a	seurat_cluster
2.6181e-09	-0.36205	0.433	0.547	5.2362e-06	4	Lamc1	seurat_cluster
2.68398e-09	-1.4495	0.454	0.541	5.36796e-06	4	Ccl1	seurat_cluster
2.93634e-09	-0.33655	0.461	0.577	5.87267e-06	4	Slc16a3	seurat_cluster
3.20869e-09	-0.408326	0.427	0.368	6.41738e-06	4	Birc5	seurat_cluster
5.33812e-09	-0.939151	0.578	0.658	1.06762e-05	4	Ly6a	seurat_cluster
5.54793e-09	-0.289593	0.412	0.546	1.10959e-05	4	Dtymk	seurat_cluster
1.19659e-08	0.257958	0.531	0.521	2.39319e-05	4	Dck	seurat_cluster
1.47103e-08	0.655994	0.52	0.566	2.94207e-05	4	Lrig1	seurat_cluster
1.87828e-08	-0.636114	0.012	0.145	3.75656e-05	4	Gzme	seurat_cluster
1.99336e-08	-0.278798	0.426	0.557	3.98672e-05	4	H2-Ab1	seurat_cluster
2.55864e-08	-0.663125	0.016	0.151	5.11727e-05	4	Gzmd	seurat_cluster
2.66368e-08	-0.263566	0.471	0.584	5.32736e-05	4	Rpa3	seurat_cluster
5.41036e-08	-0.250224	0.462	0.592	0.000108207	4	Top2a	seurat_cluster
5.56971e-08	0.252627	0.727	0.694	0.000111394	4	H2afx	seurat_cluster
6.03355e-08	0.904968	0.667	0.723	0.000120671	4	Got1	seurat_cluster
1.00073e-07	0.470501	0.683	0.692	0.000200147	4	Samhd1	seurat_cluster
1.25648e-07	-0.254792	0.462	0.574	0.000251296	4	Mcm5	seurat_cluster
1.27043e-07	0.308342	0.872	0.926	0.000254087	4	Hsp90aa1	seurat_cluster
1.37505e-07	-0.454892	0.215	0.437	0.00027501	4	Plac8	seurat_cluster
1.3869e-07	0.356958	0.522	0.481	0.000277379	4	Iigp1	seurat_cluster
1.56217e-07	-0.47079	0.154	0.457	0.000312434	4	Adam8	seurat_cluster
1.61383e-07	-0.269447	0.618	0.625	0.000322765	4	Cd74	seurat_cluster
3.5721e-07	-0.349733	0.468	0.563	0.00071442	4	Fam110a	seurat_cluster
3.63371e-07	-0.500034	0.807	0.938	0.000726741	4	Tubb5	seurat_cluster
4.82086e-07	-0.775463	0.394	0.522	0.000964171	4	Cd81	seurat_cluster
5.38159e-07	-0.299355	0.257	0.436	0.00107632	4	Il12rb2	seurat_cluster
7.24289e-07	-0.402937	0.306	0.478	0.00144858	4	Serpinb9	seurat_cluster
1.07692e-06	0.423016	0.627	0.613	0.00215383	4	Pim2	seurat_cluster
1.31574e-06	-0.265228	0.119	0.371	0.00263149	4	Wdr95	seurat_cluster
2.383e-06	-0.351361	0.296	0.455	0.00476599	4	Ccr2	seurat_cluster
3.30829e-06	-0.611666	0.371	0.498	0.00661659	4	Trav3-3	seurat_cluster
7.15691e-06	-0.261698	0.506	0.477	0.0143138	4	Scin	seurat_cluster
[truncated: 4,162 more rows]

## Sheet: ProjecTILs cell state
P-value	Average log2(fold change)	Proportion cells expressing genes in cluster	Proportion genes expressing gene in other cells	Adjusted p-value	Cluster	Gene symbol	Analysis
0	1.78383	0.996	0.603	0	CD8_Tex	Cd8a	projecttils_cluster
0	1.69769	0.909	0.551	0	CD8_Tex	Spp1	projecttils_cluster
0	1.68639	0.856	0.6	0	CD8_Tex	Klra5	projecttils_cluster
0	1.62589	0.997	0.681	0	CD8_Tex	Nkg7	projecttils_cluster
0	1.51946	0.987	0.538	0	CD8_Tex	Cd8b1	projecttils_cluster
0	1.5131	0.879	0.505	0	CD8_Tex	Trgv2	projecttils_cluster
0	1.33359	0.913	0.582	0	CD8_Tex	Irf8	projecttils_cluster
0	1.29242	0.982	0.563	0	CD8_Tex	Klrc1	projecttils_cluster
0	1.23972	0.97	0.727	0	CD8_Tex	Ctsd	projecttils_cluster
0	1.21953	0.968	0.667	0	CD8_Tex	Lgals3	projecttils_cluster
0	1.17035	0.982	0.743	0	CD8_Tex	Pdcd1	projecttils_cluster
0	1.10076	0.969	0.546	0	CD8_Tex	Klrd1	projecttils_cluster
0	1.03736	0.963	0.675	0	CD8_Tex	Cst7	projecttils_cluster
0	1.00142	0.876	0.531	0	CD8_Tex	Lat2	projecttils_cluster
0	0.893309	0.979	0.726	0	CD8_Tex	Litaf	projecttils_cluster
0	0.831663	0.801	0.511	0	CD8_Tex	Xcl1	projecttils_cluster
0	0.619344	0.778	0.445	0	CD8_Tex	Tcrg-C2	projecttils_cluster
0	-1.57065	0.402	0.767	0	CD8_Tex	Ass1	projecttils_cluster
0	-1.87951	0.818	0.879	0	CD8_Tex	Zfp36l1	projecttils_cluster
0	-1.89608	0.883	0.942	0	CD8_Tex	Nfkbia	projecttils_cluster
0	-1.92238	0.634	0.835	0	CD8_Tex	Klf2	projecttils_cluster
0	-2.02471	0.277	0.844	0	CD8_Tex	Cd4	projecttils_cluster
0	-2.16079	0.743	0.904	0	CD8_Tex	Pim1	projecttils_cluster
0	-2.21894	0.774	0.897	0	CD8_Tex	Tnfrsf4	projecttils_cluster
3.47652e-307	-1.76242	0.579	0.796	6.95305e-304	CD8_Tex	Itgb7	projecttils_cluster
2.33357e-304	0.674185	0.938	0.606	4.66713e-301	CD8_Tex	Lag3	projecttils_cluster
5.16166e-304	0.509225	0.997	0.991	1.03233e-300	CD8_Tex	Rps26	projecttils_cluster
1.13682e-301	0.752283	0.882	0.562	2.27365e-298	CD8_Tex	Sla2	projecttils_cluster
8.90919e-299	0.707505	0.999	0.96	1.78184e-295	CD8_Tex	AW112010	projecttils_cluster
4.56513e-296	0.962004	0.932	0.67	9.13026e-293	CD8_Tex	Rgs16	projecttils_cluster
3.59141e-285	0.378401	0.703	0.35	7.18281e-282	CD8_Tex	Gm156	projecttils_cluster
1.03335e-274	0.651867	0.722	0.348	2.06669e-271	CD8_Tex	Klre1	projecttils_cluster
1.12285e-271	0.982093	0.83	0.655	2.2457e-268	CD8_Tex	Nrn1	projecttils_cluster
7.97454e-264	0.598518	0.856	0.559	1.59491e-260	CD8_Tex	Tmem2	projecttils_cluster
4.8558e-259	-0.707601	0.513	0.727	9.71161e-256	CD8_Tex	Klf3	projecttils_cluster
8.93478e-258	-0.790924	0.433	0.692	1.78696e-254	CD8_Tex	S1pr1	projecttils_cluster
1.55865e-254	0.595879	0.998	0.98	3.11731e-251	CD8_Tex	Cd52	projecttils_cluster
9.35835e-252	0.756492	0.781	0.472	1.87167e-248	CD8_Tex	Chst12	projecttils_cluster
1.93654e-248	0.44052	0.999	0.989	3.87309e-245	CD8_Tex	Rpl32	projecttils_cluster
5.27552e-247	-1.57837	0.406	0.676	1.0551e-243	CD8_Tex	Ramp3	projecttils_cluster
5.19925e-246	-1.22183	0.989	0.982	1.03985e-242	CD8_Tex	Junb	projecttils_cluster
5.44904e-244	0.718201	0.837	0.637	1.08981e-240	CD8_Tex	Abcb9	projecttils_cluster
4.29328e-243	0.963541	0.982	0.878	8.58656e-240	CD8_Tex	S100a6	projecttils_cluster
1.56312e-239	0.56479	0.983	0.867	3.12624e-236	CD8_Tex	Cox5a	projecttils_cluster
6.66862e-239	0.404614	0.74	0.502	1.33372e-235	CD8_Tex	Chn2	projecttils_cluster
9.7423e-238	0.568792	0.725	0.532	1.94846e-234	CD8_Tex	Fcer1g	projecttils_cluster
2.53477e-236	0.304797	0.71	0.397	5.06954e-233	CD8_Tex	Styk1	projecttils_cluster
3.91552e-230	-1.71341	0.464	0.686	7.83104e-227	CD8_Tex	Ecm1	projecttils_cluster
3.30683e-225	-1.24935	0.762	0.844	6.61366e-222	CD8_Tex	Ier5	projecttils_cluster
1.78397e-224	0.645043	0.92	0.636	3.56795e-221	CD8_Tex	S100a4	projecttils_cluster
2.56349e-224	1.39967	0.826	0.543	5.12698e-221	CD8_Tex	Ifitm1	projecttils_cluster
4.55116e-224	0.442623	0.999	0.989	9.10232e-221	CD8_Tex	Rpl28	projecttils_cluster
1.47492e-220	-1.26134	0.685	0.819	2.94984e-217	CD8_Tex	Emb	projecttils_cluster
2.13511e-219	-0.754924	0.374	0.641	4.27023e-216	CD8_Tex	Sell	projecttils_cluster
7.94203e-219	-1.03719	0.457	0.692	1.58841e-215	CD8_Tex	Cxcr4	projecttils_cluster
3.32523e-217	1.11704	0.696	0.438	6.65047e-214	CD8_Tex	Prf1	projecttils_cluster
5.16869e-214	0.408335	1	0.999	1.03374e-210	CD8_Tex	Tmsb4x	projecttils_cluster
4.48789e-212	0.749819	0.743	0.519	8.97578e-209	CD8_Tex	Trbv3	projecttils_cluster
6.36455e-212	-1.08832	0.667	0.771	1.27291e-208	CD8_Tex	Maf	projecttils_cluster
1.83139e-211	0.556127	0.752	0.541	3.66278e-208	CD8_Tex	Dapk2	projecttils_cluster
3.00807e-209	0.612651	0.965	0.798	6.01615e-206	CD8_Tex	Anxa2	projecttils_cluster
1.52742e-207	0.611203	0.947	0.698	3.05484e-204	CD8_Tex	Ifitm2	projecttils_cluster
2.87105e-207	-0.559458	0.251	0.603	5.74211e-204	CD8_Tex	Ccr4	projecttils_cluster
3.54915e-206	0.324387	0.738	0.533	7.09829e-203	CD8_Tex	Emid1	projecttils_cluster
4.36523e-206	0.499879	0.809	0.649	8.73047e-203	CD8_Tex	Ppp1r3b	projecttils_cluster
1.23071e-202	-1.631	0.677	0.787	2.46143e-199	CD8_Tex	Ccr7	projecttils_cluster
3.37229e-202	0.450427	0.747	0.523	6.74458e-199	CD8_Tex	Magohb	projecttils_cluster
5.68275e-202	0.625636	0.966	0.793	1.13655e-198	CD8_Tex	Ctsw	projecttils_cluster
8.57135e-202	0.506092	0.988	0.924	1.71427e-198	CD8_Tex	Cox5b	projecttils_cluster
2.16299e-201	0.611649	0.742	0.586	4.32598e-198	CD8_Tex	Osgin1	projecttils_cluster
3.92608e-201	0.588525	0.735	0.502	7.85215e-198	CD8_Tex	1700017B05Rik	projecttils_cluster
6.51617e-201	0.4413	0.799	0.497	1.30323e-197	CD8_Tex	Ptpn6	projecttils_cluster
3.11103e-198	-0.328597	0.292	0.599	6.22206e-195	CD8_Tex	Trib2	projecttils_cluster
3.47087e-196	-1.43505	0.435	0.658	6.94174e-193	CD8_Tex	Foxp3	projecttils_cluster
7.24067e-193	0.509003	0.859	0.621	1.44813e-189	CD8_Tex	Cenpa	projecttils_cluster
2.42274e-192	0.333823	0.742	0.534	4.84548e-189	CD8_Tex	C1qtnf6	projecttils_cluster
4.39913e-189	-0.326666	0.268	0.572	8.79827e-186	CD8_Tex	Nebl	projecttils_cluster
6.21738e-189	0.585287	0.922	0.612	1.24348e-185	CD8_Tex	Nr4a2	projecttils_cluster
1.47726e-187	-1.12103	0.521	0.713	2.95452e-184	CD8_Tex	Izumo1r	projecttils_cluster
3.0574e-186	0.434634	0.75	0.437	6.1148e-183	CD8_Tex	Csf1	projecttils_cluster
7.16028e-185	0.460277	0.72	0.521	1.43206e-181	CD8_Tex	Upp1	projecttils_cluster
1.58807e-180	0.466761	0.782	0.543	3.17613e-177	CD8_Tex	Hacd2	projecttils_cluster
1.22149e-179	0.528	0.871	0.666	2.44297e-176	CD8_Tex	Fgl2	projecttils_cluster
5.22647e-178	0.374346	0.892	0.697	1.04529e-174	CD8_Tex	Ikzf3	projecttils_cluster
8.19751e-178	0.483705	0.724	0.544	1.6395e-174	CD8_Tex	Car2	projecttils_cluster
8.67862e-177	0.52388	0.803	0.512	1.73572e-173	CD8_Tex	Jaml	projecttils_cluster
9.7813e-176	0.466641	0.789	0.529	1.95626e-172	CD8_Tex	Nhp2	projecttils_cluster
6.65455e-173	1.26973	0.837	0.689	1.33091e-169	CD8_Tex	Gzmb	projecttils_cluster
1.43927e-172	0.517248	0.682	0.512	2.87854e-169	CD8_Tex	Emilin2	projecttils_cluster
1.84361e-171	-1.11694	0.938	0.931	3.68722e-168	CD8_Tex	Tnfrsf18	projecttils_cluster
8.47985e-171	-0.663032	0.447	0.645	1.69597e-167	CD8_Tex	Slamf6	projecttils_cluster
8.56277e-171	-1.10276	0.599	0.724	1.71255e-167	CD8_Tex	Socs3	projecttils_cluster
2.703e-170	0.403138	1	0.994	5.40601e-167	CD8_Tex	Rps2	projecttils_cluster
2.41653e-169	0.627632	0.927	0.706	4.83305e-166	CD8_Tex	Cxcr6	projecttils_cluster
4.94801e-168	-1.12762	0.598	0.764	9.89601e-165	CD8_Tex	Cd5	projecttils_cluster
2.77261e-167	0.51958	0.685	0.453	5.54523e-164	CD8_Tex	Arsb	projecttils_cluster
8.13422e-167	-1.55169	0.562	0.7	1.62684e-163	CD8_Tex	Nfkbiz	projecttils_cluster
9.65951e-165	-1.16046	0.875	0.961	1.9319e-161	CD8_Tex	Ifi27l2a	projecttils_cluster
1.0214e-164	-0.957228	0.832	0.889	2.0428e-161	CD8_Tex	Ccnd2	projecttils_cluster
1.10025e-162	0.352906	0.772	0.574	2.2005e-159	CD8_Tex	Gm29243	projecttils_cluster
1.92353e-161	-0.81943	0.996	0.997	3.84706e-158	CD8_Tex	Malat1	projecttils_cluster
9.45003e-161	-0.511972	0.319	0.606	1.89001e-157	CD8_Tex	Iigp1	projecttils_cluster
4.21713e-160	2.31145	0.772	0.682	8.43426e-157	CD8_Tex	Gzma	projecttils_cluster
8.55217e-159	0.344845	0.791	0.633	1.71043e-155	CD8_Tex	Ccr5	projecttils_cluster
5.61818e-158	0.444594	0.696	0.525	1.12364e-154	CD8_Tex	Plek	projecttils_cluster
1.36671e-157	0.443448	0.687	0.454	2.73341e-154	CD8_Tex	Trbv31	projecttils_cluster
2.62379e-156	-1.3245	0.664	0.768	5.24757e-153	CD8_Tex	Itgae	projecttils_cluster
3.99568e-156	0.395998	0.999	0.975	7.99135e-153	CD8_Tex	Gm10260	projecttils_cluster
2.08947e-154	0.290365	0.999	0.996	4.17893e-151	CD8_Tex	Rpl41	projecttils_cluster
1.39356e-152	-0.960273	0.488	0.636	2.78711e-149	CD8_Tex	Cd83	projecttils_cluster
4.59164e-152	0.396349	0.683	0.475	9.18328e-149	CD8_Tex	Adgrg1	projecttils_cluster
1.36441e-151	-0.876683	0.951	0.952	2.72882e-148	CD8_Tex	Ltb	projecttils_cluster
2.83257e-151	0.633806	0.954	0.769	5.66515e-148	CD8_Tex	Ly6e	projecttils_cluster
1.33664e-150	-1.41255	0.53	0.656	2.67327e-147	CD8_Tex	Tnfsf8	projecttils_cluster
1.92181e-150	0.40872	0.745	0.478	3.84363e-147	CD8_Tex	Sema4a	projecttils_cluster
7.91697e-150	-0.849079	0.951	0.948	1.58339e-146	CD8_Tex	Sdf4	projecttils_cluster
3.4034e-149	0.481037	0.93	0.784	6.80679e-146	CD8_Tex	Cox17	projecttils_cluster
1.26105e-147	0.538934	0.967	0.822	2.52209e-144	CD8_Tex	Ran	projecttils_cluster
2.05806e-144	-0.492637	0.393	0.604	4.11611e-141	CD8_Tex	Tspan32	projecttils_cluster
4.76832e-144	-0.756967	0.643	0.776	9.53664e-141	CD8_Tex	Clec2d	projecttils_cluster
9.04923e-144	-1.0743	0.737	0.806	1.80985e-140	CD8_Tex	Rora	projecttils_cluster
6.14004e-143	0.320561	0.808	0.588	1.22801e-139	CD8_Tex	Metrnl	projecttils_cluster
6.32939e-143	0.358207	0.627	0.353	1.26588e-139	CD8_Tex	Tm6sf1	projecttils_cluster
1.4464e-142	0.32505	0.677	0.494	2.89281e-139	CD8_Tex	Cdkn2a	projecttils_cluster
1.25566e-139	-1.4829	0.694	0.737	2.51132e-136	CD8_Tex	Gadd45b	projecttils_cluster
1.00124e-137	-0.506994	0.399	0.608	2.00249e-134	CD8_Tex	Sgms1	projecttils_cluster
3.43259e-137	-0.518576	0.46	0.624	6.86518e-134	CD8_Tex	Trat1	projecttils_cluster
8.10132e-137	0.433978	0.713	0.545	1.62026e-133	CD8_Tex	E330009J07Rik	projecttils_cluster
8.35229e-137	-0.464963	0.266	0.533	1.67046e-133	CD8_Tex	Lef1	projecttils_cluster
8.24257e-136	-0.533114	0.37	0.593	1.64851e-132	CD8_Tex	Egln3	projecttils_cluster
2.59306e-135	0.51381	0.754	0.61	5.18613e-132	CD8_Tex	Entpd1	projecttils_cluster
3.58372e-132	0.405364	0.66	0.473	7.16743e-129	CD8_Tex	Cd244	projecttils_cluster
3.65132e-132	0.279274	0.709	0.513	7.30263e-129	CD8_Tex	Sema4c	projecttils_cluster
7.56714e-132	-0.995612	0.72	0.792	1.51343e-128	CD8_Tex	Tgif1	projecttils_cluster
2.9564e-131	-1.3238	0.742	0.786	5.91279e-128	CD8_Tex	Cd69	projecttils_cluster
2.33511e-130	-0.668293	0.395	0.598	4.67022e-127	CD8_Tex	Tiam1	projecttils_cluster
6.92208e-129	0.357893	0.998	0.982	1.38442e-125	CD8_Tex	Rbm3	projecttils_cluster
1.36382e-128	0.282632	0.769	0.634	2.72765e-125	CD8_Tex	Nek6	projecttils_cluster
1.15912e-126	-0.675764	0.535	0.714	2.31823e-123	CD8_Tex	Birc3	projecttils_cluster
3.60737e-126	-1.16201	0.416	0.631	7.21475e-123	CD8_Tex	Lmna	projecttils_cluster
4.15589e-126	-0.31586	0.441	0.615	8.31177e-123	CD8_Tex	Gm20186	projecttils_cluster
2.69539e-125	-0.64148	0.362	0.595	5.39078e-122	CD8_Tex	Tnfrsf25	projecttils_cluster
4.14588e-125	0.330484	0.934	0.725	8.29175e-122	CD8_Tex	Pglyrp1	projecttils_cluster
2.93369e-124	-0.315653	0.357	0.563	5.86739e-121	CD8_Tex	Sgip1	projecttils_cluster
1.0563e-123	-0.465223	0.487	0.642	2.1126e-120	CD8_Tex	Jak2	projecttils_cluster
1.59669e-123	0.441257	0.989	0.945	3.19337e-120	CD8_Tex	Mif	projecttils_cluster
2.4068e-123	0.506962	0.628	0.357	4.81359e-120	CD8_Tex	Havcr2	projecttils_cluster
5.85104e-123	0.418976	0.835	0.711	1.17021e-119	CD8_Tex	C1qbp	projecttils_cluster
1.24141e-122	-0.297132	0.269	0.525	2.48281e-119	CD8_Tex	Arhgap31	projecttils_cluster
1.83188e-122	0.285892	0.999	0.995	3.66376e-119	CD8_Tex	Pfn1	projecttils_cluster
6.83121e-122	0.267408	0.703	0.502	1.36624e-118	CD8_Tex	Gar1	projecttils_cluster
3.59963e-121	-1.85411	0.547	0.729	7.19927e-118	CD8_Tex	Ly6a	projecttils_cluster
1.36347e-118	0.271187	0.999	0.996	2.72695e-115	CD8_Tex	Rpsa	projecttils_cluster
1.72909e-118	0.329895	0.746	0.51	3.45818e-115	CD8_Tex	Dpy30	projecttils_cluster
1.75985e-117	0.316804	0.939	0.715	3.5197e-114	CD8_Tex	Ctla2a	projecttils_cluster
8.72022e-117	-1.16021	0.623	0.741	1.74404e-113	CD8_Tex	Samhd1	projecttils_cluster
2.29765e-116	0.382	0.989	0.94	4.59531e-113	CD8_Tex	Rps17	projecttils_cluster
6.3343e-114	0.331472	0.83	0.582	1.26686e-110	CD8_Tex	Hopx	projecttils_cluster
6.45163e-114	0.296168	1	0.987	1.29033e-110	CD8_Tex	Rps12	projecttils_cluster
2.55534e-113	0.306759	0.713	0.602	5.11069e-110	CD8_Tex	Ada	projecttils_cluster
3.16262e-112	0.416944	0.899	0.759	6.32524e-109	CD8_Tex	Rps27l	projecttils_cluster
3.15363e-111	-1.03414	0.714	0.78	6.30727e-108	CD8_Tex	Il7r	projecttils_cluster
4.88733e-110	0.332479	0.845	0.67	9.77466e-107	CD8_Tex	Lsm7	projecttils_cluster
2.01127e-109	0.854252	0.608	0.4	4.02255e-106	CD8_Tex	Trav3-3	projecttils_cluster
2.34161e-109	-0.674911	0.451	0.645	4.68322e-106	CD8_Tex	Tgtp2	projecttils_cluster
2.31659e-107	-1.31882	0.77	0.768	4.63318e-104	CD8_Tex	Dusp1	projecttils_cluster
4.09766e-107	-0.541052	0.466	0.694	8.19531e-104	CD8_Tex	Rtp4	projecttils_cluster
1.02027e-106	0.665648	0.867	0.749	2.04054e-103	CD8_Tex	Hmgn2	projecttils_cluster
2.07049e-106	-1.00964	0.857	0.849	4.14098e-103	CD8_Tex	Traf1	projecttils_cluster
3.6976e-106	0.297284	0.672	0.529	7.39519e-103	CD8_Tex	Aen	projecttils_cluster
4.38235e-106	0.363093	0.837	0.669	8.76471e-103	CD8_Tex	Nedd9	projecttils_cluster
7.42076e-106	-0.929471	0.607	0.741	1.48415e-102	CD8_Tex	Batf	projecttils_cluster
4.28408e-103	0.332322	0.987	0.942	8.56816e-100	CD8_Tex	Atp5g3	projecttils_cluster
7.81558e-103	-0.58238	0.433	0.602	1.56312e-99	CD8_Tex	Runx1	projecttils_cluster
1.63552e-102	0.567829	0.795	0.633	3.27104e-99	CD8_Tex	Dut	projecttils_cluster
1.95848e-102	0.325003	0.936	0.777	3.91697e-99	CD8_Tex	Hilpda	projecttils_cluster
3.87018e-102	0.378078	0.53	0.322	7.74037e-99	CD8_Tex	Trav21-dv12	projecttils_cluster
1.906e-101	0.385459	0.953	0.847	3.81199e-98	CD8_Tex	Atp5g1	projecttils_cluster
4.4374e-101	-1.01047	0.752	0.806	8.87479e-98	CD8_Tex	Zfp36l2	projecttils_cluster
6.29292e-101	0.409075	0.874	0.677	1.25858e-97	CD8_Tex	Hspd1	projecttils_cluster
1.67165e-100	0.360988	0.682	0.518	3.3433e-97	CD8_Tex	Ly6g5b	projecttils_cluster
5.65747e-99	0.36836	0.843	0.662	1.13149e-95	CD8_Tex	Snrpd1	projecttils_cluster
1.1101e-98	-0.89115	0.508	0.682	2.2202e-95	CD8_Tex	Gbp2	projecttils_cluster
1.82319e-98	0.277272	0.752	0.615	3.64639e-95	CD8_Tex	Fbxo32	projecttils_cluster
2.75001e-98	0.380565	0.966	0.858	5.50002e-95	CD8_Tex	Txn1	projecttils_cluster
1.7812e-97	0.355311	0.978	0.816	3.5624e-94	CD8_Tex	Ms4a4b	projecttils_cluster
2.1816e-97	-0.367519	0.403	0.596	4.36321e-94	CD8_Tex	Adk	projecttils_cluster
2.02632e-96	-0.923319	0.854	0.878	4.05263e-93	CD8_Tex	Stat1	projecttils_cluster
5.77857e-96	0.481372	0.574	0.408	1.15571e-92	CD8_Tex	Hist1h2ap	projecttils_cluster
1.00544e-95	0.349331	0.831	0.671	2.01087e-92	CD8_Tex	Ranbp1	projecttils_cluster
1.03531e-95	1.23495	0.642	0.52	2.07062e-92	CD8_Tex	Mt1	projecttils_cluster
1.04718e-95	-0.574427	0.51	0.685	2.09436e-92	CD8_Tex	Rcsd1	projecttils_cluster
1.9007e-94	-0.936018	0.698	0.749	3.80141e-91	CD8_Tex	Gata3	projecttils_cluster
3.83193e-93	-0.30864	0.295	0.512	7.66387e-90	CD8_Tex	Podnl1	projecttils_cluster
1.04701e-92	0.361832	0.781	0.598	2.09402e-89	CD8_Tex	Impa2	projecttils_cluster
1.67827e-90	0.353277	0.975	0.853	3.35655e-87	CD8_Tex	S100a11	projecttils_cluster
2.40683e-90	-0.674944	0.444	0.659	4.81366e-87	CD8_Tex	Gramd3	projecttils_cluster
4.83424e-89	0.325341	0.759	0.592	9.66848e-86	CD8_Tex	Nutf2	projecttils_cluster
7.56148e-89	-0.789339	0.376	0.582	1.5123e-85	CD8_Tex	Cd40lg	projecttils_cluster
4.54011e-88	-0.407119	0.445	0.576	9.08022e-85	CD8_Tex	Tmem154	projecttils_cluster
6.00984e-88	0.2808	0.812	0.6	1.20197e-84	CD8_Tex	Serpinb6a	projecttils_cluster
1.42434e-87	-0.255517	0.218	0.452	2.84869e-84	CD8_Tex	Asb2	projecttils_cluster
2.06985e-87	0.377178	0.93	0.785	4.13969e-84	CD8_Tex	Aprt	projecttils_cluster
1.39879e-85	0.30376	0.871	0.692	2.79758e-82	CD8_Tex	Atpif1	projecttils_cluster
1.95001e-85	0.340313	0.977	0.902	3.90002e-82	CD8_Tex	Pgk1	projecttils_cluster
2.72615e-85	0.266284	0.674	0.503	5.45231e-82	CD8_Tex	Rpa3	projecttils_cluster
2.87536e-85	0.362016	0.701	0.534	5.75072e-82	CD8_Tex	Siva1	projecttils_cluster
5.50625e-85	0.34324	0.987	0.926	1.10125e-81	CD8_Tex	Ybx1	projecttils_cluster
1.09109e-84	0.348417	0.965	0.888	2.18218e-81	CD8_Tex	Hspe1	projecttils_cluster
1.39191e-84	0.273695	0.717	0.626	2.78383e-81	CD8_Tex	Zbtb32	projecttils_cluster
5.96062e-84	-1.42306	0.429	0.574	1.19212e-80	CD8_Tex	Cd81	projecttils_cluster
8.91877e-84	0.35967	0.558	0.347	1.78375e-80	CD8_Tex	Itga1	projecttils_cluster
1.64336e-81	-0.6079	0.551	0.623	3.28671e-78	CD8_Tex	Timp2	projecttils_cluster
2.93876e-81	-0.849402	0.872	0.885	5.87752e-78	CD8_Tex	Klf6	projecttils_cluster
4.07227e-81	0.370647	0.746	0.668	8.14453e-78	CD8_Tex	Cenpw	projecttils_cluster
5.11e-80	-0.70284	0.393	0.567	1.022e-76	CD8_Tex	Marcksl1	projecttils_cluster
5.57719e-80	-0.325225	0.257	0.461	1.11544e-76	CD8_Tex	Itgb8	projecttils_cluster
1.8495e-79	-0.855299	0.302	0.462	3.699e-76	CD8_Tex	Klrg1	projecttils_cluster
4.10166e-79	0.310638	0.768	0.576	8.20331e-76	CD8_Tex	Lgals3bp	projecttils_cluster
4.69803e-79	-1.11082	0.425	0.574	9.39605e-76	CD8_Tex	Lgals7	projecttils_cluster
1.21254e-78	0.3275	0.777	0.626	2.42509e-75	CD8_Tex	Cdk4	projecttils_cluster
4.29643e-78	0.320473	0.962	0.878	8.59285e-75	CD8_Tex	Snrpe	projecttils_cluster
1.20958e-76	-0.781296	0.985	0.953	2.41917e-73	CD8_Tex	Crip1	projecttils_cluster
8.35457e-76	0.276107	1	0.997	1.67091e-72	CD8_Tex	Ppia	projecttils_cluster
9.54925e-76	0.396642	0.606	0.482	1.90985e-72	CD8_Tex	Myo10	projecttils_cluster
4.03271e-74	0.25007	0.994	0.949	8.06542e-71	CD8_Tex	Lgals1	projecttils_cluster
3.68139e-73	0.296421	0.921	0.803	7.36279e-70	CD8_Tex	Snrpf	projecttils_cluster
4.41973e-73	-0.261465	0.144	0.41	8.83946e-70	CD8_Tex	Cmpk2	projecttils_cluster
2.95905e-72	0.296761	0.928	0.842	5.91809e-69	CD8_Tex	Dbi	projecttils_cluster
3.80289e-72	0.308505	0.721	0.606	7.60578e-69	CD8_Tex	Alad	projecttils_cluster
1.05257e-71	0.317583	0.956	0.847	2.10515e-68	CD8_Tex	Pgam1	projecttils_cluster
1.17506e-71	-0.308853	0.487	0.631	2.35013e-68	CD8_Tex	Rhob	projecttils_cluster
2.459e-71	-0.843963	0.692	0.714	4.91801e-68	CD8_Tex	Rgs10	projecttils_cluster
4.08121e-71	0.286021	0.92	0.785	8.16241e-68	CD8_Tex	Anp32b	projecttils_cluster
5.9022e-71	-0.508677	0.423	0.602	1.18044e-67	CD8_Tex	Gbp3	projecttils_cluster
1.1619e-70	0.332435	0.651	0.467	2.32379e-67	CD8_Tex	AA467197	projecttils_cluster
1.28921e-70	-0.798322	0.634	0.711	2.57841e-67	CD8_Tex	Kdm6b	projecttils_cluster
2.54098e-70	-0.311472	0.639	0.423	5.08196e-67	CD8_Tex	Trav4-3	projecttils_cluster
4.90864e-70	-0.51763	0.606	0.655	9.81727e-67	CD8_Tex	Tcf7	projecttils_cluster
1.17725e-69	0.291312	0.95	0.861	2.35449e-66	CD8_Tex	Hnrnpa1	projecttils_cluster
4.82586e-69	-1.2467	0.827	0.771	9.65173e-66	CD8_Tex	Nr4a1	projecttils_cluster
7.77861e-69	-0.648961	0.657	0.784	1.55572e-65	CD8_Tex	Zbp1	projecttils_cluster
8.32542e-69	0.255842	0.599	0.458	1.66508e-65	CD8_Tex	Glp1r	projecttils_cluster
9.21328e-69	0.254087	0.828	0.698	1.84266e-65	CD8_Tex	Fam162a	projecttils_cluster
1.75856e-68	-1.39548	0.32	0.482	3.51711e-65	CD8_Tex	Il1r2	projecttils_cluster
8.2189e-68	0.353319	0.611	0.475	1.64378e-64	CD8_Tex	Tk1	projecttils_cluster
9.36632e-67	0.318072	0.784	0.638	1.87326e-63	CD8_Tex	Dap	projecttils_cluster
3.03734e-66	-0.533892	0.567	0.661	6.07468e-63	CD8_Tex	Smco4	projecttils_cluster
6.30983e-66	0.305504	0.596	0.458	1.26197e-62	CD8_Tex	Bspry	projecttils_cluster
1.32547e-65	0.254706	0.905	0.813	2.65093e-62	CD8_Tex	Eno1b	projecttils_cluster
1.91133e-65	-0.399591	0.182	0.344	3.82266e-62	CD8_Tex	Laptm4b	projecttils_cluster
8.51671e-65	-0.643441	0.598	0.644	1.70334e-61	CD8_Tex	Cd74	projecttils_cluster
1.89219e-64	0.271101	0.816	0.689	3.78438e-61	CD8_Tex	Anapc5	projecttils_cluster
2.11056e-64	-1.13277	0.627	0.667	4.22111e-61	CD8_Tex	Nfkbid	projecttils_cluster
4.27584e-64	-0.959083	0.694	0.738	8.55169e-61	CD8_Tex	Got1	projecttils_cluster
2.03071e-63	0.262109	0.953	0.792	4.06142e-60	CD8_Tex	Id2	projecttils_cluster
4.52814e-63	0.326354	0.596	0.505	9.05629e-60	CD8_Tex	Trbv17	projecttils_cluster
7.14862e-63	-0.591588	0.534	0.597	1.42972e-59	CD8_Tex	Tbc1d4	projecttils_cluster
1.22401e-62	0.365911	0.768	0.676	2.44802e-59	CD8_Tex	Selenoh	projecttils_cluster
1.23785e-62	0.459269	0.747	0.707	2.47571e-59	CD8_Tex	Bnip3	projecttils_cluster
1.52851e-62	-1.63106	0.587	0.654	3.05702e-59	CD8_Tex	Il2ra	projecttils_cluster
1.91745e-62	-0.625546	0.424	0.559	3.8349e-59	CD8_Tex	Ifit1	projecttils_cluster
1.95907e-62	-0.633135	0.633	0.693	3.91814e-59	CD8_Tex	Ahr	projecttils_cluster
8.16251e-62	0.263784	0.799	0.689	1.6325e-58	CD8_Tex	Phb	projecttils_cluster
1.07268e-61	-0.73254	0.776	0.754	2.14537e-58	CD8_Tex	Itm2c	projecttils_cluster
1.23119e-61	-0.938685	0.795	0.766	2.46239e-58	CD8_Tex	Ppp1r15a	projecttils_cluster
1.27672e-61	0.295153	0.412	0.195	2.55344e-58	CD8_Tex	Ccna2	projecttils_cluster
2.52944e-60	-0.464278	0.422	0.52	5.05887e-57	CD8_Tex	Scin	projecttils_cluster
3.79041e-60	0.259452	0.963	0.868	7.58082e-57	CD8_Tex	Slc25a5	projecttils_cluster
4.60434e-60	-0.321523	0.442	0.556	9.20867e-57	CD8_Tex	Sema4b	projecttils_cluster
6.16992e-60	0.268097	0.884	0.775	1.23398e-56	CD8_Tex	Banf1	projecttils_cluster
8.62876e-59	-0.787435	0.351	0.51	1.72575e-55	CD8_Tex	Trbv20	projecttils_cluster
9.11446e-59	0.252945	0.843	0.737	1.82289e-55	CD8_Tex	Lsm5	projecttils_cluster
1.15221e-58	-0.589842	0.563	0.673	2.30441e-55	CD8_Tex	Slfn1	projecttils_cluster
7.87179e-58	-0.777974	0.935	0.895	1.57436e-54	CD8_Tex	Bhlhe40	projecttils_cluster
6.37022e-57	-0.56158	0.405	0.56	1.27404e-53	CD8_Tex	Psen2	projecttils_cluster
2.06203e-56	0.255986	0.522	0.323	4.12406e-53	CD8_Tex	Gpr34	projecttils_cluster
2.12005e-56	-0.704669	0.572	0.68	4.2401e-53	CD8_Tex	Gbp7	projecttils_cluster
2.73578e-56	-0.785489	0.573	0.653	5.47157e-53	CD8_Tex	Stx11	projecttils_cluster
1.66357e-55	-0.444556	0.405	0.559	3.32715e-52	CD8_Tex	Bmyc	projecttils_cluster
1.94804e-55	-0.717142	0.66	0.726	3.89607e-52	CD8_Tex	Arl4c	projecttils_cluster
2.15265e-55	-0.656599	0.432	0.571	4.3053e-52	CD8_Tex	Fam129a	projecttils_cluster
2.64672e-55	-0.960387	0.339	0.519	5.29344e-52	CD8_Tex	Ccr2	projecttils_cluster
3.66478e-55	0.270142	0.978	0.905	7.32957e-52	CD8_Tex	1810037I17Rik	projecttils_cluster
2.13812e-54	-0.488128	0.433	0.549	4.27625e-51	CD8_Tex	Arl5c	projecttils_cluster
2.32424e-54	-0.314177	0.385	0.516	4.64848e-51	CD8_Tex	Rnase4	projecttils_cluster
2.33183e-53	-0.848781	0.771	0.735	4.66367e-50	CD8_Tex	Csrnp1	projecttils_cluster
2.55674e-53	-0.860768	0.731	0.752	5.11348e-50	CD8_Tex	Irf1	projecttils_cluster
9.32098e-53	-0.530221	0.484	0.573	1.8642e-49	CD8_Tex	Tmem176b	projecttils_cluster
1.44382e-52	0.25254	0.834	0.72	2.88765e-49	CD8_Tex	Pa2g4	projecttils_cluster
1.94628e-51	0.263507	0.977	0.902	3.89255e-48	CD8_Tex	Hnrnpa3	projecttils_cluster
2.7433e-51	2.73998	0.431	0.206	5.48661e-48	CD8_Tex	Gzmf	projecttils_cluster
1.45022e-50	0.313689	0.6	0.471	2.90043e-47	CD8_Tex	Hist1h1e	projecttils_cluster
2.22734e-50	0.292433	0.644	0.54	4.45468e-47	CD8_Tex	Cisd1	projecttils_cluster
6.96242e-50	-0.472258	0.985	0.949	1.39248e-46	CD8_Tex	S100a10	projecttils_cluster
1.44756e-49	0.261582	0.986	0.95	2.89512e-46	CD8_Tex	Eno1	projecttils_cluster
1.19743e-48	-0.763868	0.513	0.611	2.39487e-45	CD8_Tex	Cited2	projecttils_cluster
2.02577e-48	0.254734	0.742	0.641	4.05153e-45	CD8_Tex	Dnajc9	projecttils_cluster
3.89163e-48	-0.727245	0.642	0.716	7.78325e-45	CD8_Tex	Ifi47	projecttils_cluster
9.47107e-48	-0.774419	0.606	0.644	1.89421e-44	CD8_Tex	Zc3h12a	projecttils_cluster
1.01974e-47	-0.676443	0.815	0.788	2.03947e-44	CD8_Tex	Cish	projecttils_cluster
1.17611e-47	-0.287902	0.36	0.507	2.35222e-44	CD8_Tex	Rasgrp2	projecttils_cluster
1.73586e-47	0.29943	0.611	0.49	3.47173e-44	CD8_Tex	Gzmk	projecttils_cluster
2.4592e-46	0.292144	0.596	0.474	4.91841e-43	CD8_Tex	Asf1b	projecttils_cluster
2.78261e-46	-0.586825	0.884	0.829	5.56523e-43	CD8_Tex	Cd82	projecttils_cluster
4.07719e-46	0.314472	0.979	0.934	8.15437e-43	CD8_Tex	Hmgb1	projecttils_cluster
6.60988e-46	-0.573698	0.412	0.509	1.32198e-42	CD8_Tex	Ebi3	projecttils_cluster
1.87822e-45	0.874668	0.615	0.52	3.75644e-42	CD8_Tex	Stmn1	projecttils_cluster
2.90311e-45	0.304401	0.557	0.459	5.80622e-42	CD8_Tex	1810011H11Rik	projecttils_cluster
5.50192e-45	0.303401	0.654	0.529	1.10038e-41	CD8_Tex	Top2a	projecttils_cluster
5.57e-45	-0.307537	0.526	0.598	1.114e-41	CD8_Tex	Taf4b	projecttils_cluster
9.26602e-45	-0.438124	0.956	0.923	1.8532e-41	CD8_Tex	Tagln2	projecttils_cluster
2.05268e-44	-0.393867	0.475	0.591	4.10536e-41	CD8_Tex	Vrk1	projecttils_cluster
3.61349e-44	-0.350316	0.381	0.517	7.22697e-41	CD8_Tex	Adora2a	projecttils_cluster
5.78234e-44	-0.958371	0.608	0.719	1.15647e-40	CD8_Tex	Fabp5	projecttils_cluster
6.2203e-44	-0.42655	0.937	0.912	1.24406e-40	CD8_Tex	Hsp90aa1	projecttils_cluster
6.56613e-44	0.28345	0.624	0.584	1.31323e-40	CD8_Tex	Abi3	projecttils_cluster
1.03208e-43	-0.799922	0.675	0.722	2.06417e-40	CD8_Tex	Igtp	projecttils_cluster
1.30259e-43	-0.27912	0.367	0.508	2.60518e-40	CD8_Tex	Ifih1	projecttils_cluster
1.37432e-42	-0.826249	0.312	0.481	2.74864e-39	CD8_Tex	Il1rl1	projecttils_cluster
4.36025e-41	-0.3351	0.511	0.579	8.7205e-38	CD8_Tex	Frmd4b	projecttils_cluster
5.86391e-41	-0.485248	0.595	0.654	1.17278e-37	CD8_Tex	Rab11fip1	projecttils_cluster
1.20278e-40	-0.839908	0.735	0.735	2.40556e-37	CD8_Tex	Rel	projecttils_cluster
1.75394e-40	-0.42885	0.578	0.392	3.50787e-37	CD8_Tex	Prnp	projecttils_cluster
6.21928e-40	-0.420438	0.437	0.544	1.24386e-36	CD8_Tex	St6gal1	projecttils_cluster
1.90427e-39	-0.527709	0.487	0.592	3.80854e-36	CD8_Tex	Amz2	projecttils_cluster
2.89729e-39	-0.641462	0.444	0.517	5.79458e-36	CD8_Tex	Slc15a3	projecttils_cluster
3.64213e-39	-0.350494	0.565	0.618	7.28427e-36	CD8_Tex	Trp53inp1	projecttils_cluster
7.87239e-39	-0.793487	0.879	0.853	1.57448e-35	CD8_Tex	Mxd1	projecttils_cluster
8.94574e-39	-0.530854	0.538	0.619	1.78915e-35	CD8_Tex	Tagap	projecttils_cluster
9.23268e-38	-0.360126	0.664	0.654	1.84654e-34	CD8_Tex	Sh3bp5	projecttils_cluster
2.56e-37	-0.407826	0.456	0.541	5.12e-34	CD8_Tex	Zc3h12d	projecttils_cluster
4.54846e-37	-0.594507	0.562	0.626	9.09693e-34	CD8_Tex	Ctsz	projecttils_cluster
1.64699e-36	-0.357025	0.436	0.53	3.29398e-33	CD8_Tex	Tmem176a	projecttils_cluster
1.3623e-33	-0.274911	0.449	0.536	2.72461e-30	CD8_Tex	Gbp2b	projecttils_cluster
4.51989e-33	-0.609353	0.474	0.557	9.03978e-30	CD8_Tex	Cxcr3	projecttils_cluster
1.77911e-32	-0.284008	0.578	0.583	3.55822e-29	CD8_Tex	Gatsl3	projecttils_cluster
2.41099e-32	-0.292311	0.392	0.495	4.82198e-29	CD8_Tex	St3gal1	projecttils_cluster
3.31434e-32	-0.595569	0.605	0.683	6.62868e-29	CD8_Tex	Irf7	projecttils_cluster
4.74202e-32	-0.65772	0.618	0.662	9.48404e-29	CD8_Tex	Lta	projecttils_cluster
4.87504e-31	-0.461265	0.583	0.613	9.75008e-28	CD8_Tex	Ets2	projecttils_cluster
1.00738e-30	-0.758109	0.597	0.619	2.01476e-27	CD8_Tex	Phlda1	projecttils_cluster
1.25294e-30	0.295865	0.591	0.497	2.50587e-27	CD8_Tex	Trbv19	projecttils_cluster
1.72779e-30	0.277421	0.525	0.419	3.45558e-27	CD8_Tex	Gpr160	projecttils_cluster
3.56434e-30	-0.688695	0.79	0.77	7.12868e-27	CD8_Tex	Socs1	projecttils_cluster
9.56036e-30	-0.351437	0.641	0.675	1.91207e-26	CD8_Tex	Nrip1	projecttils_cluster
5.10979e-29	-0.336234	0.559	0.707	1.02196e-25	CD8_Tex	Itga4	projecttils_cluster
3.54981e-28	-0.561859	0.71	0.715	7.09961e-25	CD8_Tex	Nfkb1	projecttils_cluster
7.79119e-28	-0.468166	0.581	0.408	1.55824e-24	CD8_Tex	Ccdc184	projecttils_cluster
8.33248e-28	0.253301	0.571	0.49	1.6665e-24	CD8_Tex	Smpd1	projecttils_cluster
1.66551e-27	-0.286158	0.675	0.533	3.33102e-24	CD8_Tex	Ighm	projecttils_cluster
3.17889e-27	-0.607526	0.702	0.729	6.35777e-24	CD8_Tex	Dgat1	projecttils_cluster
4.67441e-27	-0.262891	0.51	0.593	9.34883e-24	CD8_Tex	Slfn8	projecttils_cluster
1.04788e-26	-0.347394	0.572	0.594	2.09577e-23	CD8_Tex	Ncmap	projecttils_cluster
1.97552e-26	-0.570072	0.76	0.799	3.95103e-23	CD8_Tex	Syngr2	projecttils_cluster
2.71257e-26	-1.14874	0.767	0.701	5.42514e-23	CD8_Tex	Zfp36	projecttils_cluster
3.76182e-26	1.50916	0.494	0.375	7.52364e-23	CD8_Tex	Gzmc	projecttils_cluster
1.37456e-25	-0.55202	0.69	0.731	2.74911e-22	CD8_Tex	Tsc22d3	projecttils_cluster
2.22895e-25	0.326356	0.56	0.498	4.45791e-22	CD8_Tex	Cks1b	projecttils_cluster
3.06054e-25	-0.3038	0.6	0.604	6.12108e-22	CD8_Tex	Ifngr2	projecttils_cluster
4.41494e-25	-0.518434	0.652	0.688	8.82988e-22	CD8_Tex	Gm2a	projecttils_cluster
7.09634e-25	-0.671483	0.663	0.676	1.41927e-21	CD8_Tex	Icam1	projecttils_cluster
8.68186e-25	-0.619283	0.711	0.732	1.73637e-21	CD8_Tex	Snx18	projecttils_cluster
1.95315e-24	0.260939	0.411	0.205	3.90629e-21	CD8_Tex	Klri2	projecttils_cluster
2.671e-24	-0.317937	0.286	0.355	5.34199e-21	CD8_Tex	Igkc	projecttils_cluster
2.89185e-24	-0.574106	0.52	0.582	5.7837e-21	CD8_Tex	Fam110a	projecttils_cluster
3.51875e-24	-0.470816	0.845	0.838	7.03749e-21	CD8_Tex	Sat1	projecttils_cluster
5.0374e-24	-0.379863	0.628	0.637	1.00748e-20	CD8_Tex	Fas	projecttils_cluster
5.69401e-24	0.258003	0.524	0.445	1.1388e-20	CD8_Tex	Mki67	projecttils_cluster
1.37948e-23	-0.275036	0.451	0.518	2.75897e-20	CD8_Tex	Gbp5	projecttils_cluster
1.94193e-23	0.292361	0.14	0.114	3.88387e-20	CD8_Tex	Gzmg	projecttils_cluster
3.54105e-22	-0.788533	0.636	0.634	7.08209e-19	CD8_Tex	Cdkn1a	projecttils_cluster
1.89494e-21	-0.663873	0.616	0.614	3.78989e-18	CD8_Tex	Furin	projecttils_cluster
4.72462e-21	-0.365763	0.294	0.394	9.44924e-18	CD8_Tex	Ltb4r1	projecttils_cluster
1.29164e-20	-0.283894	0.474	0.533	2.58327e-17	CD8_Tex	Tnfrsf13b	projecttils_cluster
1.82554e-20	-0.418211	0.925	0.905	3.65108e-17	CD8_Tex	Gpx1	projecttils_cluster
2.73419e-20	-0.507115	0.754	0.758	5.46838e-17	CD8_Tex	Sla	projecttils_cluster
3.45823e-20	-0.347675	0.429	0.502	6.91646e-17	CD8_Tex	Cpd	projecttils_cluster
5.64923e-20	-0.316716	0.165	0.31	1.12985e-16	CD8_Tex	Il17a	projecttils_cluster
1.99192e-19	0.266329	0.419	0.299	3.98385e-16	CD8_Tex	Spc24	projecttils_cluster
6.37679e-19	-0.284911	0.537	0.571	1.27536e-15	CD8_Tex	Gpr146	projecttils_cluster
2.35797e-18	-0.343159	1	0.999	4.71594e-15	CD8_Tex	Gm42418	projecttils_cluster
5.6699e-18	-0.690593	0.529	0.569	1.13398e-14	CD8_Tex	Fam46a	projecttils_cluster
5.97407e-18	-0.40927	0.345	0.422	1.19481e-14	CD8_Tex	Dgat2	projecttils_cluster
8.09151e-18	-0.930347	0.601	0.486	1.6183e-14	CD8_Tex	Ccl1	projecttils_cluster
1.14616e-17	-0.743891	0.509	0.567	2.29233e-14	CD8_Tex	Rrad	projecttils_cluster
1.39616e-17	-0.363383	0.907	0.855	2.79233e-14	CD8_Tex	Ubc	projecttils_cluster
1.91863e-17	-0.525493	0.736	0.762	3.83725e-14	CD8_Tex	Ikzf4	projecttils_cluster
1.97168e-17	-0.533912	0.456	0.523	3.94336e-14	CD8_Tex	Trp53i11	projecttils_cluster
2.79378e-17	-0.394665	0.395	0.476	5.58756e-14	CD8_Tex	Ifit3	projecttils_cluster
3.84045e-17	-0.383949	0.587	0.638	7.68091e-14	CD8_Tex	Parp14	projecttils_cluster
1.51256e-16	0.417698	0.469	0.403	3.02511e-13	CD8_Tex	Rrm2	projecttils_cluster
4.89498e-16	-0.460697	0.678	0.701	9.78995e-13	CD8_Tex	Fam46c	projecttils_cluster
5.00314e-16	-0.449485	0.707	0.71	1.00063e-12	CD8_Tex	Cldnd1	projecttils_cluster
1.22314e-15	-0.373158	0.544	0.579	2.44628e-12	CD8_Tex	Sypl	projecttils_cluster
1.62451e-15	-0.537537	0.703	0.681	3.24901e-12	CD8_Tex	Ell2	projecttils_cluster
1.70942e-15	-0.59397	0.662	0.641	3.41884e-12	CD8_Tex	Il18r1	projecttils_cluster
3.04275e-15	0.389804	0.406	0.347	6.0855e-12	CD8_Tex	Birc5	projecttils_cluster
3.06737e-15	-0.362025	0.427	0.488	6.13475e-12	CD8_Tex	Mir155hg	projecttils_cluster
3.86176e-15	-0.354452	0.507	0.579	7.72353e-12	CD8_Tex	Sgk1	projecttils_cluster
1.50346e-14	-0.251515	0.417	0.49	3.00692e-11	CD8_Tex	Herc6	projecttils_cluster
3.0484e-14	-0.511249	0.645	0.66	6.0968e-11	CD8_Tex	Slc25a19	projecttils_cluster
4.21138e-14	-0.370952	0.515	0.555	8.42275e-11	CD8_Tex	Tnfsf9	projecttils_cluster
7.28785e-14	-0.298687	0.81	0.668	1.45757e-10	CD8_Tex	Pim3	projecttils_cluster
1.23582e-13	-0.308973	0.391	0.466	2.47165e-10	CD8_Tex	Smox	projecttils_cluster
1.25174e-13	-0.457571	0.884	0.827	2.50347e-10	CD8_Tex	Ahnak	projecttils_cluster
3.46961e-13	-0.355086	0.643	0.651	6.93922e-10	CD8_Tex	Zeb1	projecttils_cluster
4.01724e-13	-0.529907	0.597	0.598	8.03448e-10	CD8_Tex	Tob2	projecttils_cluster
5.58615e-13	-0.358773	0.92	0.867	1.11723e-09	CD8_Tex	Dnajb1	projecttils_cluster
2.51262e-12	0.417052	0.849	0.798	5.02523e-09	CD8_Tex	Tuba1b	projecttils_cluster
3.26647e-12	-0.500657	0.77	0.773	6.53295e-09	CD8_Tex	Bst2	projecttils_cluster
4.79513e-12	-0.343555	0.514	0.567	9.59026e-09	CD8_Tex	Sptbn1	projecttils_cluster
8.32631e-12	-0.260205	0.597	0.597	1.66526e-08	CD8_Tex	Epb41l2	projecttils_cluster
8.65627e-12	-0.502386	0.927	0.9	1.73125e-08	CD8_Tex	Rgs1	projecttils_cluster
1.00445e-11	0.342055	0.38	0.427	2.00891e-08	CD8_Tex	Ube2c	projecttils_cluster
3.31161e-11	0.479186	0.957	0.907	6.62321e-08	CD8_Tex	Tubb5	projecttils_cluster
3.92856e-11	-0.925262	0.593	0.619	7.85712e-08	CD8_Tex	Tnfsf11	projecttils_cluster
6.53128e-11	-0.254186	0.541	0.581	1.30626e-07	CD8_Tex	St8sia4	projecttils_cluster
7.30939e-11	-0.254114	0.563	0.62	1.46188e-07	CD8_Tex	Dtx3l	projecttils_cluster
7.58244e-11	-0.257445	0.623	0.651	1.51649e-07	CD8_Tex	Sidt1	projecttils_cluster
2.13228e-10	-0.399394	0.63	0.51	4.26457e-07	CD8_Tex	Egr1	projecttils_cluster
2.39127e-10	-0.470346	0.695	0.701	4.78253e-07	CD8_Tex	Rilpl2	projecttils_cluster
3.92873e-10	-0.271707	0.505	0.563	7.85747e-07	CD8_Tex	Lamc1	projecttils_cluster
5.16049e-10	-1.04965	0.173	0.345	1.0321e-06	CD8_Tex	Il13	projecttils_cluster
1.44133e-09	0.367381	0.38	0.128	2.88267e-06	CD8_Tex	Fcrl6	projecttils_cluster
1.63492e-09	-0.321778	0.604	0.64	3.26983e-06	CD8_Tex	Eea1	projecttils_cluster
2.28636e-09	-0.27523	0.627	0.524	4.57271e-06	CD8_Tex	Maff	projecttils_cluster
3.90018e-09	-0.586262	0.564	0.558	7.80035e-06	CD8_Tex	Fosb	projecttils_cluster
5.69213e-09	-0.399551	0.453	0.475	1.13843e-05	CD8_Tex	Nrp1	projecttils_cluster
1.35847e-08	-0.33055	0.608	0.607	2.71693e-05	CD8_Tex	N4bp1	projecttils_cluster
3.67615e-08	-0.521821	0.375	0.442	7.35231e-05	CD8_Tex	Rgcc	projecttils_cluster
3.92675e-08	-0.539964	0.435	0.481	7.8535e-05	CD8_Tex	Trbv1	projecttils_cluster
4.62149e-08	0.645281	0.193	0.103	9.24297e-05	CD8_Tex	Gzmd	projecttils_cluster
4.92972e-08	-0.258657	0.675	0.57	9.85943e-05	CD8_Tex	Pim2	projecttils_cluster
5.31299e-08	-0.492417	0.782	0.738	0.00010626	CD8_Tex	Itgb1	projecttils_cluster
5.52831e-08	-0.357835	0.294	0.373	0.000110566	CD8_Tex	Trbv13-3	projecttils_cluster
5.66392e-08	-0.282513	0.811	0.726	0.000113278	CD8_Tex	Ramp1	projecttils_cluster
3.40457e-07	-0.282799	0.488	0.514	0.000680913	CD8_Tex	Irf4	projecttils_cluster
4.29069e-07	0.750775	0.436	0.411	0.000858138	CD8_Tex	Pclaf	projecttils_cluster
8.13373e-07	-0.481415	0.517	0.548	0.00162675	CD8_Tex	Pja1	projecttils_cluster
8.4004e-07	0.258347	0.563	0.569	0.00168008	CD8_Tex	Mcm5	projecttils_cluster
1.27736e-06	-1.23363	0.629	0.571	0.00255472	CD8_Tex	Fos	projecttils_cluster
1.61056e-06	-0.634235	0.459	0.488	0.00322111	CD8_Tex	Tnf	projecttils_cluster
2.09508e-06	-0.427594	0.626	0.539	0.00419015	CD8_Tex	Jun	projecttils_cluster
2.85234e-06	-0.641908	0.921	0.834	0.00570469	CD8_Tex	Ctla4	projecttils_cluster
5.28974e-06	-0.349193	0.63	0.621	0.0105795	CD8_Tex	Herpud1	projecttils_cluster
1.64314e-05	-0.662701	0.731	0.709	0.0328627	CD8_Tex	Dusp10	projecttils_cluster
2.19679e-05	-0.318626	0.75	0.742	0.0439358	CD8_Tex	Flna	projecttils_cluster
4.07037e-05	-0.300554	0.643	0.562	0.0814073	CD8_Tex	Uap1	projecttils_cluster
5.20209e-05	-0.380954	0.803	0.773	0.104042	CD8_Tex	Mndal	projecttils_cluster
6.36813e-05	-0.257171	0.809	0.766	0.127363	CD8_Tex	Emp3	projecttils_cluster
7.06106e-05	-0.441542	0.835	0.802	0.141221	CD8_Tex	Gm26532	projecttils_cluster
7.89594e-05	-0.706014	0.749	0.731	0.157919	CD8_Tex	Isg15	projecttils_cluster
0.000243812	-0.389699	0.647	0.632	0.487625	CD8_Tex	Snx2	projecttils_cluster
0.000245602	-0.307143	0.672	0.686	0.491204	CD8_Tex	Bcl2l1	projecttils_cluster
0.000252712	0.710264	0.213	0.077	0.505423	CD8_Tex	Gzme	projecttils_cluster
0.000269782	-0.458372	0.543	0.539	0.539565	CD8_Tex	Ccrl2	projecttils_cluster
0.000461694	-0.948788	0.51	0.506	0.923388	CD8_Tex	Rln3	projecttils_cluster
0.00046837	-0.32156	0.368	0.418	0.93674	CD8_Tex	Emp1	projecttils_cluster
0.000835472	-0.319532	0.852	0.77	1	CD8_Tex	Gm26917	projecttils_cluster
0.000835496	-0.439466	0.489	0.514	1	CD8_Tex	Ly6c2	projecttils_cluster
0.00119896	-0.280355	0.529	0.464	1	CD8_Tex	Ms4a6c	projecttils_cluster
0.00149255	-0.346408	0.247	0.262	1	CD8_Tex	Il1rn	projecttils_cluster
0.00158225	-0.75535	0.587	0.533	1	CD8_Tex	Areg	projecttils_cluster
0.00231001	-0.319587	0.365	0.381	1	CD8_Tex	Trbv13-1	projecttils_cluster
0.00247273	-0.270424	0.486	0.508	1	CD8_Tex	Dkkl1	projecttils_cluster
0.00270939	-0.295791	0.544	0.466	1	CD8_Tex	Tmem64	projecttils_cluster
0.00272788	-0.25203	0.555	0.578	1	CD8_Tex	Rnf213	projecttils_cluster
0.00287199	-0.527317	0.985	0.899	1	CD8_Tex	Tnfrsf9	projecttils_cluster
0.00287532	-0.288772	0.38	0.428	1	CD8_Tex	Slfn5	projecttils_cluster
0.00306086	-1.92969	0.529	0.505	1	CD8_Tex	Penk	projecttils_cluster
0.00336543	-0.352901	0.831	0.723	1	CD8_Tex	Dusp4	projecttils_cluster
0.00386781	-0.304295	0.651	0.647	1	CD8_Tex	Pmaip1	projecttils_cluster
0.00418445	-0.250581	0.464	0.435	1	CD8_Tex	Irgm1	projecttils_cluster
0.00751785	-0.52466	0.687	0.671	1	CD8_Tex	Krt83	projecttils_cluster
0	2.78144	0.962	0.573	0	Treg	Il2ra	projecttils_cluster
0	2.66536	0.968	0.602	0	Treg	Ly6a	projecttils_cluster
0	2.41927	0.924	0.507	0	Treg	Foxp3	projecttils_cluster
0	2.41807	0.914	0.694	0	Treg	Itgae	projecttils_cluster
0	2.25472	0.987	0.823	0	Treg	Tnfrsf4	projecttils_cluster
0	2.2473	0.973	0.784	0	Treg	Ikzf2	projecttils_cluster
0	1.99825	0.988	0.832	0	Treg	Zfp36l1	projecttils_cluster
0	1.9553	0.961	0.664	0	Treg	Itgb7	projecttils_cluster
0	1.84017	0.991	0.812	0	Treg	Pim1	projecttils_cluster
0	1.50895	0.987	0.926	0	Treg	Tnfrsf18	projecttils_cluster
2.42551e-304	1.76797	0.994	0.926	4.85101e-301	Treg	Tnfrsf9	projecttils_cluster
3.02629e-290	1.75999	0.92	0.564	6.05257e-287	Treg	Ass1	projecttils_cluster
1.26243e-286	2.17145	0.845	0.46	2.52486e-283	Treg	Cd81	projecttils_cluster
8.82807e-284	-1.3109	0.449	0.895	1.76561e-280	Treg	Bcl2	projecttils_cluster
1.91231e-282	-0.958391	0.978	0.996	3.82462e-279	Treg	Rps26	projecttils_cluster
3.53441e-267	1.74303	0.884	0.703	7.06882e-264	Treg	Maf	projecttils_cluster
1.30698e-249	-0.908054	0.974	0.996	2.61397e-246	Treg	Rpl28	projecttils_cluster
4.60475e-249	1.65282	0.965	0.856	9.20951e-246	Treg	Ctla4	projecttils_cluster
6.47744e-249	1.45716	0.993	0.905	1.29549e-245	Treg	Nfkbia	projecttils_cluster
3.05105e-246	-0.85258	0.978	0.996	6.10209e-243	Treg	Rpl32	projecttils_cluster
3.43137e-244	1.5461	0.939	0.711	6.86275e-241	Treg	Cmtm7	projecttils_cluster
2.35926e-238	1.81836	0.84	0.599	4.71851e-235	Treg	Izumo1r	projecttils_cluster
8.32907e-226	1.63976	0.804	0.386	1.66581e-222	Treg	Ccr2	projecttils_cluster
5.39854e-223	-0.851709	0.962	0.997	1.07971e-219	Treg	Rps12	projecttils_cluster
1.16079e-222	1.37391	0.781	0.489	2.32158e-219	Treg	Sell	projecttils_cluster
4.1274e-219	1.14405	0.817	0.443	8.2548e-216	Treg	Trp53i11	projecttils_cluster
8.96128e-216	0.418816	0.63	0.192	1.79226e-212	Treg	Ednrb	projecttils_cluster
2.47382e-210	-2.00627	0.54	0.858	4.94763e-207	Treg	Nkg7	projecttils_cluster
1.57034e-207	-0.891337	0.937	0.993	3.14068e-204	Treg	Gm10260	projecttils_cluster
5.85263e-206	-1.86943	0.383	0.797	1.17053e-202	Treg	Klrc1	projecttils_cluster
8.48575e-205	1.58622	0.896	0.602	1.69715e-201	Treg	Nfkbiz	projecttils_cluster
2.95462e-201	1.1417	0.777	0.543	5.90924e-198	Treg	Arl5a	projecttils_cluster
5.7378e-201	1.21464	1	0.986	1.14756e-197	Treg	Vim	projecttils_cluster
3.52561e-199	-0.691393	0.989	0.999	7.05121e-196	Treg	Rpsa	projecttils_cluster
5.99252e-196	1.23435	0.986	0.946	1.1985e-192	Treg	Ltb	projecttils_cluster
1.48766e-192	2.02552	0.715	0.343	2.97533e-189	Treg	Klrg1	projecttils_cluster
3.06555e-189	0.518811	0.611	0.177	6.1311e-186	Treg	Pcsk1	projecttils_cluster
4.32845e-189	-1.64591	0.346	0.785	8.6569e-186	Treg	Klrd1	projecttils_cluster
3.54921e-188	1.19238	0.896	0.662	7.09843e-185	Treg	Cd5	projecttils_cluster
2.41654e-187	-1.97573	0.393	0.781	4.83308e-184	Treg	Cd8b1	projecttils_cluster
6.00573e-185	-1.98907	0.495	0.813	1.20115e-181	Treg	Cd8a	projecttils_cluster
7.74456e-180	1.24121	0.962	0.835	1.54891e-176	Treg	Traf1	projecttils_cluster
6.85983e-179	1.35527	0.921	0.779	1.37197e-175	Treg	Tigit	projecttils_cluster
1.81178e-178	1.12531	0.858	0.582	3.62355e-175	Treg	Stx11	projecttils_cluster
1.33732e-173	1.15048	0.643	0.217	2.67465e-170	Treg	Laptm4b	projecttils_cluster
1.01204e-171	-1.5433	0.259	0.693	2.02408e-168	Treg	Xcl1	projecttils_cluster
1.87059e-171	-1.2305	0.622	0.926	3.74118e-168	Treg	Ms4a4b	projecttils_cluster
2.17647e-169	-0.30216	0.207	0.657	4.35294e-166	Treg	Sema4c	projecttils_cluster
1.19459e-165	1.02042	0.75	0.361	2.38918e-162	Treg	Il1r2	projecttils_cluster
9.73394e-165	1.37499	0.709	0.363	1.94679e-161	Treg	Il1rl1	projecttils_cluster
1.39161e-164	0.498825	0.616	0.195	2.78322e-161	Treg	Tnfrsf8	projecttils_cluster
1.41321e-164	1.2021	0.874	0.641	2.82642e-161	Treg	Gm2a	projecttils_cluster
2.07774e-164	1.2332	0.862	0.734	4.15549e-161	Treg	Ikzf4	projecttils_cluster
1.82955e-163	1.22043	0.944	0.751	3.6591e-160	Treg	Rora	projecttils_cluster
1.91897e-163	-0.718246	0.988	0.998	3.83794e-160	Treg	Rps2	projecttils_cluster
2.25857e-162	1.86556	0.764	0.523	4.51713e-159	Treg	Areg	projecttils_cluster
7.50026e-159	-0.405286	0.359	0.732	1.50005e-155	Treg	Qpct	projecttils_cluster
5.98887e-157	1.36878	0.885	0.692	1.19777e-153	Treg	Gadd45b	projecttils_cluster
9.98476e-157	1.04672	0.71	0.467	1.99695e-153	Treg	Arl5c	projecttils_cluster
1.17099e-156	1.38412	0.907	0.747	2.34199e-153	Treg	Dusp1	projecttils_cluster
4.22944e-156	0.696412	0.648	0.305	8.45889e-153	Treg	Ltb4r1	projecttils_cluster
6.90302e-156	1.012	0.659	0.347	1.3806e-152	Treg	Dgat2	projecttils_cluster
8.90495e-154	-1.58955	0.579	0.839	1.78099e-150	Treg	Ifitm2	projecttils_cluster
2.12366e-153	-0.268598	0.194	0.687	4.24731e-150	Treg	Emid1	projecttils_cluster
1.57828e-151	0.8663	0.989	0.97	3.15657e-148	Treg	Pkm	projecttils_cluster
4.16138e-150	0.859271	0.719	0.564	8.32275e-147	Treg	Ncmap	projecttils_cluster
1.86412e-148	1.10029	0.889	0.744	3.72825e-145	Treg	Itm2c	projecttils_cluster
6.79374e-146	0.804063	0.974	0.946	1.35875e-142	Treg	Sdf4	projecttils_cluster
9.24683e-146	1.15383	0.914	0.762	1.84937e-142	Treg	Syngr2	projecttils_cluster
5.02666e-145	1.09968	0.973	0.916	1.00533e-141	Treg	Ifi27l2a	projecttils_cluster
1.79533e-143	-1.37107	0.57	0.829	3.59067e-140	Treg	Lgals3	projecttils_cluster
2.17095e-143	1.14994	0.847	0.704	4.3419e-140	Treg	Snx18	projecttils_cluster
2.51767e-143	0.955423	0.721	0.449	5.03534e-140	Treg	Slc15a3	projecttils_cluster
2.90534e-143	0.666699	0.918	0.555	5.81068e-140	Treg	Cd4	projecttils_cluster
6.12922e-143	-0.640896	0.966	0.989	1.22584e-139	Treg	Rps6	projecttils_cluster
1.37792e-141	1.20468	0.784	0.502	2.75583e-138	Treg	Lmna	projecttils_cluster
1.86684e-141	1.09473	0.878	0.662	3.73369e-138	Treg	Samhd1	projecttils_cluster
2.2752e-140	0.819392	0.672	0.428	4.5504e-137	Treg	Rnase4	projecttils_cluster
1.18555e-139	0.356575	0.635	0.347	2.37109e-136	Treg	Tctex1d1	projecttils_cluster
2.44343e-138	0.782429	0.838	0.575	4.88686e-135	Treg	Rcsd1	projecttils_cluster
9.34505e-138	1.35228	0.688	0.382	1.86901e-134	Treg	Sdc4	projecttils_cluster
2.61285e-136	1.10786	0.815	0.628	5.22571e-133	Treg	Slc25a19	projecttils_cluster
4.43371e-136	1.09315	0.788	0.569	8.86742e-133	Treg	Ctsz	projecttils_cluster
4.88353e-136	0.755113	0.775	0.563	9.76706e-133	Treg	Ecm1	projecttils_cluster
4.41515e-133	1.2254	0.826	0.647	8.83031e-130	Treg	Fabp5	projecttils_cluster
5.21311e-133	0.938495	0.822	0.609	1.04262e-129	Treg	Snx2	projecttils_cluster
1.11522e-132	0.870233	0.745	0.506	2.23043e-129	Treg	Lamc1	projecttils_cluster
1.50166e-131	-1.04509	0.739	0.886	3.00331e-128	Treg	Ctsw	projecttils_cluster
2.26201e-131	-1.1489	0.359	0.711	4.52401e-128	Treg	Trgv2	projecttils_cluster
1.89177e-130	0.855474	0.741	0.51	3.78354e-127	Treg	Vrk1	projecttils_cluster
5.01826e-129	-1.58637	0.403	0.75	1.00365e-125	Treg	Spp1	projecttils_cluster
9.52408e-129	1.12026	0.932	0.858	1.90482e-125	Treg	Stat1	projecttils_cluster
3.42374e-127	-0.704187	0.891	0.977	6.84747e-124	Treg	Npm1	projecttils_cluster
1.34798e-125	1.06657	0.926	0.852	2.69597e-122	Treg	Glrx	projecttils_cluster
5.27055e-125	1.13662	0.883	0.637	1.05411e-121	Treg	Icam1	projecttils_cluster
1.57028e-124	-0.310707	0.209	0.665	3.14057e-121	Treg	Chn2	projecttils_cluster
2.39652e-122	-0.4406	0.994	0.998	4.79304e-119	Treg	Rpl41	projecttils_cluster
3.32994e-122	0.663404	0.685	0.48	6.65988e-119	Treg	Tnfrsf13b	projecttils_cluster
6.98798e-122	-0.465141	0.322	0.679	1.3976e-118	Treg	Dapk2	projecttils_cluster
8.99351e-121	1.0633	0.738	0.547	1.7987e-117	Treg	Cd83	projecttils_cluster
9.52581e-121	0.857474	0.695	0.476	1.90516e-117	Treg	Zc3h12d	projecttils_cluster
1.55032e-119	1.10113	0.716	0.513	3.10065e-116	Treg	Ccrl2	projecttils_cluster
1.01791e-118	0.880647	0.981	0.985	2.03583e-115	Treg	Junb	projecttils_cluster
3.37433e-118	-1.25961	0.654	0.874	6.74865e-115	Treg	Pdcd1	projecttils_cluster
9.33634e-118	1.12747	0.684	0.464	1.86727e-114	Treg	Bmyc	projecttils_cluster
4.20341e-117	0.974701	0.709	0.461	8.40681e-114	Treg	Psen2	projecttils_cluster
4.92187e-116	0.482465	0.734	0.551	9.84374e-113	Treg	Irf5	projecttils_cluster
1.77774e-115	-0.415349	0.322	0.667	3.55548e-112	Treg	Car2	projecttils_cluster
3.944e-115	0.812027	0.969	0.964	7.88801e-112	Treg	S100a10	projecttils_cluster
1.2237e-114	0.327449	0.616	0.278	2.4474e-111	Treg	C1qtnf12	projecttils_cluster
5.35013e-114	-1.13792	0.5	0.741	1.07003e-110	Treg	Klra5	projecttils_cluster
1.76591e-112	0.94249	0.781	0.534	3.53182e-109	Treg	Glipr1	projecttils_cluster
2.00563e-112	0.92416	0.629	0.335	4.01126e-109	Treg	Itgb8	projecttils_cluster
4.15672e-112	1.13991	0.901	0.778	8.31345e-109	Treg	Nr4a1	projecttils_cluster
1.37906e-111	-0.401992	0.272	0.635	2.75813e-108	Treg	Tcrg-C2	projecttils_cluster
1.18073e-110	0.889616	0.895	0.74	2.36147e-107	Treg	Tgif1	projecttils_cluster
1.19784e-110	0.828448	0.788	0.609	2.39567e-107	Treg	Hacd3	projecttils_cluster
4.75218e-109	0.879102	0.729	0.494	9.50435e-106	Treg	Gbp3	projecttils_cluster
5.80299e-109	-2.41111	0.375	0.708	1.1606e-105	Treg	Ifitm1	projecttils_cluster
1.42088e-108	0.506908	0.643	0.389	2.84176e-105	Treg	Lrrc32	projecttils_cluster
2.95235e-108	-0.531213	0.401	0.698	5.90469e-105	Treg	Gm29243	projecttils_cluster
6.4066e-108	0.651475	0.691	0.496	1.28132e-104	Treg	Flnb	projecttils_cluster
1.067e-107	0.809079	0.764	0.566	2.134e-104	Treg	Cxcr4	projecttils_cluster
1.23095e-106	0.908212	0.676	0.471	2.46189e-103	Treg	Egln3	projecttils_cluster
3.8647e-106	-0.527818	0.997	1	7.72939e-103	Treg	Tmsb4x	projecttils_cluster
1.9456e-105	1.03487	0.848	0.659	3.8912e-102	Treg	Batf	projecttils_cluster
4.41671e-105	0.911626	0.765	0.523	8.83342e-102	Treg	Fam110a	projecttils_cluster
1.49907e-104	0.408647	0.629	0.37	2.99815e-101	Treg	Dst	projecttils_cluster
2.25797e-104	1.03984	0.83	0.678	4.51594e-101	Treg	Rilpl2	projecttils_cluster
5.4312e-104	-0.699499	0.42	0.726	1.08624e-100	Treg	Tmem2	projecttils_cluster
1.36221e-103	1.17174	0.755	0.654	2.72441e-100	Treg	Ahr	projecttils_cluster
2.74802e-103	0.845285	0.986	0.964	5.49603e-100	Treg	Crip1	projecttils_cluster
5.86802e-103	0.504046	0.723	0.553	1.1736e-99	Treg	Jak2	projecttils_cluster
1.43236e-102	0.79559	0.733	0.538	2.86471e-99	Treg	Sypl	projecttils_cluster
2.60578e-102	-2.15584	0.491	0.756	5.21155e-99	Treg	Gzma	projecttils_cluster
8.36383e-100	0.973366	0.75	0.634	1.67277e-96	Treg	Swap70	projecttils_cluster
8.70208e-100	1.12578	0.85	0.717	1.74042e-96	Treg	Rel	projecttils_cluster
1.4574e-98	0.790135	0.67	0.491	2.9148e-95	Treg	Tspan32	projecttils_cluster
4.91111e-98	0.671994	0.654	0.485	9.82222e-95	Treg	Sema4b	projecttils_cluster
1.4254e-97	-0.596849	0.466	0.762	2.85079e-94	Treg	Abcb9	projecttils_cluster
1.52484e-97	0.935095	0.659	0.438	3.04968e-94	Treg	Ebi3	projecttils_cluster
1.83622e-97	0.853816	0.998	0.996	3.67244e-94	Treg	Malat1	projecttils_cluster
1.41891e-96	0.852609	0.812	0.606	2.83782e-93	Treg	Gbp7	projecttils_cluster
2.11241e-96	1.07516	0.557	0.208	4.22481e-93	Treg	Il1rn	projecttils_cluster
5.31627e-95	0.932655	0.929	0.79	1.06325e-91	Treg	Ier5	projecttils_cluster
1.12809e-94	0.431457	0.624	0.388	2.25619e-91	Treg	Podnl1	projecttils_cluster
3.85535e-94	-0.513021	0.528	0.8	7.7107e-91	Treg	C1qbp	projecttils_cluster
1.24731e-93	1.06627	0.901	0.858	2.49461e-90	Treg	Mxd1	projecttils_cluster
1.49757e-93	0.781171	0.728	0.478	2.99515e-90	Treg	Fam129a	projecttils_cluster
1.70338e-92	-0.930913	0.376	0.676	3.40676e-89	Treg	Jaml	projecttils_cluster
5.70553e-92	2.41479	0.665	0.492	1.14111e-88	Treg	Penk	projecttils_cluster
1.70838e-91	0.455628	0.553	0.275	3.41677e-88	Treg	Atrnl1	projecttils_cluster
2.65895e-90	0.447494	0.674	0.426	5.3179e-87	Treg	Adora2a	projecttils_cluster
9.46216e-89	0.676992	0.641	0.512	1.89243e-85	Treg	Cep85l	projecttils_cluster
1.01793e-86	0.595021	0.691	0.484	2.03585e-83	Treg	Tiam1	projecttils_cluster
1.06929e-86	-0.950183	0.729	0.846	2.13858e-83	Treg	Ctsd	projecttils_cluster
1.80888e-86	-0.263103	0.313	0.602	3.61777e-83	Treg	Adgrg1	projecttils_cluster
1.99102e-86	-0.770242	0.389	0.649	3.98204e-83	Treg	Trbv3	projecttils_cluster
1.52701e-84	1.05902	0.743	0.511	3.05402e-81	Treg	Rrad	projecttils_cluster
8.50476e-84	0.535428	0.572	0.307	1.70095e-80	Treg	Ltf	projecttils_cluster
1.00431e-83	0.851562	0.842	0.757	2.00862e-80	Treg	Dusp4	projecttils_cluster
2.12361e-83	-0.592434	0.9	0.971	4.24721e-80	Treg	Rps17	projecttils_cluster
4.4483e-82	0.797648	0.753	0.551	8.8966e-79	Treg	Plec	projecttils_cluster
2.18118e-81	-0.391027	0.543	0.714	4.36236e-78	Treg	Nek6	projecttils_cluster
4.11504e-81	0.781719	0.708	0.591	8.23008e-78	Treg	N4bp1	projecttils_cluster
1.8619e-80	0.392268	0.647	0.525	3.72379e-77	Treg	Gm20186	projecttils_cluster
7.64814e-80	-0.948314	0.675	0.819	1.52963e-76	Treg	Cxcr6	projecttils_cluster
4.01793e-79	0.814055	0.72	0.526	8.03585e-76	Treg	Fam46a	projecttils_cluster
6.01657e-79	0.801505	0.803	0.579	1.20331e-75	Treg	Phlda1	projecttils_cluster
1.68244e-78	0.585222	0.673	0.469	3.36489e-75	Treg	Tnfrsf25	projecttils_cluster
7.60074e-78	1.09515	0.911	0.836	1.52015e-74	Treg	Ddit4	projecttils_cluster
5.88052e-77	0.849963	0.855	0.725	1.1761e-73	Treg	Irf1	projecttils_cluster
2.02153e-76	0.799339	0.697	0.599	4.04306e-73	Treg	Neb	projecttils_cluster
7.09744e-76	0.451518	0.576	0.318	1.41949e-72	Treg	Asb2	projecttils_cluster
4.6131e-75	-0.557857	0.987	0.988	9.22621e-72	Treg	Cd52	projecttils_cluster
8.33655e-75	0.675994	0.966	0.932	1.66731e-71	Treg	Tagln2	projecttils_cluster
2.20061e-74	0.775591	0.915	0.857	4.40123e-71	Treg	Ccnd2	projecttils_cluster
7.85144e-74	0.699346	0.691	0.577	1.57029e-70	Treg	Timp2	projecttils_cluster
1.13166e-73	0.841819	0.718	0.604	2.26332e-70	Treg	Wls	projecttils_cluster
2.89356e-73	1.1316	0.721	0.602	5.78712e-70	Treg	Ccr8	projecttils_cluster
4.38157e-73	0.775357	0.8	0.661	8.76314e-70	Treg	Bcl2l1	projecttils_cluster
3.03754e-72	0.759702	0.752	0.621	6.07508e-69	Treg	Birc3	projecttils_cluster
2.06417e-71	0.797657	0.855	0.736	4.12835e-68	Treg	Il7r	projecttils_cluster
2.45146e-71	0.949238	0.76	0.662	4.90292e-68	Treg	Chchd10	projecttils_cluster
2.77344e-71	0.319682	0.682	0.464	5.54689e-68	Treg	Marcksl1	projecttils_cluster
4.471e-71	0.851848	0.771	0.679	8.942e-68	Treg	Fam46c	projecttils_cluster
6.76486e-71	0.746109	0.978	0.974	1.35297e-67	Treg	H2afz	projecttils_cluster
7.0122e-71	0.824048	0.77	0.569	1.40244e-67	Treg	Uap1	projecttils_cluster
4.24042e-70	0.648719	0.609	0.478	8.48085e-67	Treg	Tmem158	projecttils_cluster
7.60553e-69	-0.876716	0.387	0.637	1.52111e-65	Treg	Tnfsf8	projecttils_cluster
3.29565e-68	0.626131	0.592	0.415	6.5913e-65	Treg	Selenop	projecttils_cluster
3.795e-68	0.593794	0.595	0.457	7.59001e-65	Treg	Sgip1	projecttils_cluster
5.673e-68	0.618952	0.779	0.604	1.1346e-64	Treg	Zc3h12a	projecttils_cluster
8.94666e-68	0.543692	0.72	0.564	1.78933e-64	Treg	Gpr65	projecttils_cluster
3.65671e-67	0.327084	0.693	0.514	7.31341e-64	Treg	Tnfsf9	projecttils_cluster
4.15227e-67	0.973898	0.845	0.786	8.30454e-64	Treg	Cebpb	projecttils_cluster
1.28721e-66	0.870529	0.786	0.709	2.57442e-63	Treg	Got1	projecttils_cluster
1.44214e-65	0.843695	0.698	0.547	2.88427e-62	Treg	Slc16a3	projecttils_cluster
4.25692e-65	0.714295	0.91	0.83	8.51383e-62	Treg	Sat1	projecttils_cluster
7.82581e-65	0.395935	0.62	0.446	1.56516e-61	Treg	Trib2	projecttils_cluster
2.05034e-64	0.778861	0.734	0.592	4.10068e-61	Treg	Ndrg1	projecttils_cluster
5.85697e-64	0.681138	0.867	0.752	1.17139e-60	Treg	Cd69	projecttils_cluster
2.22693e-63	0.488237	0.691	0.615	4.45387e-60	Treg	Sesn1	projecttils_cluster
2.46053e-63	-0.78959	0.773	0.842	4.92106e-60	Treg	Litaf	projecttils_cluster
1.39181e-62	0.340953	0.551	0.372	2.78362e-59	Treg	Jcad	projecttils_cluster
1.50326e-62	0.674114	0.861	0.815	3.00653e-59	Treg	Mdh1	projecttils_cluster
2.55574e-62	-0.675868	0.552	0.789	5.11147e-59	Treg	Itgb1	projecttils_cluster
3.48469e-62	0.852996	0.866	0.805	6.96938e-59	Treg	Pglyrp1	projecttils_cluster
4.01165e-62	0.546156	0.667	0.509	8.02331e-59	Treg	Runx1	projecttils_cluster
7.91366e-62	-1.1193	0.379	0.62	1.58273e-58	Treg	Ifng	projecttils_cluster
8.05438e-62	-0.299877	0.394	0.641	1.61088e-58	Treg	Gypc	projecttils_cluster
1.39809e-61	0.703553	0.798	0.707	2.79618e-58	Treg	Clec2d	projecttils_cluster
8.98412e-61	0.686692	0.687	0.561	1.79682e-57	Treg	Sdcbp2	projecttils_cluster
1.12825e-60	0.43675	0.74	0.518	2.2565e-57	Treg	Sgk1	projecttils_cluster
1.14888e-60	0.832635	0.815	0.773	2.29775e-57	Treg	Ppp1r15a	projecttils_cluster
2.26146e-60	0.348361	0.612	0.446	4.52291e-57	Treg	Slc37a2	projecttils_cluster
2.37027e-60	0.752825	0.792	0.717	4.74054e-57	Treg	Gata3	projecttils_cluster
5.8134e-60	0.420629	0.527	0.264	1.16268e-56	Treg	Ermn	projecttils_cluster
2.29649e-59	-0.316299	0.465	0.661	4.59298e-56	Treg	Tcf7	projecttils_cluster
3.32595e-59	0.579132	0.642	0.501	6.6519e-56	Treg	Sgms1	projecttils_cluster
3.67181e-59	-0.770338	0.512	0.755	7.34362e-56	Treg	Irf8	projecttils_cluster
1.49489e-58	0.595294	0.625	0.488	2.98978e-55	Treg	Snx9	projecttils_cluster
6.58819e-58	-0.352855	0.475	0.68	1.31764e-54	Treg	Osgin1	projecttils_cluster
1.15529e-57	-0.437261	0.597	0.798	2.31059e-54	Treg	Bcl2l11	projecttils_cluster
1.40907e-57	2.11544	0.603	0.493	2.81814e-54	Treg	Rln3	projecttils_cluster
2.28208e-57	0.337236	0.57	0.371	4.56416e-54	Treg	Gm15987	projecttils_cluster
4.89333e-57	0.511251	0.72	0.606	9.78666e-54	Treg	Smco4	projecttils_cluster
4.33862e-56	0.366251	0.682	0.548	8.67725e-53	Treg	Alcam	projecttils_cluster
5.45609e-56	0.651269	0.829	0.673	1.09122e-52	Treg	Lmnb1	projecttils_cluster
8.10773e-55	-0.531387	0.822	0.936	1.62155e-51	Treg	Hspe1	projecttils_cluster
9.57173e-55	0.376569	0.597	0.408	1.91435e-51	Treg	Smox	projecttils_cluster
1.67304e-54	-0.379695	0.499	0.764	3.34607e-51	Treg	Fbl	projecttils_cluster
4.85827e-54	0.367406	0.579	0.447	9.71653e-51	Treg	Prdm1	projecttils_cluster
1.03869e-53	-0.45141	0.427	0.613	2.07738e-50	Treg	Ly6g5b	projecttils_cluster
1.10475e-53	0.416102	0.689	0.544	2.20951e-50	Treg	St8sia4	projecttils_cluster
1.29727e-53	0.589377	0.838	0.744	2.59454e-50	Treg	Sla	projecttils_cluster
2.60582e-53	0.392397	0.525	0.229	5.21163e-50	Treg	Ankrd55	projecttils_cluster
4.9372e-53	0.616402	0.551	0.317	9.87441e-50	Treg	Lgmn	projecttils_cluster
6.84606e-53	0.870837	0.712	0.612	1.36921e-49	Treg	Mmd	projecttils_cluster
7.46191e-53	-0.26498	0.431	0.623	1.49238e-49	Treg	Plek	projecttils_cluster
2.39128e-52	0.943081	0.777	0.722	4.78255e-49	Treg	Zfp36	projecttils_cluster
1.39719e-51	0.39119	0.673	0.585	2.79439e-48	Treg	Epb41l2	projecttils_cluster
1.56339e-51	-0.390243	0.363	0.603	3.12679e-48	Treg	Tbc1d4	projecttils_cluster
3.89803e-50	0.25308	0.505	0.202	7.79606e-47	Treg	Nxpe4	projecttils_cluster
1.36096e-48	-0.375958	0.466	0.637	2.72191e-45	Treg	Fcer1g	projecttils_cluster
1.88351e-48	1.19297	0.788	0.733	3.76702e-45	Treg	Ccr7	projecttils_cluster
4.79108e-48	0.575891	0.824	0.701	9.58215e-45	Treg	Dgat1	projecttils_cluster
1.76868e-47	0.649457	0.778	0.693	3.53736e-44	Treg	Rgs10	projecttils_cluster
2.41993e-47	0.477107	0.586	0.53	4.83987e-44	Treg	D130040H23Rik	projecttils_cluster
3.26243e-47	-1.5026	0.325	0.567	6.52486e-44	Treg	Ccl1	projecttils_cluster
3.54876e-46	-0.465413	0.588	0.764	7.09752e-43	Treg	Nedd9	projecttils_cluster
1.08419e-45	-0.320759	0.521	0.697	2.16837e-42	Treg	Fbxo32	projecttils_cluster
1.46043e-45	-0.470435	0.221	0.551	2.92086e-42	Treg	Klre1	projecttils_cluster
1.52642e-45	-0.516972	0.562	0.695	3.05285e-42	Treg	Lat2	projecttils_cluster
1.09433e-44	0.537627	0.881	0.786	2.18865e-41	Treg	Cish	projecttils_cluster
2.63946e-44	-0.506713	0.527	0.724	5.27892e-41	Treg	Sla2	projecttils_cluster
1.28058e-43	-0.28203	0.251	0.544	2.56116e-40	Treg	Adgrg5	projecttils_cluster
2.53075e-43	-0.681128	0.547	0.698	5.06151e-40	Treg	Krt83	projecttils_cluster
3.81763e-43	0.522412	0.981	0.966	7.63526e-40	Treg	Lgals1	projecttils_cluster
5.016e-43	-0.433068	0.81	0.919	1.0032e-39	Treg	Txn1	projecttils_cluster
9.69204e-43	0.35481	0.525	0.366	1.93841e-39	Treg	Cd80	projecttils_cluster
2.43112e-42	0.527051	0.873	0.828	4.86225e-39	Treg	Cst3	projecttils_cluster
2.62337e-42	-0.257979	0.225	0.523	5.24674e-39	Treg	Slamf7	projecttils_cluster
9.26077e-42	-0.589903	0.683	0.815	1.85215e-38	Treg	Cst7	projecttils_cluster
1.35553e-41	0.579085	0.779	0.69	2.71107e-38	Treg	Igtp	projecttils_cluster
1.6971e-41	-0.605899	0.436	0.616	3.39419e-38	Treg	Sema4a	projecttils_cluster
1.75438e-41	0.272375	0.483	0.315	3.50875e-38	Treg	Ccr1	projecttils_cluster
2.90222e-41	0.699872	0.728	0.621	5.80444e-38	Treg	Cdkn1a	projecttils_cluster
6.61629e-41	-1.07159	0.383	0.566	1.32326e-37	Treg	Gzmk	projecttils_cluster
5.5114e-40	0.548182	0.809	0.718	1.10228e-36	Treg	Zbp1	projecttils_cluster
7.30867e-40	0.733739	0.771	0.766	1.46173e-36	Treg	Cd27	projecttils_cluster
1.20857e-39	-1.96612	0.548	0.716	2.41713e-36	Treg	Ccl5	projecttils_cluster
2.1914e-39	-0.265196	0.554	0.773	4.3828e-36	Treg	Anapc5	projecttils_cluster
2.92155e-39	0.60976	0.675	0.622	5.8431e-36	Treg	Rab11fip1	projecttils_cluster
3.10097e-39	-0.336133	0.329	0.55	6.20193e-36	Treg	Gpm6b	projecttils_cluster
5.4966e-39	0.593743	0.758	0.666	1.09932e-35	Treg	Kdm6b	projecttils_cluster
6.44281e-39	0.583661	0.754	0.708	1.28856e-35	Treg	Gm47283	projecttils_cluster
7.8515e-39	0.777982	0.483	0.301	1.5703e-35	Treg	Igkc	projecttils_cluster
3.11494e-38	0.372556	0.599	0.456	6.22988e-35	Treg	Tnf	projecttils_cluster
6.5752e-38	-0.310382	0.222	0.478	1.31504e-34	Treg	Nrgn	projecttils_cluster
7.79779e-38	0.292255	0.632	0.476	1.55956e-34	Treg	Baz1b	projecttils_cluster
8.29969e-38	0.465485	0.922	0.899	1.65994e-34	Treg	Arl6ip1	projecttils_cluster
1.7217e-37	0.460085	0.6	0.508	3.44339e-34	Treg	Tmem154	projecttils_cluster
9.51307e-37	-0.388185	0.807	0.905	1.90261e-33	Treg	Atp5g1	projecttils_cluster
1.88973e-36	0.458379	0.616	0.507	3.77945e-33	Treg	Cxcr3	projecttils_cluster
2.0813e-36	-0.999858	0.555	0.703	4.1626e-33	Treg	Ifitm3	projecttils_cluster
2.40367e-36	0.276394	0.614	0.521	4.80733e-33	Treg	Dot1l	projecttils_cluster
2.80001e-36	0.369579	0.713	0.602	5.60002e-33	Treg	Slc35d1	projecttils_cluster
2.815e-36	0.464302	0.916	0.913	5.63001e-33	Treg	Gpx1	projecttils_cluster
3.49221e-36	-0.286898	0.468	0.602	6.98442e-33	Treg	Emilin2	projecttils_cluster
4.40168e-36	0.549827	0.555	0.479	8.80335e-33	Treg	Gbp5	projecttils_cluster
6.75586e-36	-0.619342	0.464	0.624	1.35117e-32	Treg	Chst12	projecttils_cluster
7.8501e-36	0.559543	0.799	0.737	1.57002e-32	Treg	Flna	projecttils_cluster
1.03228e-35	0.875088	0.627	0.624	2.06457e-32	Treg	Cd74	projecttils_cluster
1.21414e-35	-0.449552	0.387	0.578	2.42828e-32	Treg	Cd226	projecttils_cluster
1.31287e-35	-0.416643	0.317	0.529	2.62574e-32	Treg	Nmrk1	projecttils_cluster
2.09761e-35	-0.278469	0.544	0.72	4.19521e-32	Treg	Slc7a5	projecttils_cluster
2.29023e-35	0.635811	0.583	0.469	4.58046e-32	Treg	Iigp1	projecttils_cluster
7.74284e-35	0.447239	0.661	0.53	1.54857e-31	Treg	H2-Ab1	projecttils_cluster
1.29657e-34	0.473257	0.781	0.702	2.59314e-31	Treg	Nfkb1	projecttils_cluster
1.81436e-34	0.523513	0.708	0.641	3.62871e-31	Treg	Nfkbid	projecttils_cluster
2.08033e-34	0.392452	0.651	0.586	4.16065e-31	Treg	Trp53inp1	projecttils_cluster
3.80385e-34	-0.288565	0.97	0.992	7.60769e-31	Treg	Rbm3	projecttils_cluster
3.9015e-34	0.57892	0.808	0.732	7.803e-31	Treg	Pkp3	projecttils_cluster
5.30459e-34	0.384636	0.874	0.732	1.06092e-30	Treg	Gzmb	projecttils_cluster
1.78778e-33	0.375391	0.609	0.576	3.57557e-30	Treg	Gatsl3	projecttils_cluster
2.1033e-33	-0.366226	0.561	0.755	4.20661e-30	Treg	Nrn1	projecttils_cluster
3.04151e-33	-0.379198	0.509	0.667	6.08303e-30	Treg	Tbx21	projecttils_cluster
5.12314e-33	0.48162	0.613	0.545	1.02463e-29	Treg	Trat1	projecttils_cluster
1.39684e-32	0.498132	0.827	0.749	2.79367e-29	Treg	Csrp1	projecttils_cluster
1.04663e-31	0.491524	0.614	0.506	2.09326e-28	Treg	Grn	projecttils_cluster
1.64228e-31	-0.317614	0.647	0.823	3.28456e-28	Treg	Txnip	projecttils_cluster
2.73275e-31	-0.595518	0.613	0.764	5.46551e-28	Treg	Nr4a2	projecttils_cluster
3.61032e-31	0.258204	0.731	0.602	7.22064e-28	Treg	Phgdh	projecttils_cluster
4.12274e-31	-0.468903	0.382	0.593	8.24548e-28	Treg	Serpinb6b	projecttils_cluster
4.14925e-31	0.313727	0.439	0.111	8.29851e-28	Treg	Tmtc2	projecttils_cluster
4.75448e-31	-0.579058	0.064	0.146	9.50896e-28	Treg	Gzme	projecttils_cluster
1.75551e-30	-0.588576	0.352	0.513	3.51102e-27	Treg	Ccl3	projecttils_cluster
2.41116e-30	0.296025	0.518	0.372	4.82232e-27	Treg	Cpm	projecttils_cluster
2.50521e-30	0.371776	0.572	0.456	5.01041e-27	Treg	Cpd	projecttils_cluster
2.86901e-30	-0.72602	0.426	0.566	5.73802e-27	Treg	Prf1	projecttils_cluster
3.17861e-30	0.50504	0.573	0.476	6.35721e-27	Treg	Lrba	projecttils_cluster
2.86576e-29	0.577004	0.758	0.723	5.73151e-26	Treg	Pim3	projecttils_cluster
7.06602e-29	-0.410615	0.582	0.752	1.4132e-25	Treg	Bcl2a1d	projecttils_cluster
2.27599e-28	0.415732	0.423	0.097	4.55198e-25	Treg	Il10	projecttils_cluster
5.11985e-28	0.298769	0.585	0.49	1.02397e-24	Treg	Irf4	projecttils_cluster
1.03205e-27	-0.747784	0.352	0.531	2.06411e-24	Treg	Ly6c1	projecttils_cluster
1.18283e-27	0.352644	0.593	0.559	2.36566e-24	Treg	H2-Eb1	projecttils_cluster
2.80328e-27	0.39947	0.771	0.762	5.60657e-24	Treg	Serpina3g	projecttils_cluster
6.12842e-27	-1.45136	0.241	0.454	1.22568e-23	Treg	Gzmc	projecttils_cluster
7.72306e-27	0.371572	0.71	0.611	1.54461e-23	Treg	Herpud1	projecttils_cluster
1.35819e-26	0.318037	0.764	0.666	2.71638e-23	Treg	Slc2a1	projecttils_cluster
1.38079e-26	-0.330369	0.819	0.911	2.76158e-23	Treg	Hnrnpa1	projecttils_cluster
3.95344e-26	-0.286886	0.282	0.483	7.90688e-23	Treg	Ms4a4c	projecttils_cluster
4.11007e-26	-0.422338	0.433	0.579	8.22015e-23	Treg	Cd7	projecttils_cluster
4.50449e-26	0.537375	0.649	0.631	9.00898e-23	Treg	Fas	projecttils_cluster
5.69942e-26	0.625645	0.77	0.733	1.13988e-22	Treg	Isg15	projecttils_cluster
2.65425e-25	0.691203	0.613	0.598	5.3085e-22	Treg	Ets2	projecttils_cluster
6.76168e-25	0.379195	0.947	0.919	1.35234e-21	Treg	Hsp90aa1	projecttils_cluster
1.26287e-24	0.454637	0.748	0.682	2.52574e-21	Treg	Socs2	projecttils_cluster
1.57518e-24	0.436806	0.762	0.718	3.15035e-21	Treg	Bnip3	projecttils_cluster
2.26565e-24	0.357319	0.608	0.507	4.5313e-21	Treg	Mxi1	projecttils_cluster
2.42942e-24	-0.352764	0.567	0.722	4.85884e-21	Treg	Dut	projecttils_cluster
7.00604e-24	0.416757	0.755	0.674	1.40121e-20	Treg	Ifi47	projecttils_cluster
7.61852e-24	-0.362333	0.792	0.855	1.5237e-20	Treg	Aprt	projecttils_cluster
8.12665e-24	-0.418544	0.727	0.823	1.62533e-20	Treg	Ctla2a	projecttils_cluster
9.34723e-24	0.349706	0.675	0.553	1.86945e-20	Treg	Cited2	projecttils_cluster
1.01375e-23	0.523495	0.602	0.536	2.02749e-20	Treg	Sptbn1	projecttils_cluster
1.06608e-23	-0.28653	0.926	0.956	2.13216e-20	Treg	Ybx1	projecttils_cluster
1.92629e-23	-0.260637	0.627	0.756	3.85258e-20	Treg	Ranbp1	projecttils_cluster
1.99682e-23	0.324197	0.643	0.551	3.99363e-20	Treg	H1f0	projecttils_cluster
2.26673e-23	0.354574	0.727	0.638	4.53346e-20	Treg	Tmpo	projecttils_cluster
2.9656e-23	0.292251	0.633	0.534	5.9312e-20	Treg	Amz2	projecttils_cluster
3.38234e-23	0.574589	0.633	0.567	6.76469e-20	Treg	Ly75	projecttils_cluster
4.44131e-23	0.389382	0.729	0.674	8.88262e-20	Treg	Nfkbie	projecttils_cluster
4.44148e-23	0.529031	0.75	0.703	8.88297e-20	Treg	Cldnd1	projecttils_cluster
5.55719e-23	0.47408	0.894	0.836	1.11144e-19	Treg	Hilpda	projecttils_cluster
6.01431e-23	0.372541	0.505	0.394	1.20286e-19	Treg	Nrros	projecttils_cluster
1.69298e-22	-0.305226	0.41	0.558	3.38596e-19	Treg	Abcb1b	projecttils_cluster
2.21716e-22	0.302723	0.478	0.304	4.43432e-19	Treg	Ttn	projecttils_cluster
2.33587e-22	-1.17089	0.358	0.526	4.67174e-19	Treg	Ly6c2	projecttils_cluster
3.09192e-22	-0.51192	0.646	0.745	6.18384e-19	Treg	Dusp2	projecttils_cluster
1.8457e-21	0.306764	0.672	0.586	3.6914e-18	Treg	Rtp4	projecttils_cluster
2.19919e-21	0.372688	0.677	0.607	4.39839e-18	Treg	Parp14	projecttils_cluster
2.35918e-21	0.254542	0.705	0.633	4.71837e-18	Treg	Insig1	projecttils_cluster
2.39279e-21	-0.368899	0.659	0.776	4.78558e-18	Treg	Hspd1	projecttils_cluster
2.91442e-21	-0.315565	0.636	0.771	5.82885e-18	Treg	Fgl2	projecttils_cluster
5.75231e-21	0.288713	0.811	0.693	1.15046e-17	Treg	Casp3	projecttils_cluster
7.67377e-21	0.489449	0.745	0.751	1.53475e-17	Treg	Csrnp1	projecttils_cluster
1.12672e-20	-1.06134	0.512	0.623	2.25345e-17	Treg	Tnfsf11	projecttils_cluster
2.10524e-20	0.324002	0.451	0.246	4.21047e-17	Treg	Ctsh	projecttils_cluster
2.32637e-20	0.439562	0.6	0.591	4.65273e-17	Treg	Gm14005	projecttils_cluster
4.03562e-20	-0.27087	0.743	0.832	8.07124e-17	Treg	Tuba1b	projecttils_cluster
4.15483e-20	-0.28292	0.781	0.864	8.30965e-17	Treg	Snrpf	projecttils_cluster
5.33639e-20	-0.261368	0.731	0.836	1.06728e-16	Treg	Banf1	projecttils_cluster
1.17747e-19	-0.304082	0.522	0.657	2.35495e-16	Treg	Nhp2	projecttils_cluster
1.21577e-19	0.43259	0.732	0.684	2.43155e-16	Treg	Ell2	projecttils_cluster
1.4507e-19	-0.257158	0.515	0.632	2.90139e-16	Treg	E330009J07Rik	projecttils_cluster
1.69965e-19	-0.266568	0.535	0.661	3.3993e-16	Treg	Hacd2	projecttils_cluster
2.12246e-19	0.361371	0.759	0.749	4.24492e-16	Treg	Klf2	projecttils_cluster
3.30483e-19	0.392193	0.541	0.546	6.60965e-16	Treg	Il6st	projecttils_cluster
5.11334e-19	0.348424	0.687	0.669	1.02267e-15	Treg	Socs3	projecttils_cluster
5.97589e-19	0.406547	0.668	0.618	1.19518e-15	Treg	Eea1	projecttils_cluster
8.05805e-19	0.35746	0.707	0.619	1.61161e-15	Treg	Ero1l	projecttils_cluster
8.63739e-19	-0.453656	0.42	0.573	1.72748e-15	Treg	Trbv31	projecttils_cluster
1.58261e-18	0.358504	0.845	0.775	3.16522e-15	Treg	Emp3	projecttils_cluster
1.6141e-18	0.33539	0.552	0.47	3.22819e-15	Treg	Ccdc184	projecttils_cluster
1.62071e-18	0.334125	0.619	0.576	3.24143e-15	Treg	Ube2l6	projecttils_cluster
2.84394e-18	0.271526	0.614	0.531	5.68788e-15	Treg	Tlnrd1	projecttils_cluster
2.87756e-18	0.263659	0.989	0.986	5.75512e-15	Treg	Ldha	projecttils_cluster
3.44799e-18	0.332058	0.863	0.847	6.89597e-15	Treg	Calr	projecttils_cluster
4.54312e-18	0.409559	0.954	0.905	9.08625e-15	Treg	Bhlhe40	projecttils_cluster
4.67948e-18	0.350839	0.917	0.911	9.35895e-15	Treg	Rgs1	projecttils_cluster
7.54228e-18	0.370229	0.628	0.602	1.50846e-14	Treg	Cd200r1	projecttils_cluster
1.07464e-17	0.322632	0.508	0.432	2.14928e-14	Treg	Trbv20	projecttils_cluster
1.28781e-17	0.417609	0.639	0.591	2.57563e-14	Treg	Tob2	projecttils_cluster
1.84039e-17	-0.334963	0.569	0.625	3.68079e-14	Treg	Magohb	projecttils_cluster
3.77592e-17	-0.292688	0.52	0.641	7.55184e-14	Treg	Ptpn6	projecttils_cluster
5.71145e-17	-0.259813	0.477	0.625	1.14229e-13	Treg	Siva1	projecttils_cluster
6.4927e-17	0.305871	0.587	0.544	1.29854e-13	Treg	Frmd4b	projecttils_cluster
1.66756e-16	0.403403	0.469	0.284	3.33512e-13	Treg	Ccr6	projecttils_cluster
2.72731e-16	0.488564	0.586	0.591	5.45462e-13	Treg	Myo1e	projecttils_cluster
3.83594e-16	0.347526	0.696	0.642	7.67189e-13	Treg	Irf7	projecttils_cluster
6.67364e-16	-0.316591	0.508	0.631	1.33473e-12	Treg	Pim2	projecttils_cluster
6.81009e-16	-0.27261	0.862	0.87	1.36202e-12	Treg	Anxa2	projecttils_cluster
2.82032e-15	-0.34913	0.522	0.646	5.64063e-12	Treg	Fdx1	projecttils_cluster
3.66953e-15	-0.463165	0.212	0.456	7.33906e-12	Treg	Il12rb2	projecttils_cluster
4.65566e-15	0.299043	0.54	0.496	9.31131e-12	Treg	Ifit1	projecttils_cluster
5.91114e-15	0.605823	0.644	0.663	1.18223e-11	Treg	Nrip1	projecttils_cluster
6.05081e-15	0.254765	0.657	0.62	1.21016e-11	Treg	Mrps6	projecttils_cluster
7.2917e-15	0.418988	0.893	0.855	1.45834e-11	Treg	Id2	projecttils_cluster
8.20857e-15	-0.279267	0.697	0.815	1.64171e-11	Treg	Hmgn2	projecttils_cluster
1.29832e-14	0.382228	0.52	0.507	2.59663e-11	Treg	Trav4-4-dv10	projecttils_cluster
1.8688e-14	0.346935	0.934	0.919	3.73761e-11	Treg	Tpi1	projecttils_cluster
3.50933e-14	0.697721	0.696	0.696	7.01866e-11	Treg	Tiparp	projecttils_cluster
6.24591e-14	0.398088	0.8	0.777	1.24918e-10	Treg	Nr4a3	projecttils_cluster
8.98052e-14	0.671581	0.564	0.567	1.7961e-10	Treg	Pcyt1a	projecttils_cluster
1.11425e-13	-0.472304	0.084	0.15	2.2285e-10	Treg	Gzmd	projecttils_cluster
1.41153e-13	-0.33417	0.273	0.431	2.82306e-10	Treg	Trav21-dv12	projecttils_cluster
1.71972e-13	-0.251366	0.778	0.891	3.43945e-10	Treg	Fosl2	projecttils_cluster
1.73102e-13	0.258829	0.796	0.67	3.46203e-10	Treg	Hopx	projecttils_cluster
2.43915e-13	0.331732	0.526	0.469	4.87831e-10	Treg	Gpr18	projecttils_cluster
5.14966e-13	-0.419515	0.433	0.505	1.02993e-09	Treg	Cd40lg	projecttils_cluster
1.43952e-12	0.263063	0.532	0.485	2.87904e-09	Treg	Gbp10	projecttils_cluster
1.59264e-12	-0.279316	0.574	0.67	3.18529e-09	Treg	Lgals3bp	projecttils_cluster
1.95361e-12	0.465924	0.563	0.561	3.90722e-09	Treg	Bmpr2	projecttils_cluster
2.84438e-12	-1.38212	0.273	0.414	5.68875e-09	Treg	Csf2	projecttils_cluster
5.4827e-12	0.33226	0.887	0.874	1.09654e-08	Treg	Hsp90b1	projecttils_cluster
6.3792e-12	0.269181	0.634	0.586	1.27584e-08	Treg	Eri1	projecttils_cluster
6.63224e-12	0.268077	0.461	0.33	1.32645e-08	Treg	Rhod	projecttils_cluster
2.84008e-11	0.531214	0.611	0.593	5.68015e-08	Treg	Fos	projecttils_cluster
9.67128e-11	0.286704	0.813	0.816	1.93426e-07	Treg	Gm26532	projecttils_cluster
1.08456e-10	0.251094	0.987	0.985	2.16911e-07	Treg	Gapdh	projecttils_cluster
1.88144e-10	0.267074	0.793	0.747	3.76288e-07	Treg	Isg20	projecttils_cluster
3.00833e-10	-0.254335	0.467	0.556	6.01666e-07	Treg	Trbv17	projecttils_cluster
3.74992e-10	-0.737389	0.447	0.515	7.49984e-07	Treg	Ccl4	projecttils_cluster
6.65201e-10	0.421274	0.663	0.7	1.3304e-06	Treg	Ergic1	projecttils_cluster
6.77503e-10	-0.60412	0.391	0.504	1.35501e-06	Treg	Trav3-3	projecttils_cluster
1.69552e-09	-0.268	0.74	0.758	3.39105e-06	Treg	S100a4	projecttils_cluster
1.73242e-09	-0.42327	0.707	0.771	3.46484e-06	Treg	Emb	projecttils_cluster
3.61116e-09	0.350672	0.728	0.767	7.22231e-06	Treg	Ramp1	projecttils_cluster
5.37115e-09	0.259257	0.565	0.525	1.07423e-05	Treg	Trim30a	projecttils_cluster
5.88428e-09	0.28526	0.611	0.592	1.17686e-05	Treg	Pycard	projecttils_cluster
1.35432e-08	0.325402	0.525	0.443	2.70863e-05	Treg	Ccr4	projecttils_cluster
1.44194e-08	-0.691521	0.479	0.575	2.88387e-05	Treg	Ramp3	projecttils_cluster
7.87417e-08	0.258604	0.501	0.493	0.000157483	Treg	Pqlc1	projecttils_cluster
8.84944e-08	0.251879	0.564	0.523	0.000176989	Treg	Il10ra	projecttils_cluster
1.10612e-07	-0.505208	0.353	0.483	0.000221225	Treg	Serpinb9	projecttils_cluster
1.45693e-07	0.28241	0.629	0.614	0.000291385	Treg	Satb1	projecttils_cluster
2.22135e-07	0.252255	0.889	0.878	0.00044427	Treg	Klf6	projecttils_cluster
2.86368e-07	-0.259271	0.229	0.421	0.000572737	Treg	St3gal6	projecttils_cluster
3.1721e-07	0.278313	0.682	0.669	0.00063442	Treg	Entpd1	projecttils_cluster
3.21417e-07	-0.487578	0.453	0.55	0.000642834	Treg	Trbv19	projecttils_cluster
4.23572e-07	-0.251694	0.479	0.568	0.000847143	Treg	Hspa1b	projecttils_cluster
6.24433e-07	-0.345043	0.503	0.558	0.00124887	Treg	Arsb	projecttils_cluster
9.19731e-07	-0.724692	0.215	0.282	0.00183946	Treg	Il13	projecttils_cluster
1.13502e-06	0.278728	0.645	0.588	0.00227004	Treg	Sytl3	projecttils_cluster
2.59754e-06	0.375103	0.648	0.635	0.00519509	Treg	Gem	projecttils_cluster
3.48101e-05	-0.362905	0.397	0.482	0.0696201	Treg	Prnp	projecttils_cluster
7.03708e-05	0.357632	0.625	0.652	0.140742	Treg	Pmaip1	projecttils_cluster
0.000102442	0.338502	0.391	0.334	0.204884	Treg	Cystm1	projecttils_cluster
0.000108658	0.406366	0.633	0.707	0.217317	Treg	Tox	projecttils_cluster
0.000270758	0.883147	0.478	0.5	0.541516	Treg	Cxcl10	projecttils_cluster
0.000533485	0.606953	0.506	0.607	1	Treg	Ighm	projecttils_cluster
0.000550627	0.335778	0.48	0.493	1	Treg	Prdx4	projecttils_cluster
0.00128707	-0.250481	0.316	0.455	1	Treg	Itga1	projecttils_cluster
0.00182303	-0.527386	0.292	0.407	1	Treg	Igfbp7	projecttils_cluster
0.00261724	0.408992	0.512	0.563	1	Treg	Gpr146	projecttils_cluster
0.00328144	0.256348	0.4	0.445	1	Treg	Mast4	projecttils_cluster
1.74239e-161	-1.98983	0.824	0.948	3.48478e-158	CD8_EffectorMemory	Tnfrsf9	projecttils_cluster
1.75467e-96	2.18665	0.887	0.672	3.50935e-93	CD8_EffectorMemory	Ccl5	projecttils_cluster
6.14575e-95	0.370241	0.799	0.552	1.22915e-91	CD8_EffectorMemory	1700025G04Rik	projecttils_cluster
1.52369e-93	0.35186	0.843	0.617	3.04739e-90	CD8_EffectorMemory	Sidt1	projecttils_cluster
1.15748e-87	0.835788	0.974	0.874	2.31497e-84	CD8_EffectorMemory	Ms4a4b	projecttils_cluster
2.39063e-86	-2.09205	0.803	0.85	4.78127e-83	CD8_EffectorMemory	Tnfrsf4	projecttils_cluster
1.30562e-82	1.69706	0.744	0.477	2.61124e-79	CD8_EffectorMemory	Ly6c2	projecttils_cluster
1.32809e-73	0.295528	0.76	0.509	2.65618e-70	CD8_EffectorMemory	Gm2682	projecttils_cluster
1.02218e-68	-1.44592	0.388	0.652	2.04436e-65	CD8_EffectorMemory	Il2ra	projecttils_cluster
1.10584e-65	0.284032	0.676	0.349	2.21167e-62	CD8_EffectorMemory	Oas3	projecttils_cluster
1.57178e-64	-0.828486	0.896	0.955	3.14357e-61	CD8_EffectorMemory	Sdf4	projecttils_cluster
2.28048e-63	-0.741026	0.453	0.636	4.56097e-60	CD8_EffectorMemory	Ccr8	projecttils_cluster
2.56148e-62	-0.982568	0.912	0.936	5.12297e-59	CD8_EffectorMemory	Tnfrsf18	projecttils_cluster
1.40657e-59	-0.752817	0.836	0.932	2.81314e-56	CD8_EffectorMemory	Tgfb1	projecttils_cluster
1.71689e-57	1.31023	0.706	0.485	3.43378e-54	CD8_EffectorMemory	Ly6c1	projecttils_cluster
1.7352e-56	-0.298433	0.256	0.495	3.47039e-53	CD8_EffectorMemory	Havcr2	projecttils_cluster
3.82256e-56	-1.28506	0.724	0.819	7.64511e-53	CD8_EffectorMemory	Ikzf2	projecttils_cluster
5.05187e-56	1.33082	0.745	0.519	1.01037e-52	CD8_EffectorMemory	Gzmk	projecttils_cluster
1.71155e-55	0.837484	0.68	0.415	3.4231e-52	CD8_EffectorMemory	Ifit3	projecttils_cluster
9.36413e-52	0.366167	0.718	0.521	1.87283e-48	CD8_EffectorMemory	Gm45552	projecttils_cluster
5.97496e-51	-0.256094	0.386	0.608	1.19499e-47	CD8_EffectorMemory	Gpr65	projecttils_cluster
1.00627e-48	-0.46823	0.238	0.444	2.01254e-45	CD8_EffectorMemory	Sdc4	projecttils_cluster
6.83175e-46	0.65629	0.78	0.578	1.36635e-42	CD8_EffectorMemory	Rtp4	projecttils_cluster
6.99727e-46	-0.256171	0.339	0.516	1.39945e-42	CD8_EffectorMemory	Tmem64	projecttils_cluster
8.77586e-46	-0.672065	0.588	0.751	1.75517e-42	CD8_EffectorMemory	Rel	projecttils_cluster
1.00907e-44	-0.31037	0.469	0.642	2.01814e-41	CD8_EffectorMemory	Mrps6	projecttils_cluster
1.91842e-44	-0.321718	0.486	0.613	3.83684e-41	CD8_EffectorMemory	Tubb6	projecttils_cluster
2.78153e-44	-0.52973	0.946	0.976	5.56305e-41	CD8_EffectorMemory	Pkm	projecttils_cluster
3.0782e-44	-0.500578	0.307	0.5	6.15641e-41	CD8_EffectorMemory	Ccdc184	projecttils_cluster
1.34374e-43	0.252264	0.659	0.429	2.68748e-40	CD8_EffectorMemory	Trbv29	projecttils_cluster
1.44476e-43	-0.375079	0.722	0.768	2.88951e-40	CD8_EffectorMemory	Serpina3g	projecttils_cluster
8.80669e-43	-0.613492	0.71	0.765	1.76134e-39	CD8_EffectorMemory	Cd200	projecttils_cluster
9.32005e-43	0.501296	0.942	0.858	1.86401e-39	CD8_EffectorMemory	Ctsw	projecttils_cluster
2.7315e-42	-0.475927	0.961	0.989	5.463e-39	CD8_EffectorMemory	Ldha	projecttils_cluster
3.48792e-42	-0.593996	0.692	0.85	6.97583e-39	CD8_EffectorMemory	Cst3	projecttils_cluster
6.83697e-42	0.583205	0.929	0.706	1.36739e-38	CD8_EffectorMemory	Cd8b1	projecttils_cluster
1.58613e-41	-0.573086	0.437	0.613	3.17226e-38	CD8_EffectorMemory	Uap1	projecttils_cluster
4.19767e-41	-0.314449	0.542	0.71	8.39535e-38	CD8_EffectorMemory	CAAA01147332.1	projecttils_cluster
5.77047e-41	-0.554383	0.701	0.757	1.15409e-37	CD8_EffectorMemory	Ikzf4	projecttils_cluster
3.01735e-40	-0.809466	0.799	0.849	6.03469e-37	CD8_EffectorMemory	Hilpda	projecttils_cluster
3.44259e-40	0.713437	0.853	0.778	6.88518e-37	CD8_EffectorMemory	Mndal	projecttils_cluster
4.63723e-40	0.662861	0.916	0.783	9.27446e-37	CD8_EffectorMemory	Gbp4	projecttils_cluster
5.84709e-40	-0.818475	0.97	0.986	1.16942e-36	CD8_EffectorMemory	Junb	projecttils_cluster
7.29314e-40	-0.535732	0.831	0.907	1.45863e-36	CD8_EffectorMemory	Stat3	projecttils_cluster
8.14887e-40	-0.257729	0.454	0.579	1.62977e-36	CD8_EffectorMemory	Pcyt1a	projecttils_cluster
1.75098e-39	-0.549645	0.241	0.408	3.50196e-36	CD8_EffectorMemory	Igfbp7	projecttils_cluster
2.02293e-39	0.695512	0.752	0.548	4.04586e-36	CD8_EffectorMemory	Gramd3	projecttils_cluster
3.60004e-39	-0.638303	0.871	0.927	7.20008e-36	CD8_EffectorMemory	Tpi1	projecttils_cluster
6.21178e-39	-0.887577	0.688	0.791	1.24236e-35	CD8_EffectorMemory	Rgs16	projecttils_cluster
2.58653e-38	-0.650373	0.408	0.568	5.17306e-35	CD8_EffectorMemory	Fam46a	projecttils_cluster
3.95595e-38	-0.286446	0.462	0.571	7.9119e-35	CD8_EffectorMemory	Dusp16	projecttils_cluster
6.38567e-38	-1.12731	0.474	0.623	1.27713e-34	CD8_EffectorMemory	Tnfsf11	projecttils_cluster
3.89552e-37	-0.287435	0.47	0.657	7.79103e-34	CD8_EffectorMemory	Snx2	projecttils_cluster
8.43196e-37	-0.44965	0.552	0.705	1.68639e-33	CD8_EffectorMemory	Ell2	projecttils_cluster
3.14504e-36	-0.479445	0.478	0.635	6.29008e-33	CD8_EffectorMemory	Stx11	projecttils_cluster
6.07631e-36	-0.517711	0.862	0.942	1.21526e-32	CD8_EffectorMemory	Pgk1	projecttils_cluster
7.22966e-36	0.399859	0.752	0.538	1.44593e-32	CD8_EffectorMemory	Cd7	projecttils_cluster
1.03002e-35	-0.744913	0.377	0.522	2.06003e-32	CD8_EffectorMemory	Rln3	projecttils_cluster
1.3067e-35	-0.65835	0.419	0.588	2.6134e-32	CD8_EffectorMemory	Mt1	projecttils_cluster
2.25409e-35	-0.541204	0.72	0.774	4.50818e-32	CD8_EffectorMemory	Dusp4	projecttils_cluster
1.52603e-34	-0.645717	0.699	0.769	3.05206e-31	CD8_EffectorMemory	Ramp1	projecttils_cluster
2.22286e-34	-0.613092	0.594	0.763	4.44572e-31	CD8_EffectorMemory	Lag3	projecttils_cluster
2.52334e-34	0.40533	0.992	0.795	5.04668e-31	CD8_EffectorMemory	Nkg7	projecttils_cluster
4.87042e-34	-0.41957	0.39	0.574	9.74085e-31	CD8_EffectorMemory	Fam110a	projecttils_cluster
7.17333e-34	-0.653304	0.486	0.652	1.43467e-30	CD8_EffectorMemory	Cdkn1a	projecttils_cluster
1.70206e-33	-0.795481	0.791	0.879	3.40412e-30	CD8_EffectorMemory	Ctla4	projecttils_cluster
6.35629e-33	-0.864811	0.576	0.734	1.27126e-29	CD8_EffectorMemory	Gadd45b	projecttils_cluster
8.82618e-33	-0.655854	0.965	0.976	1.76524e-29	CD8_EffectorMemory	H2afz	projecttils_cluster
1.90365e-32	-0.607764	0.739	0.865	3.80729e-29	CD8_EffectorMemory	Traf1	projecttils_cluster
3.21277e-32	0.256815	0.837	0.664	6.42553e-29	CD8_EffectorMemory	Qpct	projecttils_cluster
5.12084e-32	-0.379668	0.507	0.646	1.02417e-28	CD8_EffectorMemory	Ece1	projecttils_cluster
5.79273e-32	-0.647698	0.827	0.922	1.15855e-28	CD8_EffectorMemory	Bhlhe40	projecttils_cluster
8.21165e-32	-0.334517	0.478	0.646	1.64233e-28	CD8_EffectorMemory	Fdx1	projecttils_cluster
4.38261e-30	-0.521188	0.692	0.793	8.76522e-27	CD8_EffectorMemory	Syngr2	projecttils_cluster
5.22705e-30	-0.439758	0.634	0.817	1.04541e-26	CD8_EffectorMemory	Cish	projecttils_cluster
6.73837e-30	0.303289	0.648	0.445	1.34767e-26	CD8_EffectorMemory	Fam26f	projecttils_cluster
7.38224e-30	0.573305	0.753	0.592	1.47645e-26	CD8_EffectorMemory	Gbp2	projecttils_cluster
8.70445e-30	0.806951	0.84	0.764	1.74089e-26	CD8_EffectorMemory	Bst2	projecttils_cluster
3.32464e-29	-0.428052	0.517	0.643	6.64928e-26	CD8_EffectorMemory	Ero1l	projecttils_cluster
7.3541e-29	-0.302711	0.604	0.658	1.47082e-25	CD8_EffectorMemory	Kit	projecttils_cluster
9.70548e-28	-0.482668	0.57	0.663	1.9411e-24	CD8_EffectorMemory	Slc25a19	projecttils_cluster
1.15104e-27	0.303189	0.785	0.629	2.30208e-24	CD8_EffectorMemory	Itga4	projecttils_cluster
1.15802e-27	0.622718	0.856	0.775	2.31604e-24	CD8_EffectorMemory	Zfp36l2	projecttils_cluster
4.77556e-27	-0.647715	0.63	0.675	9.55112e-24	CD8_EffectorMemory	Dusp14	projecttils_cluster
6.66513e-27	-0.367885	0.668	0.735	1.33303e-23	CD8_EffectorMemory	Pim3	projecttils_cluster
6.67568e-27	-0.398138	1	0.997	1.33514e-23	CD8_EffectorMemory	Ptma	projecttils_cluster
9.83458e-27	0.442576	0.948	0.822	1.96692e-23	CD8_EffectorMemory	Bcl2	projecttils_cluster
1.29784e-26	-0.616274	0.778	0.854	2.59568e-23	CD8_EffectorMemory	Ddit4	projecttils_cluster
1.35392e-26	-0.854796	0.798	0.581	2.70784e-23	CD8_EffectorMemory	Tnfsf8	projecttils_cluster
2.52936e-26	-0.261007	0.462	0.633	5.05871e-23	CD8_EffectorMemory	Satb1	projecttils_cluster
2.74464e-26	0.665437	0.774	0.636	5.48927e-23	CD8_EffectorMemory	Irf7	projecttils_cluster
4.15466e-26	-0.427797	0.427	0.505	8.30932e-23	CD8_EffectorMemory	Tnfrsf25	projecttils_cluster
4.38364e-26	0.488312	0.663	0.498	8.76729e-23	CD8_EffectorMemory	Ifi209	projecttils_cluster
4.98109e-26	-0.458273	0.604	0.73	9.96217e-23	CD8_EffectorMemory	Dgat1	projecttils_cluster
6.45731e-26	-0.348086	0.538	0.636	1.29146e-22	CD8_EffectorMemory	Mmd	projecttils_cluster
6.8588e-26	-0.919346	0.636	0.676	1.37176e-22	CD8_EffectorMemory	Fabp5	projecttils_cluster
8.93922e-26	-0.359102	0.403	0.509	1.78784e-22	CD8_EffectorMemory	Egln3	projecttils_cluster
6.68127e-25	-0.599741	0.682	0.807	1.33625e-21	CD8_EffectorMemory	Nr4a1	projecttils_cluster
8.89565e-25	-1.31926	0.281	0.428	1.77913e-21	CD8_EffectorMemory	Il1r2	projecttils_cluster
1.05071e-24	-0.250802	1	0.998	2.10141e-21	CD8_EffectorMemory	Ppia	projecttils_cluster
1.27975e-24	-0.373413	0.808	0.902	2.5595e-21	CD8_EffectorMemory	Pgam1	projecttils_cluster
1.66079e-24	0.509802	0.745	0.613	3.32159e-21	CD8_EffectorMemory	Slfn1	projecttils_cluster
9.80498e-24	-0.353185	0.47	0.579	1.961e-20	CD8_EffectorMemory	Slc16a3	projecttils_cluster
1.27096e-23	-0.624346	0.672	0.789	2.54193e-20	CD8_EffectorMemory	Rora	projecttils_cluster
1.31046e-23	-0.347125	0.651	0.764	2.62092e-20	CD8_EffectorMemory	Fam162a	projecttils_cluster
2.00012e-23	0.600075	0.881	0.743	4.00024e-20	CD8_EffectorMemory	Itgb1	projecttils_cluster
2.28034e-23	-0.401419	0.403	0.495	4.56069e-20	CD8_EffectorMemory	Slc15a3	projecttils_cluster
2.92966e-23	-0.295154	0.593	0.614	5.85933e-20	CD8_EffectorMemory	Neb	projecttils_cluster
3.14478e-23	-0.42342	0.543	0.661	6.28955e-20	CD8_EffectorMemory	Nfkbid	projecttils_cluster
5.87173e-23	-0.405481	0.455	0.627	1.17435e-19	CD8_EffectorMemory	Phlda1	projecttils_cluster
5.91705e-23	-0.537327	0.713	0.808	1.18341e-19	CD8_EffectorMemory	Tigit	projecttils_cluster
7.09183e-23	0.524664	0.819	0.721	1.41837e-19	CD8_EffectorMemory	Zbp1	projecttils_cluster
8.47878e-23	-0.36125	0.531	0.648	1.69576e-19	CD8_EffectorMemory	Gem	projecttils_cluster
9.57269e-23	0.498117	0.829	0.708	1.91454e-19	CD8_EffectorMemory	Gzma	projecttils_cluster
9.73631e-23	-0.36426	0.406	0.504	1.94726e-19	CD8_EffectorMemory	Bmyc	projecttils_cluster
9.78375e-23	-0.571315	0.769	0.818	1.95675e-19	CD8_EffectorMemory	Pglyrp1	projecttils_cluster
1.06809e-22	-0.263437	0.528	0.653	2.13617e-19	CD8_EffectorMemory	Smim3	projecttils_cluster
1.54722e-22	-0.473431	0.609	0.711	3.09444e-19	CD8_EffectorMemory	Dut	projecttils_cluster
2.33582e-22	-0.801325	0.709	0.731	4.67164e-19	CD8_EffectorMemory	Nrn1	projecttils_cluster
3.84678e-22	-0.931082	0.857	0.924	7.69355e-19	CD8_EffectorMemory	Nfkbia	projecttils_cluster
4.44004e-22	-0.304204	0.528	0.624	8.88009e-19	CD8_EffectorMemory	Furin	projecttils_cluster
5.2465e-22	-0.366314	0.643	0.721	1.0493e-18	CD8_EffectorMemory	Nfkb1	projecttils_cluster
7.34975e-22	-0.332937	0.894	0.94	1.46995e-18	CD8_EffectorMemory	1810037I17Rik	projecttils_cluster
2.37505e-21	-0.390467	0.563	0.7	4.75009e-18	CD8_EffectorMemory	Rgs2	projecttils_cluster
2.41067e-21	-0.501245	0.631	0.765	4.82133e-18	CD8_EffectorMemory	Il7r	projecttils_cluster
2.85095e-21	-0.264019	0.703	0.841	5.7019e-18	CD8_EffectorMemory	Plp2	projecttils_cluster
4.56743e-21	-0.370049	0.95	0.965	9.13486e-18	CD8_EffectorMemory	Mif	projecttils_cluster
5.65714e-21	-1.96453	0.451	0.522	1.13143e-17	CD8_EffectorMemory	Penk	projecttils_cluster
6.28662e-21	-0.370598	0.689	0.79	1.25732e-17	CD8_EffectorMemory	Nr4a3	projecttils_cluster
1.45656e-20	-0.291864	0.617	0.783	2.91313e-17	CD8_EffectorMemory	Nap1l1	projecttils_cluster
1.98088e-20	0.416314	0.663	0.487	3.96175e-17	CD8_EffectorMemory	Daxx	projecttils_cluster
2.58919e-20	-0.30689	0.601	0.655	5.17838e-17	CD8_EffectorMemory	Swap70	projecttils_cluster
7.80414e-20	-0.310149	0.522	0.621	1.56083e-16	CD8_EffectorMemory	Rcsd1	projecttils_cluster
1.48827e-19	-0.296733	0.514	0.566	2.97654e-16	CD8_EffectorMemory	Bmpr2	projecttils_cluster
1.68684e-19	-1.25475	0.631	0.601	3.37369e-16	CD8_EffectorMemory	Cd4	projecttils_cluster
1.79335e-19	-0.968471	0.713	0.723	3.58669e-16	CD8_EffectorMemory	Irf8	projecttils_cluster
2.44701e-19	0.546549	0.764	0.676	4.89403e-16	CD8_EffectorMemory	Ifi47	projecttils_cluster
1.28699e-18	-0.366371	0.686	0.728	2.57398e-15	CD8_EffectorMemory	Bnip3	projecttils_cluster
1.42789e-18	-0.27972	0.824	0.899	2.85577e-15	CD8_EffectorMemory	Atp5g1	projecttils_cluster
1.74749e-18	-0.41913	0.366	0.48	3.49498e-15	CD8_EffectorMemory	Ebi3	projecttils_cluster
4.56849e-18	-0.362601	0.533	0.609	9.13699e-15	CD8_EffectorMemory	Plscr1	projecttils_cluster
4.63381e-18	-0.29817	0.379	0.486	9.26763e-15	CD8_EffectorMemory	Atf3	projecttils_cluster
4.81451e-18	-0.26254	0.677	0.697	9.62902e-15	CD8_EffectorMemory	Ergic1	projecttils_cluster
4.98856e-18	-0.262604	0.424	0.522	9.97712e-15	CD8_EffectorMemory	Fam129a	projecttils_cluster
6.45649e-18	-0.357248	0.975	0.967	1.2913e-14	CD8_EffectorMemory	Lgals1	projecttils_cluster
9.21304e-18	0.276752	0.686	0.505	1.84261e-14	CD8_EffectorMemory	Aftph	projecttils_cluster
1.88746e-17	0.522179	0.633	0.51	3.77491e-14	CD8_EffectorMemory	Cxcr3	projecttils_cluster
3.35151e-17	-0.325972	0.782	0.822	6.70302e-14	CD8_EffectorMemory	Rps27l	projecttils_cluster
1.3931e-16	-1.57944	0.719	0.7	2.78621e-13	CD8_EffectorMemory	Spp1	projecttils_cluster
1.53437e-16	0.602572	0.573	0.422	3.06874e-13	CD8_EffectorMemory	Ifi208	projecttils_cluster
1.57116e-16	0.509006	0.552	0.381	3.14232e-13	CD8_EffectorMemory	Rsad2	projecttils_cluster
2.41661e-16	-0.261866	0.311	0.398	4.83322e-13	CD8_EffectorMemory	Dgat2	projecttils_cluster
2.68936e-16	-0.305643	0.432	0.445	5.37873e-13	CD8_EffectorMemory	Nrgn	projecttils_cluster
2.85228e-16	-0.379928	0.579	0.581	5.70456e-13	CD8_EffectorMemory	Wisp1	projecttils_cluster
3.44329e-16	0.671882	0.717	0.637	6.88658e-13	CD8_EffectorMemory	Phf11b	projecttils_cluster
3.72984e-16	0.363097	0.898	0.788	7.45968e-13	CD8_EffectorMemory	Txnip	projecttils_cluster
5.38239e-16	-0.499196	0.583	0.615	1.07648e-12	CD8_EffectorMemory	Ndrg1	projecttils_cluster
5.38845e-16	-0.251487	0.891	0.937	1.07769e-12	CD8_EffectorMemory	Hint1	projecttils_cluster
5.89532e-16	-0.704449	0.516	0.58	1.17906e-12	CD8_EffectorMemory	Cd83	projecttils_cluster
6.49138e-16	0.540465	0.705	0.605	1.29828e-12	CD8_EffectorMemory	Ifi203	projecttils_cluster
7.2096e-16	-0.305118	0.755	0.829	1.44192e-12	CD8_EffectorMemory	Mdh1	projecttils_cluster
1.5781e-15	0.275643	0.63	0.494	3.15619e-12	CD8_EffectorMemory	Slc16a6	projecttils_cluster
2.19637e-15	-0.346577	0.588	0.682	4.39274e-12	CD8_EffectorMemory	Gm2a	projecttils_cluster
2.74577e-15	0.562906	0.562	0.398	5.49154e-12	CD8_EffectorMemory	Mx1	projecttils_cluster
2.9219e-15	0.561696	0.768	0.695	5.8438e-12	CD8_EffectorMemory	Igtp	projecttils_cluster
3.77411e-15	-0.346915	0.783	0.838	7.54822e-12	CD8_EffectorMemory	Litaf	projecttils_cluster
4.91061e-15	-0.301614	0.524	0.607	9.82123e-12	CD8_EffectorMemory	Ctsz	projecttils_cluster
5.57186e-15	-0.348928	0.699	0.696	1.11437e-11	CD8_EffectorMemory	Tox	projecttils_cluster
5.69134e-15	-0.703489	0.727	0.727	1.13827e-11	CD8_EffectorMemory	Maf	projecttils_cluster
7.68377e-15	0.261775	0.828	0.684	1.53675e-11	CD8_EffectorMemory	Arl4c	projecttils_cluster
1.61624e-14	-0.773178	0.627	0.632	3.23248e-11	CD8_EffectorMemory	Izumo1r	projecttils_cluster
2.03995e-14	0.469197	0.722	0.624	4.0799e-11	CD8_EffectorMemory	Gbp7	projecttils_cluster
2.89221e-14	0.370301	0.551	0.378	5.78442e-11	CD8_EffectorMemory	St3gal6	projecttils_cluster
5.86946e-14	-0.388722	0.669	0.729	1.17389e-10	CD8_EffectorMemory	Snx18	projecttils_cluster
6.37515e-14	0.319822	0.694	0.558	1.27503e-10	CD8_EffectorMemory	Lilr4b	projecttils_cluster
1.00684e-13	-0.346771	0.871	0.885	2.01369e-10	CD8_EffectorMemory	Ran	projecttils_cluster
1.09997e-13	-0.690832	0.793	0.86	2.19994e-10	CD8_EffectorMemory	Zfp36l1	projecttils_cluster
1.20724e-13	-1.40323	0.371	0.398	2.41448e-10	CD8_EffectorMemory	Csf2	projecttils_cluster
1.30822e-13	-0.320081	0.615	0.635	2.61643e-10	CD8_EffectorMemory	Hacd3	projecttils_cluster
1.34869e-13	-0.278466	0.675	0.77	2.69738e-10	CD8_EffectorMemory	Hspd1	projecttils_cluster
2.20885e-13	-0.505463	0.634	0.624	4.4177e-10	CD8_EffectorMemory	Cd74	projecttils_cluster
3.52075e-13	-0.285649	0.516	0.538	7.04149e-10	CD8_EffectorMemory	Camk2n1	projecttils_cluster
4.80393e-13	-0.299334	0.869	0.843	9.60787e-10	CD8_EffectorMemory	Cox17	projecttils_cluster
5.62635e-13	0.309268	0.655	0.532	1.12527e-09	CD8_EffectorMemory	Trbv17	projecttils_cluster
9.68569e-13	-0.400402	0.802	0.867	1.93714e-09	CD8_EffectorMemory	Id2	projecttils_cluster
1.45633e-12	0.510269	0.825	0.745	2.91265e-09	CD8_EffectorMemory	Isg20	projecttils_cluster
1.89849e-12	-0.40232	0.787	0.86	3.79698e-09	CD8_EffectorMemory	Cd82	projecttils_cluster
3.42438e-12	0.91975	0.801	0.731	6.84876e-09	CD8_EffectorMemory	Isg15	projecttils_cluster
3.64856e-12	-0.346101	0.835	0.872	7.29713e-09	CD8_EffectorMemory	Anxa2	projecttils_cluster
5.88104e-12	-0.344253	0.861	0.877	1.17621e-08	CD8_EffectorMemory	Fosl2	projecttils_cluster
6.74499e-12	-0.862906	0.815	0.839	1.349e-08	CD8_EffectorMemory	Pim1	projecttils_cluster
7.15322e-12	0.252902	0.878	0.725	1.43064e-08	CD8_EffectorMemory	Klrc1	projecttils_cluster
2.94405e-11	-0.285395	0.627	0.629	5.8881e-08	CD8_EffectorMemory	Rab11fip1	projecttils_cluster
3.0751e-11	-0.406864	0.987	0.988	6.15019e-08	CD8_EffectorMemory	Vim	projecttils_cluster
3.20126e-11	-0.294836	0.419	0.485	6.40252e-08	CD8_EffectorMemory	Scin	projecttils_cluster
3.36897e-11	-0.250645	0.693	0.794	6.73795e-08	CD8_EffectorMemory	Emp3	projecttils_cluster
3.52808e-11	-0.291629	0.865	0.929	7.05616e-08	CD8_EffectorMemory	Hsp90aa1	projecttils_cluster
4.37546e-11	0.516447	0.652	0.581	8.75093e-08	CD8_EffectorMemory	Xaf1	projecttils_cluster
8.75003e-11	-0.601012	0.819	0.714	1.75001e-07	CD8_EffectorMemory	Itgae	projecttils_cluster
1.5727e-10	-0.271742	0.903	0.914	3.1454e-07	CD8_EffectorMemory	Gpx1	projecttils_cluster
3.41418e-10	0.388745	0.651	0.536	6.82836e-07	CD8_EffectorMemory	Trafd1	projecttils_cluster
3.92411e-10	0.340967	0.831	0.758	7.84821e-07	CD8_EffectorMemory	Gimap7	projecttils_cluster
6.14524e-10	-0.333722	0.665	0.677	1.22905e-06	CD8_EffectorMemory	Chchd10	projecttils_cluster
1.13237e-09	-0.291179	0.829	0.842	2.26474e-06	CD8_EffectorMemory	Sat1	projecttils_cluster
1.14348e-09	0.275647	0.911	0.863	2.28695e-06	CD8_EffectorMemory	Stat1	projecttils_cluster
1.48159e-09	0.37983	0.597	0.469	2.96319e-06	CD8_EffectorMemory	Slamf7	projecttils_cluster
1.74952e-09	-0.288964	0.636	0.69	3.49903e-06	CD8_EffectorMemory	Batf	projecttils_cluster
2.4746e-09	-0.506457	0.385	0.426	4.9492e-06	CD8_EffectorMemory	Pclaf	projecttils_cluster
2.99257e-09	-0.361172	0.51	0.513	5.98513e-06	CD8_EffectorMemory	Tiam1	projecttils_cluster
5.81241e-09	-0.280957	0.604	0.589	1.16248e-05	CD8_EffectorMemory	Myo1e	projecttils_cluster
6.53706e-09	-0.264621	0.655	0.478	1.30741e-05	CD8_EffectorMemory	Cd40lg	projecttils_cluster
9.56347e-09	0.726568	0.622	0.522	1.91269e-05	CD8_EffectorMemory	Usp18	projecttils_cluster
1.07021e-08	0.38648	0.807	0.746	2.14042e-05	CD8_EffectorMemory	Fgl2	projecttils_cluster
1.07893e-08	-0.419436	0.68	0.512	2.15786e-05	CD8_EffectorMemory	Sell	projecttils_cluster
1.61756e-08	0.283864	0.724	0.65	3.23513e-05	CD8_EffectorMemory	Gm29243	projecttils_cluster
1.68075e-08	-0.402824	0.654	0.68	3.36151e-05	CD8_EffectorMemory	Krt83	projecttils_cluster
2.18178e-08	-0.268288	0.701	0.777	4.36355e-05	CD8_EffectorMemory	Dusp1	projecttils_cluster
2.39954e-08	0.331142	0.562	0.449	4.79908e-05	CD8_EffectorMemory	Ddx58	projecttils_cluster
2.65551e-08	-0.419861	0.682	0.695	5.31103e-05	CD8_EffectorMemory	Cd5	projecttils_cluster
3.2016e-08	-0.282024	0.776	0.796	6.4032e-05	CD8_EffectorMemory	Cebpb	projecttils_cluster
3.57395e-08	-0.529233	0.61	0.645	7.1479e-05	CD8_EffectorMemory	Nfkbiz	projecttils_cluster
3.72262e-08	-0.472669	0.747	0.715	7.44525e-05	CD8_EffectorMemory	Dusp10	projecttils_cluster
5.51302e-08	-0.421447	0.634	0.644	0.00011026	CD8_EffectorMemory	Lta	projecttils_cluster
6.10285e-08	0.528815	0.753	0.729	0.000122057	CD8_EffectorMemory	Dusp2	projecttils_cluster
8.94404e-08	-0.324271	0.61	0.677	0.000178881	CD8_EffectorMemory	Icam1	projecttils_cluster
1.00941e-07	0.367981	0.675	0.587	0.000201881	CD8_EffectorMemory	Dtx3l	projecttils_cluster
1.89533e-07	-0.360289	0.551	0.533	0.000379067	CD8_EffectorMemory	Myo10	projecttils_cluster
2.01201e-07	-0.547342	0.37	0.414	0.000402401	CD8_EffectorMemory	Il1rl1	projecttils_cluster
4.20129e-07	-0.370048	0.714	0.745	0.000840258	CD8_EffectorMemory	Cmtm7	projecttils_cluster
4.37872e-07	0.853413	0.587	0.493	0.000875744	CD8_EffectorMemory	Ifit1	projecttils_cluster
4.85178e-07	-0.316356	0.643	0.623	0.000970356	CD8_EffectorMemory	Eea1	projecttils_cluster
6.33077e-07	0.259743	0.652	0.547	0.00126615	CD8_EffectorMemory	Slfn8	projecttils_cluster
9.13315e-07	0.358949	0.722	0.683	0.00182663	CD8_EffectorMemory	Hopx	projecttils_cluster
1.36147e-06	-0.267522	0.864	0.842	0.00272293	CD8_EffectorMemory	Pdcd1	projecttils_cluster
1.72863e-06	-0.593766	0.559	0.56	0.00345726	CD8_EffectorMemory	Stmn1	projecttils_cluster
2.11612e-06	-1.48417	0.543	0.533	0.00423224	CD8_EffectorMemory	Ccl1	projecttils_cluster
2.75883e-06	-0.28531	0.505	0.546	0.00551767	CD8_EffectorMemory	Rrad	projecttils_cluster
6.48436e-06	0.323355	0.647	0.554	0.0129687	CD8_EffectorMemory	Tgtp2	projecttils_cluster
7.6506e-06	-0.352974	0.929	0.954	0.0153012	CD8_EffectorMemory	Ltb	projecttils_cluster
1.17328e-05	0.415851	0.659	0.632	0.0234657	CD8_EffectorMemory	Jaml	projecttils_cluster
1.22563e-05	-0.28159	0.739	0.817	0.0245127	CD8_EffectorMemory	Ier5	projecttils_cluster
1.48246e-05	-0.372719	0.433	0.43	0.0296492	CD8_EffectorMemory	Rrm2	projecttils_cluster
1.50908e-05	-0.375495	0.789	0.823	0.0301817	CD8_EffectorMemory	Tuba1b	projecttils_cluster
1.71332e-05	-0.251599	0.484	0.501	0.0342664	CD8_EffectorMemory	Arl5c	projecttils_cluster
2.64468e-05	0.360978	0.626	0.562	0.0528936	CD8_EffectorMemory	Rnf213	projecttils_cluster
3.27659e-05	0.535319	0.543	0.489	0.0655319	CD8_EffectorMemory	Ifi214	projecttils_cluster
4.17606e-05	-1.4283	0.28	0.303	0.0835211	CD8_EffectorMemory	Gzmf	projecttils_cluster
5.278e-05	-1.04456	0.765	0.738	0.10556	CD8_EffectorMemory	Ccr7	projecttils_cluster
5.28891e-05	0.268113	0.748	0.678	0.105778	CD8_EffectorMemory	Tmem2	projecttils_cluster
6.67179e-05	-0.90389	0.615	0.59	0.133436	CD8_EffectorMemory	Ecm1	projecttils_cluster
8.96146e-05	-0.424669	0.72	0.662	0.179229	CD8_EffectorMemory	Ahr	projecttils_cluster
9.80123e-05	-0.255986	0.579	0.595	0.196025	CD8_EffectorMemory	Cxcr4	projecttils_cluster
0.000137794	0.560428	0.518	0.41	0.275588	CD8_EffectorMemory	Plac8	projecttils_cluster
0.000243284	-0.253196	0.78	0.715	0.486567	CD8_EffectorMemory	Cenpa	projecttils_cluster
0.000312408	0.253024	0.543	0.444	0.624817	CD8_EffectorMemory	Eif2ak2	projecttils_cluster
0.000461074	-0.716203	0.655	0.608	0.922148	CD8_EffectorMemory	Ass1	projecttils_cluster
0.000470283	-0.529552	0.849	0.692	0.940566	CD8_EffectorMemory	Klra5	projecttils_cluster
0.000486122	-0.25598	0.883	0.915	0.972244	CD8_EffectorMemory	Rgs1	projecttils_cluster
0.0007104	-0.764431	0.249	0.275	1	CD8_EffectorMemory	Il13	projecttils_cluster
0.00109324	-0.278738	0.665	0.599	1	CD8_EffectorMemory	Cd200r1	projecttils_cluster
0.00110515	-0.255014	0.975	0.966	1	CD8_EffectorMemory	Crip1	projecttils_cluster
0.00120399	0.250404	0.558	0.459	1	CD8_EffectorMemory	Tm6sf1	projecttils_cluster
0.00167332	0.295205	0.638	0.586	1	CD8_EffectorMemory	Sema4a	projecttils_cluster
0.00253637	-0.291453	0.719	0.719	1	CD8_EffectorMemory	Got1	projecttils_cluster
0.00328995	-0.974038	0.587	0.561	1	CD8_EffectorMemory	Foxp3	projecttils_cluster
0.00437591	-0.309354	0.738	0.67	1	CD8_EffectorMemory	Lat2	projecttils_cluster
0.00636094	-0.25882	0.189	0.285	1	CD8_EffectorMemory	Laptm4b	projecttils_cluster
0.00915781	-0.270086	0.572	0.449	1	CD8_EffectorMemory	Trbv1	projecttils_cluster
0	2.02041	0.839	0.473	0	Th1	Ramp3	projecttils_cluster
0	1.75768	0.971	0.486	0	Th1	Cd4	projecttils_cluster
0	-2.45584	0.584	0.889	0	Th1	Nkg7	projecttils_cluster
0	-2.5683	0.393	0.836	0	Th1	Cd8b1	projecttils_cluster
0	-2.78486	0.447	0.873	0	Th1	Cd8a	projecttils_cluster
4.37718e-273	1.32435	0.904	0.716	8.75436e-270	Th1	Emb	projecttils_cluster
8.30472e-271	-2.4448	0.557	0.814	1.66094e-267	Th1	Gzmb	projecttils_cluster
5.44863e-270	-1.558	0.546	0.76	1.08973e-266	Th1	Klra5	projecttils_cluster
3.23861e-267	-0.851396	0.438	0.754	6.47722e-264	Th1	Lat2	projecttils_cluster
8.50652e-251	0.301003	0.535	0.098	1.7013e-247	Th1	Il4	projecttils_cluster
9.31734e-248	-0.895764	0.95	0.985	1.86347e-244	Th1	AW112010	projecttils_cluster
5.64515e-245	-1.2757	0.502	0.817	1.12903e-241	Th1	Klrc1	projecttils_cluster
1.32365e-237	0.645819	0.732	0.365	2.64731e-234	Th1	Ccr4	projecttils_cluster
2.60169e-235	-1.10376	0.615	0.855	5.20338e-232	Th1	Cst7	projecttils_cluster
9.47487e-233	-1.16897	0.676	0.88	1.89497e-229	Th1	Ctsd	projecttils_cluster
1.36542e-231	0.843692	0.705	0.406	2.73084e-228	Th1	Scin	projecttils_cluster
3.89053e-227	1.93106	0.752	0.554	7.78105e-224	Th1	Tnfsf8	projecttils_cluster
4.77019e-208	-1.40714	0.562	0.773	9.54039e-205	Th1	Irf8	projecttils_cluster
1.42511e-192	0.692561	0.948	0.812	2.85023e-189	Th1	Tnfrsf4	projecttils_cluster
7.6691e-191	-0.768521	0.411	0.776	1.53382e-187	Th1	Hopx	projecttils_cluster
4.72532e-183	0.345837	0.675	0.405	9.45064e-180	Th1	Trav5-1	projecttils_cluster
1.70699e-181	-2.62864	0.511	0.752	3.41397e-178	Th1	Ccl5	projecttils_cluster
9.4642e-180	-0.966493	0.509	0.795	1.89284e-176	Th1	Klrd1	projecttils_cluster
5.54278e-179	-1.42474	0.512	0.711	1.10856e-175	Th1	Trgv2	projecttils_cluster
3.17724e-178	-0.627547	0.585	0.736	6.35449e-175	Th1	Ccr5	projecttils_cluster
1.0002e-163	-1.0897	0.851	0.945	2.0004e-160	Th1	S100a6	projecttils_cluster
2.01433e-162	-0.829554	0.559	0.807	4.02866e-159	Th1	Lag3	projecttils_cluster
8.36503e-160	-0.382271	0.216	0.55	1.67301e-156	Th1	Tm6sf1	projecttils_cluster
3.799e-159	-1.0867	0.622	0.831	7.59799e-156	Th1	Rgs16	projecttils_cluster
8.29486e-158	0.940278	0.956	0.904	1.65897e-154	Th1	Nfkbia	projecttils_cluster
6.99643e-156	-0.503922	0.406	0.643	1.39929e-152	Th1	Tcrg-C2	projecttils_cluster
1.71116e-153	-0.35911	0.421	0.681	3.42231e-150	Th1	Magohb	projecttils_cluster
2.01841e-153	1.19258	0.81	0.635	4.03683e-150	Th1	Krt83	projecttils_cluster
2.46128e-152	0.37166	0.672	0.37	4.92256e-149	Th1	Nebl	projecttils_cluster
5.97795e-149	-0.701084	0.518	0.738	1.19559e-145	Th1	Tmem2	projecttils_cluster
2.71505e-146	-1.55911	0.489	0.68	5.43011e-143	Th1	Xcl1	projecttils_cluster
1.18341e-144	0.757143	0.713	0.524	2.36683e-141	Th1	Tbc1d4	projecttils_cluster
1.75697e-144	0.267858	0.568	0.15	3.51395e-141	Th1	Tnfrsf19	projecttils_cluster
1.16023e-142	-0.304945	0.473	0.67	2.32046e-139	Th1	C1qtnf6	projecttils_cluster
5.51337e-139	-0.279431	0.281	0.57	1.10267e-135	Th1	Gm156	projecttils_cluster
3.96301e-138	1.17595	0.669	0.439	7.92602e-135	Th1	Cd40lg	projecttils_cluster
7.75547e-138	-1.01254	0.551	0.751	1.55109e-134	Th1	Spp1	projecttils_cluster
6.79504e-137	-0.703866	0.519	0.754	1.35901e-133	Th1	Sla2	projecttils_cluster
1.71732e-136	0.762922	0.914	0.811	3.43464e-133	Th1	Pim1	projecttils_cluster
6.05878e-136	-0.54928	0.683	0.81	1.21176e-132	Th1	Ikzf3	projecttils_cluster
1.15026e-132	0.83472	0.989	0.983	2.30051e-129	Th1	Junb	projecttils_cluster
2.5763e-129	-0.719773	0.674	0.858	5.1526e-126	Th1	Pglyrp1	projecttils_cluster
4.44754e-129	1.69389	0.745	0.564	8.89509e-126	Th1	Tnfsf11	projecttils_cluster
8.15724e-127	-0.636079	0.308	0.57	1.63145e-123	Th1	Klre1	projecttils_cluster
4.03514e-126	0.689747	0.74	0.532	8.07028e-123	Th1	S1pr1	projecttils_cluster
8.00924e-125	1.70716	0.661	0.463	1.60185e-121	Th1	Lgals7	projecttils_cluster
1.64048e-121	-0.717865	0.552	0.805	3.28097e-118	Th1	Nr4a2	projecttils_cluster
1.50097e-119	0.375083	0.635	0.347	3.00193e-116	Th1	Arhgap31	projecttils_cluster
2.50237e-119	-0.395998	0.994	0.998	5.00473e-116	Th1	Pfn1	projecttils_cluster
3.55973e-119	-0.648798	0.757	0.902	7.11946e-116	Th1	Ctsw	projecttils_cluster
2.14952e-115	-0.642529	0.424	0.66	4.29904e-112	Th1	Chst12	projecttils_cluster
4.39649e-115	-0.780408	0.67	0.834	8.79299e-112	Th1	Lgals3	projecttils_cluster
1.15674e-113	-0.446865	0.562	0.773	2.31348e-110	Th1	Cenpa	projecttils_cluster
7.33769e-111	-0.432326	0.451	0.699	1.46754e-107	Th1	Nhp2	projecttils_cluster
1.86751e-110	-0.717051	0.729	0.885	3.73501e-107	Th1	Ly6e	projecttils_cluster
6.26381e-110	0.661367	0.64	0.453	1.25276e-106	Th1	St6gal1	projecttils_cluster
2.68533e-109	-1.01865	0.385	0.6	5.37066e-106	Th1	Prf1	projecttils_cluster
3.52776e-109	-0.296804	0.548	0.681	7.05553e-106	Th1	Ada	projecttils_cluster
1.31767e-107	0.301978	0.622	0.405	2.63534e-104	Th1	Klf4	projecttils_cluster
1.3407e-107	0.85782	0.92	0.909	2.6814e-104	Th1	Bhlhe40	projecttils_cluster
1.34366e-107	1.00519	0.752	0.608	2.68731e-104	Th1	Lta	projecttils_cluster
4.78789e-106	0.679626	0.969	0.943	9.57578e-103	Th1	Sdf4	projecttils_cluster
4.46029e-105	1.03496	0.733	0.547	8.92058e-102	Th1	Ecm1	projecttils_cluster
1.51549e-104	-0.732131	0.769	0.869	3.03099e-101	Th1	Pdcd1	projecttils_cluster
1.81898e-103	0.317286	0.614	0.366	3.63796e-100	Th1	Epas1	projecttils_cluster
1.47596e-102	-0.942334	0.684	0.743	2.95193e-99	Th1	Nrn1	projecttils_cluster
7.58896e-102	0.531079	0.672	0.44	1.51779e-98	Th1	Tnfrsf25	projecttils_cluster
1.06056e-101	0.560302	0.702	0.532	2.12111e-98	Th1	Cd83	projecttils_cluster
1.96532e-100	-0.747098	0.578	0.795	3.93064e-97	Th1	Cmtm7	projecttils_cluster
3.80057e-100	-0.366886	0.435	0.686	7.60115e-97	Th1	Ptpn6	projecttils_cluster
6.8019e-99	0.481195	0.771	0.593	1.36038e-95	Th1	Klf3	projecttils_cluster
6.09811e-96	-0.714718	0.675	0.736	1.21962e-92	Th1	Abcb9	projecttils_cluster
1.00125e-95	0.446942	0.682	0.513	2.0025e-92	Th1	Trat1	projecttils_cluster
2.34026e-94	0.390694	0.686	0.459	4.68053e-91	Th1	Adk	projecttils_cluster
1.80316e-92	0.706825	0.856	0.794	3.60632e-89	Th1	Ier5	projecttils_cluster
4.37078e-92	0.600897	0.747	0.543	8.74156e-89	Th1	Cxcr4	projecttils_cluster
8.49337e-90	-0.319204	0.993	0.993	1.69867e-86	Th1	Rpl32	projecttils_cluster
2.10668e-89	0.507773	0.791	0.555	4.21337e-86	Th1	Ass1	projecttils_cluster
2.6452e-89	-0.559462	0.497	0.634	5.29039e-86	Th1	1700017B05Rik	projecttils_cluster
8.24547e-89	0.774359	0.863	0.849	1.64909e-85	Th1	Cd82	projecttils_cluster
7.24382e-88	-0.466637	0.517	0.645	1.44876e-84	Th1	Fcer1g	projecttils_cluster
1.08995e-87	-0.485902	0.597	0.67	2.1799e-84	Th1	Osgin1	projecttils_cluster
1.65983e-86	1.05921	0.846	0.719	3.31967e-83	Th1	Klf2	projecttils_cluster
2.95586e-86	0.480258	0.704	0.515	5.91171e-83	Th1	Slamf6	projecttils_cluster
9.09555e-86	-0.418254	0.602	0.801	1.81911e-82	Th1	Isg20	projecttils_cluster
2.11729e-85	0.310418	0.67	0.472	4.23457e-82	Th1	Sgms1	projecttils_cluster
6.02859e-85	0.624744	0.841	0.756	1.20572e-81	Th1	Rora	projecttils_cluster
6.62933e-85	0.340795	0.412	0.129	1.32587e-81	Th1	Il5	projecttils_cluster
1.40573e-84	-0.682591	0.612	0.689	2.81146e-81	Th1	Entpd1	projecttils_cluster
1.43349e-84	-1.03513	0.366	0.551	2.86698e-81	Th1	Ccl4	projecttils_cluster
1.66957e-84	-0.429425	0.86	0.934	3.33914e-81	Th1	Cox5a	projecttils_cluster
3.81383e-84	-0.535692	0.717	0.783	7.62766e-81	Th1	Cd27	projecttils_cluster
6.52445e-83	-0.436259	0.419	0.593	1.30489e-79	Th1	Arsb	projecttils_cluster
7.06475e-83	-0.573497	0.677	0.837	1.41295e-79	Th1	Tigit	projecttils_cluster
7.94134e-81	-0.526361	0.718	0.87	1.58827e-77	Th1	Litaf	projecttils_cluster
8.26467e-81	0.353204	0.709	0.534	1.65293e-77	Th1	Jak2	projecttils_cluster
3.13197e-80	0.473494	0.803	0.721	6.26395e-77	Th1	Ccr7	projecttils_cluster
1.18792e-78	-0.365891	0.613	0.786	2.37583e-75	Th1	Lsm7	projecttils_cluster
2.80986e-78	0.879708	0.64	0.502	5.61972e-75	Th1	Tmem176b	projecttils_cluster
4.3922e-78	-0.388643	0.912	0.964	8.7844e-75	Th1	Cox5b	projecttils_cluster
4.41276e-78	-0.798001	0.52	0.643	8.82552e-75	Th1	Trbv3	projecttils_cluster
1.28247e-77	-0.640565	0.705	0.829	2.56494e-74	Th1	Hmgn2	projecttils_cluster
1.99855e-77	0.720263	0.828	0.727	3.9971e-74	Th1	Il7r	projecttils_cluster
5.95504e-77	0.486632	0.942	0.931	1.19101e-73	Th1	Tnfrsf18	projecttils_cluster
2.52776e-76	-0.42756	0.589	0.81	5.05552e-73	Th1	S100a4	projecttils_cluster
3.59499e-76	-0.310213	0.398	0.602	7.18998e-73	Th1	Cd244	projecttils_cluster
7.13082e-76	-0.338743	0.394	0.624	1.42616e-72	Th1	Glipr1	projecttils_cluster
1.18634e-75	0.43809	0.67	0.486	2.37268e-72	Th1	Runx1	projecttils_cluster
4.50417e-74	-0.368129	0.667	0.835	9.00835e-71	Th1	Cebpb	projecttils_cluster
5.85433e-73	-0.52921	0.835	0.9	1.17087e-69	Th1	Ms4a4b	projecttils_cluster
1.02988e-72	-0.392256	0.522	0.632	2.05976e-69	Th1	Upp1	projecttils_cluster
1.23633e-72	-0.329341	0.542	0.704	2.47266e-69	Th1	Rpa2	projecttils_cluster
2.24939e-72	-0.509984	0.67	0.779	4.49878e-69	Th1	Fgl2	projecttils_cluster
3.13145e-72	-0.312787	0.396	0.625	6.2629e-69	Th1	Csf1	projecttils_cluster
2.10692e-70	-0.393017	0.502	0.611	4.21384e-67	Th1	Emilin2	projecttils_cluster
3.10803e-70	-0.352737	0.485	0.685	6.21607e-67	Th1	Gem	projecttils_cluster
2.72126e-69	-0.370164	0.979	0.99	5.44251e-66	Th1	Cd52	projecttils_cluster
3.21349e-69	-0.430984	0.508	0.626	6.42699e-66	Th1	Plek	projecttils_cluster
2.1913e-68	0.533692	0.636	0.473	4.38261e-65	Th1	Tiam1	projecttils_cluster
2.49935e-68	-0.356074	0.523	0.646	4.99871e-65	Th1	E330009J07Rik	projecttils_cluster
5.733e-68	-0.393892	0.418	0.6	1.1466e-64	Th1	Areg	projecttils_cluster
1.75667e-67	0.367977	0.881	0.845	3.51335e-64	Th1	Zfp36l1	projecttils_cluster
1.2656e-66	0.342568	0.822	0.687	2.53121e-63	Th1	Clec2d	projecttils_cluster
2.08858e-66	0.264623	0.7	0.529	4.17716e-63	Th1	Rhob	projecttils_cluster
1.77948e-65	-0.281954	0.995	0.993	3.55895e-62	Th1	Rps26	projecttils_cluster
4.40735e-65	-1.06403	0.542	0.701	8.81469e-62	Th1	Ifitm1	projecttils_cluster
1.1356e-64	0.601597	0.797	0.661	2.2712e-61	Th1	Cd5	projecttils_cluster
1.50856e-64	0.633847	0.835	0.787	3.01711e-61	Th1	Cish	projecttils_cluster
3.13757e-64	-0.473017	0.582	0.646	6.27514e-61	Th1	Dapk2	projecttils_cluster
7.25499e-63	-0.312192	0.575	0.791	1.451e-59	Th1	Snrpd1	projecttils_cluster
3.64175e-62	-0.380701	0.67	0.731	7.28349e-59	Th1	Ppp1r3b	projecttils_cluster
6.43636e-62	0.297512	0.702	0.6	1.28727e-58	Th1	Cd74	projecttils_cluster
7.21877e-62	-0.349684	0.626	0.677	1.44375e-58	Th1	Zbtb32	projecttils_cluster
2.57199e-61	-0.347024	0.787	0.906	5.14397e-58	Th1	Il21r	projecttils_cluster
7.36121e-61	0.25958	0.584	0.409	1.47224e-57	Th1	St3gal1	projecttils_cluster
1.97936e-60	-0.544293	0.767	0.823	3.95872e-57	Th1	Ikzf2	projecttils_cluster
2.11321e-60	1.56632	0.499	0.199	4.22642e-57	Th1	Il13	projecttils_cluster
2.3628e-60	0.846274	0.732	0.623	4.72561e-57	Th1	Nfkbid	projecttils_cluster
3.31852e-60	0.404057	0.357	0.565	6.63704e-57	Th1	Trav4-3	projecttils_cluster
3.72045e-60	-0.289299	0.443	0.639	7.4409e-57	Th1	Sema4a	projecttils_cluster
5.97092e-60	0.385895	0.757	0.6	1.19418e-56	Th1	Birc3	projecttils_cluster
2.9323e-59	-0.269478	0.994	0.993	5.86459e-56	Th1	Rpl28	projecttils_cluster
6.04098e-59	0.725046	0.752	0.708	1.2082e-55	Th1	Gadd45b	projecttils_cluster
1.32736e-58	0.350313	0.662	0.583	2.65471e-55	Th1	Ifngr2	projecttils_cluster
1.44866e-58	-3.47172	0.743	0.713	2.89732e-55	Th1	Gzma	projecttils_cluster
1.83374e-58	-0.436283	0.807	0.908	3.66749e-55	Th1	Ran	projecttils_cluster
1.83542e-58	-0.365875	0.611	0.741	3.67084e-55	Th1	Casp3	projecttils_cluster
3.29937e-58	-0.428257	0.79	0.885	6.59875e-55	Th1	Glrx	projecttils_cluster
4.37613e-58	-0.328727	0.36	0.516	8.75226e-55	Th1	Hist1h2ap	projecttils_cluster
7.98619e-58	-0.387698	0.787	0.895	1.59724e-54	Th1	Anxa2	projecttils_cluster
1.01446e-57	-0.470224	0.532	0.668	2.02892e-54	Th1	Jaml	projecttils_cluster
7.22023e-57	0.493957	0.79	0.65	1.44405e-53	Th1	Batf	projecttils_cluster
1.81633e-56	-0.306835	0.575	0.612	3.63266e-53	Th1	Chn2	projecttils_cluster
7.38712e-56	0.630462	0.957	0.97	1.47742e-52	Th1	Crip1	projecttils_cluster
7.40533e-56	-0.346737	0.752	0.876	1.48107e-52	Th1	Cox17	projecttils_cluster
7.45047e-56	0.883024	0.671	0.597	1.49009e-52	Th1	Furin	projecttils_cluster
8.07916e-56	-0.27546	0.534	0.705	1.61583e-52	Th1	Nutf2	projecttils_cluster
1.398e-55	0.614974	0.973	0.909	2.79601e-52	Th1	Ifi27l2a	projecttils_cluster
1.56658e-55	-0.270452	0.582	0.713	3.13317e-52	Th1	Metrnl	projecttils_cluster
1.81543e-53	0.48325	0.572	0.432	3.63085e-50	Th1	Nrp1	projecttils_cluster
2.2378e-53	0.433563	0.692	0.522	4.47561e-50	Th1	Tgtp2	projecttils_cluster
2.28141e-53	-0.413944	0.573	0.635	4.56282e-50	Th1	Car2	projecttils_cluster
3.20561e-53	-0.256768	0.402	0.537	6.41121e-50	Th1	Adgrg5	projecttils_cluster
6.78987e-53	0.527053	0.891	0.856	1.35797e-49	Th1	Ccnd2	projecttils_cluster
5.25203e-52	0.498253	0.879	0.844	1.05041e-48	Th1	Traf1	projecttils_cluster
9.57471e-52	0.257875	0.578	0.369	1.91494e-48	Th1	Lef1	projecttils_cluster
2.82394e-50	0.646503	0.585	0.46	5.64788e-47	Th1	Tmem176a	projecttils_cluster
2.95686e-50	-0.406636	0.542	0.644	5.91372e-47	Th1	Phgdh	projecttils_cluster
3.03609e-50	-0.258009	0.631	0.768	6.07219e-47	Th1	Phb	projecttils_cluster
1.43161e-49	-0.323257	0.554	0.672	2.86323e-46	Th1	Hacd2	projecttils_cluster
2.18152e-49	-0.283874	0.525	0.685	4.36303e-46	Th1	Rpn1	projecttils_cluster
5.89717e-49	0.264338	0.612	0.491	1.17943e-45	Th1	Tmem154	projecttils_cluster
3.41179e-48	0.59658	0.746	0.672	6.82358e-45	Th1	Ell2	projecttils_cluster
3.49518e-48	0.405306	0.689	0.617	6.99036e-45	Th1	Tcf7	projecttils_cluster
3.839e-48	0.278186	0.593	0.432	7.67799e-45	Th1	Ar	projecttils_cluster
2.72732e-47	-0.914555	0.456	0.569	5.45464e-44	Th1	Gzmk	projecttils_cluster
5.2854e-47	0.445601	0.647	0.575	1.05708e-43	Th1	Timp2	projecttils_cluster
2.61972e-46	0.675277	0.774	0.714	5.23943e-43	Th1	Bcl2a1d	projecttils_cluster
5.27263e-46	0.53144	0.724	0.595	1.05453e-42	Th1	Slfn1	projecttils_cluster
2.61321e-45	-0.255088	0.408	0.588	5.22642e-42	Th1	AA467197	projecttils_cluster
3.7489e-44	0.596181	0.895	0.874	7.49781e-41	Th1	Klf6	projecttils_cluster
8.83265e-44	-0.606026	0.705	0.73	1.76653e-40	Th1	Bnip3	projecttils_cluster
2.6502e-43	-0.279813	0.929	0.971	5.3004e-40	Th1	Atp5g3	projecttils_cluster
3.8343e-43	-0.36923	0.613	0.707	7.6686e-40	Th1	Dnajc9	projecttils_cluster
5.14444e-43	0.758133	0.699	0.614	1.02889e-39	Th1	Cdkn1a	projecttils_cluster
6.8337e-43	0.732544	0.511	0.352	1.36674e-39	Th1	Igfbp7	projecttils_cluster
1.02005e-41	0.316992	0.725	0.574	2.0401e-38	Th1	Rcsd1	projecttils_cluster
2.80182e-41	0.331207	0.957	0.949	5.60364e-38	Th1	Ltb	projecttils_cluster
3.78073e-41	-0.253925	0.985	0.985	7.56147e-38	Th1	Gm10260	projecttils_cluster
3.2618e-40	-2.35197	0.171	0.343	6.52359e-37	Th1	Gzmf	projecttils_cluster
3.94121e-40	-0.934771	0.399	0.517	7.88242e-37	Th1	Trav3-3	projecttils_cluster
5.31111e-40	0.609302	0.774	0.7	1.06222e-36	Th1	Dgat1	projecttils_cluster
6.36936e-40	-0.284626	0.491	0.601	1.27387e-36	Th1	Arl5a	projecttils_cluster
8.92653e-40	0.335656	0.988	0.986	1.78531e-36	Th1	Ldha	projecttils_cluster
9.82183e-40	-0.333222	0.66	0.793	1.96437e-36	Th1	Hspd1	projecttils_cluster
8.42507e-39	-0.282315	0.584	0.678	1.68501e-35	Th1	Alad	projecttils_cluster
1.12599e-38	0.607472	0.804	0.77	2.25197e-35	Th1	Socs1	projecttils_cluster
1.75386e-38	-0.473321	0.513	0.554	3.50772e-35	Th1	Trbv17	projecttils_cluster
4.66224e-38	0.273865	0.784	0.679	9.32449e-35	Th1	Itgb7	projecttils_cluster
1.16708e-37	0.529047	0.745	0.692	2.33417e-34	Th1	Rgs10	projecttils_cluster
4.37733e-37	-1.11792	0.534	0.584	8.75467e-34	Th1	Mt1	projecttils_cluster
7.80664e-37	0.775999	0.78	0.763	1.56133e-33	Th1	Cd69	projecttils_cluster
1.35156e-36	-0.297573	0.631	0.666	2.70313e-33	Th1	Gm29243	projecttils_cluster
1.89746e-36	0.617184	0.725	0.654	3.79493e-33	Th1	Socs3	projecttils_cluster
3.76791e-36	2.58204	0.477	0.369	7.53582e-33	Th1	Csf2	projecttils_cluster
1.11516e-35	-0.332308	0.472	0.555	2.23033e-32	Th1	Myo10	projecttils_cluster
1.64906e-35	-0.289307	0.754	0.839	3.29813e-32	Th1	Rps27l	projecttils_cluster
2.53002e-35	-0.26521	0.853	0.926	5.06005e-32	Th1	Slc25a5	projecttils_cluster
4.86917e-35	0.354369	0.685	0.611	9.73834e-32	Th1	Rab11fip1	projecttils_cluster
1.94078e-33	-0.339966	0.448	0.549	3.88156e-30	Th1	Smpd1	projecttils_cluster
1.98566e-33	0.663923	0.741	0.723	3.97133e-30	Th1	Gata3	projecttils_cluster
2.25753e-33	-0.288086	0.887	0.931	4.51506e-30	Th1	Hspe1	projecttils_cluster
2.44041e-33	-0.283981	0.785	0.884	4.88082e-30	Th1	Id2	projecttils_cluster
3.83481e-33	0.520741	0.681	0.629	7.66963e-30	Th1	Nfkbiz	projecttils_cluster
5.93677e-33	-0.277824	0.576	0.7	1.18735e-29	Th1	Gm19585	projecttils_cluster
7.30262e-33	0.391524	0.683	0.601	1.46052e-29	Th1	Smco4	projecttils_cluster
1.43517e-32	-0.285729	0.843	0.89	2.87034e-29	Th1	Dbi	projecttils_cluster
2.17963e-31	0.494545	0.719	0.572	4.35925e-28	Th1	Gbp2	projecttils_cluster
3.87951e-31	0.514203	0.739	0.705	7.75903e-28	Th1	Nfkb1	projecttils_cluster
8.834e-31	0.671807	0.681	0.64	1.7668e-27	Th1	Il18r1	projecttils_cluster
1.08874e-30	0.397303	0.61	0.481	2.17749e-27	Th1	Fam129a	projecttils_cluster
2.13145e-30	0.320274	0.711	0.627	4.26291e-27	Th1	Zeb1	projecttils_cluster
2.33755e-30	0.508398	0.819	0.772	4.6751e-27	Th1	Zfp36l2	projecttils_cluster
5.82154e-30	-0.330051	0.342	0.466	1.16431e-26	Th1	Itga1	projecttils_cluster
8.20079e-30	0.556458	0.638	0.525	1.64016e-26	Th1	Fam46a	projecttils_cluster
9.85883e-30	0.449315	0.804	0.747	1.97177e-26	Th1	Tgif1	projecttils_cluster
4.18204e-29	-0.313965	0.669	0.73	8.36408e-26	Th1	Selenoh	projecttils_cluster
4.60781e-29	-0.251867	0.946	0.969	9.21563e-26	Th1	Mif	projecttils_cluster
2.5953e-28	-0.277588	0.917	0.965	5.1906e-25	Th1	Hmgb1	projecttils_cluster
3.78984e-28	0.826724	0.759	0.705	7.57968e-25	Th1	Dusp10	projecttils_cluster
7.04678e-28	-0.398457	0.363	0.507	1.40936e-24	Th1	Havcr2	projecttils_cluster
2.75375e-27	0.649982	0.572	0.468	5.50749e-24	Th1	Marcksl1	projecttils_cluster
3.10365e-27	0.271231	0.612	0.512	6.2073e-24	Th1	Camk2n1	projecttils_cluster
6.00197e-27	0.287511	0.559	0.443	1.20039e-23	Th1	Cpd	projecttils_cluster
1.96363e-25	0.477138	0.72	0.665	3.92726e-22	Th1	Kdm6b	projecttils_cluster
2.33383e-25	-0.261663	0.84	0.91	4.66767e-22	Th1	Pgam1	projecttils_cluster
4.48421e-25	0.578027	0.62	0.515	8.96842e-22	Th1	Lmna	projecttils_cluster
4.50319e-25	0.279943	0.554	0.441	9.00637e-22	Th1	Ebi3	projecttils_cluster
4.83066e-25	0.415773	0.546	0.449	9.66133e-22	Th1	Ckb	projecttils_cluster
7.22305e-25	-0.288296	0.759	0.765	1.44461e-21	Th1	C1qbp	projecttils_cluster
1.79716e-24	0.595248	0.368	0.21	3.59431e-21	Th1	Il17a	projecttils_cluster
7.74312e-24	0.690694	0.53	0.414	1.54862e-20	Th1	Trbv20	projecttils_cluster
1.64404e-23	0.27698	0.47	0.36	3.28808e-20	Th1	Myo6	projecttils_cluster
2.75678e-22	-0.402142	0.342	0.432	5.51357e-19	Th1	Trav21-dv12	projecttils_cluster
3.95562e-22	0.312668	0.667	0.655	7.91125e-19	Th1	Sh3bp5	projecttils_cluster
1.42239e-20	0.535901	0.65	0.621	2.84479e-17	Th1	Zc3h12a	projecttils_cluster
3.3118e-20	0.620512	0.601	0.548	6.6236e-17	Th1	Fosb	projecttils_cluster
5.52835e-20	0.551457	0.643	0.599	1.10567e-16	Th1	Phlda1	projecttils_cluster
5.81136e-20	0.289308	0.415	0.554	1.16227e-16	Th1	Gpm6b	projecttils_cluster
1.30499e-19	0.461831	0.735	0.687	2.60998e-16	Th1	Arl4c	projecttils_cluster
1.30919e-19	0.750956	0.533	0.456	2.61838e-16	Th1	Atf3	projecttils_cluster
2.47659e-19	0.530787	0.379	0.514	4.95319e-16	Th1	Ccdc184	projecttils_cluster
1.26338e-18	0.542171	0.746	0.711	2.52675e-15	Th1	Got1	projecttils_cluster
1.30608e-18	-0.347927	0.341	0.446	2.61215e-15	Th1	Plac8	projecttils_cluster
1.66553e-18	0.265978	0.917	0.943	3.33107e-15	Th1	Tagln2	projecttils_cluster
2.32064e-18	0.417804	0.77	0.752	4.64128e-15	Th1	Itgb1	projecttils_cluster
6.42045e-18	0.401594	0.85	0.852	1.28409e-14	Th1	Ahnak	projecttils_cluster
6.50254e-18	1.16642	0.487	0.39	1.30051e-14	Th1	Il1r2	projecttils_cluster
1.01196e-17	0.418109	0.762	0.771	2.02392e-14	Th1	Dusp1	projecttils_cluster
1.01964e-17	0.539375	0.725	0.759	2.03929e-14	Th1	Csrnp1	projecttils_cluster
9.49472e-17	0.272983	0.909	0.927	1.89894e-13	Th1	Hsp90aa1	projecttils_cluster
1.61949e-16	0.325404	0.793	0.782	3.23898e-13	Th1	Emp3	projecttils_cluster
2.46764e-16	0.543096	0.5	0.386	4.93528e-13	Th1	Rgcc	projecttils_cluster
2.76932e-16	0.596884	0.923	0.908	5.53864e-13	Th1	Rgs1	projecttils_cluster
1.73366e-15	0.286956	0.751	0.73	3.46731e-12	Th1	Rel	projecttils_cluster
2.13491e-15	0.366288	0.527	0.441	4.26982e-12	Th1	Mir155hg	projecttils_cluster
4.5724e-15	-0.738519	0.428	0.511	9.1448e-12	Th1	Ccl3	projecttils_cluster
8.30289e-15	-0.643722	0.527	0.571	1.66058e-11	Th1	Stmn1	projecttils_cluster
1.87358e-14	0.371266	0.715	0.707	3.74715e-11	Th1	Cldnd1	projecttils_cluster
4.39547e-14	0.615619	0.745	0.81	8.79093e-11	Th1	Nr4a1	projecttils_cluster
7.56457e-14	0.548452	0.72	0.671	1.51291e-10	Th1	Ifitm3	projecttils_cluster
1.01141e-13	-0.264012	0.524	0.575	2.02282e-10	Th1	Adgrg1	projecttils_cluster
2.42066e-13	0.386579	0.759	0.699	4.84132e-10	Th1	Tsc22d3	projecttils_cluster
3.76623e-13	0.449063	0.612	0.556	7.53245e-10	Th1	Cited2	projecttils_cluster
7.99834e-13	-0.296087	0.511	0.545	1.59967e-09	Th1	Trbv19	projecttils_cluster
9.99822e-13	0.624914	0.73	0.653	1.99964e-09	Th1	Fabp5	projecttils_cluster
1.96031e-12	0.355621	0.872	0.895	3.92062e-09	Th1	Dnajb1	projecttils_cluster
1.99633e-12	0.295873	0.679	0.615	3.99265e-09	Th1	Ero1l	projecttils_cluster
7.47118e-12	0.268475	0.657	0.607	1.49424e-08	Th1	Stx11	projecttils_cluster
8.4288e-12	-0.271303	0.412	0.481	1.68576e-08	Th1	Gpr160	projecttils_cluster
8.56828e-12	0.42269	0.307	0.197	1.71366e-08	Th1	Serpinb1a	projecttils_cluster
1.11941e-11	-0.672594	0.634	0.658	2.23882e-08	Th1	Ly6a	projecttils_cluster
1.40072e-10	0.341868	0.533	0.488	2.80145e-07	Th1	Tmem64	projecttils_cluster
5.30752e-10	0.310271	0.573	0.559	1.0615e-06	Th1	Lrig1	projecttils_cluster
6.71681e-10	0.446279	0.755	0.786	1.34336e-06	Th1	Ppp1r15a	projecttils_cluster
9.27416e-10	-0.259212	0.681	0.708	1.85483e-06	Th1	Dut	projecttils_cluster
1.25655e-09	0.25947	0.394	0.454	2.51309e-06	Th1	Selenop	projecttils_cluster
1.45314e-09	0.33215	0.512	0.478	2.90628e-06	Th1	Slc15a3	projecttils_cluster
1.56755e-09	0.365326	0.584	0.536	3.13509e-06	Th1	Amz2	projecttils_cluster
1.92214e-09	0.342637	0.772	0.752	3.84427e-06	Th1	Sla	projecttils_cluster
3.91809e-09	0.283595	0.998	0.999	7.83618e-06	Th1	Gm42418	projecttils_cluster
7.43356e-09	0.355251	0.577	0.526	1.48671e-05	Th1	Tnfsf9	projecttils_cluster
1.07237e-08	0.460986	0.625	0.605	2.14475e-05	Th1	Hspa1a	projecttils_cluster
2.1054e-08	0.264368	0.491	0.415	4.21081e-05	Th1	Smox	projecttils_cluster
2.85216e-08	0.344953	0.508	0.423	5.70432e-05	Th1	Plaur	projecttils_cluster
3.15732e-08	-0.626347	0.492	0.507	6.31464e-05	Th1	Ly6c2	projecttils_cluster
3.66883e-08	-0.385832	0.915	0.933	7.33766e-05	Th1	Tubb5	projecttils_cluster
3.72028e-08	0.426475	0.534	0.487	7.44055e-05	Th1	Dkkl1	projecttils_cluster
4.90393e-08	0.273286	0.598	0.543	9.80785e-05	Th1	Fam110a	projecttils_cluster
1.00363e-07	0.251771	0.556	0.642	0.000200726	Th1	Gadd45g	projecttils_cluster
1.06704e-07	-0.469383	0.555	0.493	0.000213408	Th1	Rln3	projecttils_cluster
1.13246e-07	0.331535	0.669	0.635	0.000226492	Th1	Odc1	projecttils_cluster
1.77044e-07	0.407153	0.52	0.51	0.000354088	Th1	Palld	projecttils_cluster
2.8031e-07	0.324646	0.364	0.169	0.00056062	Th1	Hdc	projecttils_cluster
1.82284e-06	0.506948	0.589	0.627	0.00364567	Th1	Ccr8	projecttils_cluster
2.79534e-06	0.375074	0.433	0.51	0.00559069	Th1	Ms4a6c	projecttils_cluster
2.97024e-06	0.365609	0.614	0.592	0.00594047	Th1	Tob2	projecttils_cluster
3.18064e-06	-0.251617	0.192	0.276	0.00636128	Th1	Il1rn	projecttils_cluster
3.38562e-06	0.276874	0.574	0.557	0.00677124	Th1	Bmpr2	projecttils_cluster
5.76115e-06	0.354353	0.672	0.646	0.0115223	Th1	Kit	projecttils_cluster
7.26438e-06	0.405456	0.607	0.608	0.0145288	Th1	Gypc	projecttils_cluster
1.38437e-05	0.310513	0.591	0.575	0.0276874	Th1	Pdlim1	projecttils_cluster
3.20484e-05	-0.310927	0.378	0.37	0.0640967	Th1	Birc5	projecttils_cluster
6.42071e-05	0.262567	0.642	0.619	0.128414	Th1	Eea1	projecttils_cluster
9.96845e-05	0.266872	0.713	0.688	0.199369	Th1	CAAA01147332.1	projecttils_cluster
0.000212884	0.840887	0.462	0.473	0.425768	Th1	Prnp	projecttils_cluster
0.000311178	-0.293684	0.421	0.434	0.622357	Th1	Rrm2	projecttils_cluster
0.000388846	0.378264	0.488	0.466	0.777691	Th1	Scg5	projecttils_cluster
0.000444151	-0.345632	0.705	0.666	0.888301	Th1	Chchd10	projecttils_cluster
0.00044975	0.290386	0.484	0.432	0.8995	Th1	Itgb3	projecttils_cluster
0.000463831	0.282166	0.342	0.389	0.927662	Th1	Slc17a6	projecttils_cluster
0.000903007	-0.364103	0.506	0.507	1	Th1	Ly6c1	projecttils_cluster
0.00091828	0.36012	0.47	0.53	1	Th1	Penk	projecttils_cluster
0.00127287	-0.52753	0.357	0.406	1	Th1	Klrg1	projecttils_cluster
0.00215184	0.293276	0.456	0.51	1	Th1	Cxcl10	projecttils_cluster
0.00254902	0.495049	0.754	0.764	1	Th1	Ramp1	projecttils_cluster
0.00315311	0.255137	0.616	0.616	1	Th1	Satb1	projecttils_cluster
0.00391581	0.465737	0.689	0.742	1	Th1	Zfp36	projecttils_cluster
0.00449877	1.2931	0.529	0.536	1	Th1	Ccl1	projecttils_cluster
2.3639e-53	2.72149	0.862	0.625	4.7278e-50	CD8_Tpex	Xcl1	projecttils_cluster
2.51718e-53	0.353688	0.828	0.517	5.03436e-50	CD8_Tpex	Slc16a11	projecttils_cluster
2.15457e-50	0.423355	0.817	0.519	4.30914e-47	CD8_Tpex	Tnfsf4	projecttils_cluster
5.77044e-42	0.83794	0.948	0.753	1.15409e-38	CD8_Tpex	Cd200	projecttils_cluster
3.13003e-40	1.11769	0.914	0.737	6.26006e-37	CD8_Tpex	Nr4a2	projecttils_cluster
2.41369e-38	1.35118	0.937	0.775	4.82737e-35	CD8_Tpex	Rgs16	projecttils_cluster
2.34292e-37	1.0078	0.459	0.133	4.68583e-34	CD8_Tpex	Crabp2	projecttils_cluster
9.47479e-34	0.758834	0.948	0.739	1.89496e-30	CD8_Tpex	Lag3	projecttils_cluster
1.43299e-32	0.767842	0.974	0.762	2.86597e-29	CD8_Tpex	Cd8a	projecttils_cluster
4.95044e-32	0.588176	0.989	0.909	9.90089e-29	CD8_Tpex	Bhlhe40	projecttils_cluster
1.70715e-31	-1.13151	0.321	0.602	3.41429e-28	CD8_Tpex	Ecm1	projecttils_cluster
5.83869e-31	0.87949	0.728	0.433	1.16774e-27	CD8_Tpex	Nrgn	projecttils_cluster
1.59823e-30	2.46027	0.739	0.527	3.19647e-27	CD8_Tpex	Ccl1	projecttils_cluster
1.71623e-30	0.345332	0.817	0.588	3.43246e-27	CD8_Tpex	Sema4c	projecttils_cluster
5.44796e-30	-1.80959	0.519	0.76	1.08959e-26	CD8_Tpex	Gzmb	projecttils_cluster
8.53842e-30	1.17554	0.907	0.715	1.70768e-26	CD8_Tpex	Irf8	projecttils_cluster
1.13529e-29	0.36609	0.754	0.525	2.27058e-26	CD8_Tpex	Gm43042	projecttils_cluster
6.15886e-29	0.271365	0.817	0.589	1.23177e-25	CD8_Tpex	Plek	projecttils_cluster
3.26908e-28	0.700517	0.985	0.896	6.53815e-25	CD8_Tpex	Stat3	projecttils_cluster
9.62274e-28	0.744521	0.933	0.717	1.92455e-24	CD8_Tpex	Klrd1	projecttils_cluster
3.01358e-27	-0.572673	0.336	0.602	6.02716e-24	CD8_Tpex	Cxcr4	projecttils_cluster
6.36901e-27	0.430233	0.854	0.658	1.2738e-23	CD8_Tpex	Zbtb32	projecttils_cluster
8.88838e-27	0.579243	1	0.984	1.77768e-23	CD8_Tpex	Junb	projecttils_cluster
5.12955e-26	0.872822	0.657	0.345	1.02591e-22	CD8_Tpex	Cd160	projecttils_cluster
3.41841e-25	0.637267	0.989	0.808	6.83681e-22	CD8_Tpex	Nkg7	projecttils_cluster
7.1842e-25	0.784344	0.873	0.724	1.43684e-21	CD8_Tpex	Nrn1	projecttils_cluster
1.49914e-24	0.645924	0.955	0.732	2.99828e-21	CD8_Tpex	Klrc1	projecttils_cluster
8.56261e-24	-0.42278	0.28	0.535	1.71252e-20	CD8_Tpex	Gbp3	projecttils_cluster
2.73805e-23	0.796773	0.791	0.589	5.47609e-20	CD8_Tpex	Uap1	projecttils_cluster
4.45082e-23	0.474477	0.705	0.453	8.90164e-20	CD8_Tpex	Trbv1	projecttils_cluster
1.65248e-22	1.97133	0.769	0.581	3.30496e-19	CD8_Tpex	Ifng	projecttils_cluster
6.91869e-22	0.923007	0.709	0.513	1.38374e-18	CD8_Tpex	Gpm6b	projecttils_cluster
8.69555e-22	0.825124	0.784	0.607	1.73911e-18	CD8_Tpex	Trbv3	projecttils_cluster
1.1377e-21	0.348874	0.858	0.711	2.2754e-18	CD8_Tpex	Rab3ip	projecttils_cluster
1.97568e-20	0.609899	0.854	0.731	3.95136e-17	CD8_Tpex	Rel	projecttils_cluster
2.9812e-20	0.543779	0.948	0.72	5.96239e-17	CD8_Tpex	Cd8b1	projecttils_cluster
6.5773e-20	0.636374	0.914	0.793	1.31546e-16	CD8_Tpex	Cst7	projecttils_cluster
6.95223e-20	0.591922	0.989	0.92	1.39045e-16	CD8_Tpex	Tgfb1	projecttils_cluster
8.06174e-19	-0.365831	0.209	0.431	1.61235e-15	CD8_Tpex	Sdc4	projecttils_cluster
2.22586e-18	-0.814864	0.582	0.748	4.45171e-15	CD8_Tpex	Cmtm7	projecttils_cluster
6.06424e-18	-1.10036	0.541	0.71	1.21285e-14	CD8_Tpex	Itgb7	projecttils_cluster
1.21857e-17	0.527443	0.903	0.79	2.43715e-14	CD8_Tpex	Nr4a1	projecttils_cluster
1.22995e-17	0.548343	0.69	0.473	2.45989e-14	CD8_Tpex	Ccdc184	projecttils_cluster
3.54437e-17	0.430623	0.619	0.369	7.08875e-14	CD8_Tpex	Slc17a6	projecttils_cluster
1.00884e-16	0.321016	0.787	0.648	2.01769e-13	CD8_Tpex	Kit	projecttils_cluster
1.54103e-16	-0.63203	0.993	0.988	3.08205e-13	CD8_Tpex	Vim	projecttils_cluster
2.07358e-16	1.38156	0.817	0.738	4.14716e-13	CD8_Tpex	Ccr7	projecttils_cluster
1.79238e-15	0.509047	0.877	0.776	3.58476e-12	CD8_Tpex	Nr4a3	projecttils_cluster
2.56708e-15	0.51325	0.698	0.493	5.13417e-12	CD8_Tpex	Ier3	projecttils_cluster
3.2574e-15	0.549569	0.791	0.594	6.51481e-12	CD8_Tpex	Plscr1	projecttils_cluster
1.55938e-14	0.292234	1	0.993	3.11877e-11	CD8_Tpex	Rps26	projecttils_cluster
2.80819e-14	-0.471943	0.493	0.712	5.61639e-11	CD8_Tpex	Rgs10	projecttils_cluster
3.88753e-14	-0.276767	0.354	0.528	7.77506e-11	CD8_Tpex	Cxcr3	projecttils_cluster
4.90842e-14	0.481945	0.966	0.84	9.81683e-11	CD8_Tpex	Pdcd1	projecttils_cluster
6.14856e-14	-0.920777	0.351	0.519	1.22971e-10	CD8_Tpex	Cd81	projecttils_cluster
1.02018e-13	0.257429	0.765	0.599	2.04036e-10	CD8_Tpex	Upp1	projecttils_cluster
1.20982e-13	-0.788899	0.291	0.449	2.41963e-10	CD8_Tpex	Ccr2	projecttils_cluster
1.75003e-13	-0.678176	0.813	0.864	3.50005e-10	CD8_Tpex	Glrx	projecttils_cluster
2.11633e-13	0.296076	0.728	0.575	4.23266e-10	CD8_Tpex	Wisp1	projecttils_cluster
4.85263e-13	0.411161	0.966	0.881	9.70525e-10	CD8_Tpex	Ms4a4b	projecttils_cluster
4.95677e-13	-0.86758	0.552	0.696	9.91355e-10	CD8_Tpex	Samhd1	projecttils_cluster
6.89055e-13	0.340751	0.854	0.714	1.37811e-09	CD8_Tpex	Gadd45b	projecttils_cluster
7.83957e-13	-0.868382	0.466	0.618	1.56791e-09	CD8_Tpex	Ass1	projecttils_cluster
1.08236e-12	0.807272	0.903	0.695	2.16471e-09	CD8_Tpex	Spp1	projecttils_cluster
1.74469e-12	0.479693	0.817	0.725	3.48937e-09	CD8_Tpex	Bcl2a1d	projecttils_cluster
1.87653e-12	0.658444	0.933	0.875	3.75305e-09	CD8_Tpex	Il21r	projecttils_cluster
1.96813e-12	0.304003	0.821	0.618	3.93626e-09	CD8_Tpex	Ptpn6	projecttils_cluster
2.5656e-12	0.51951	0.933	0.829	5.13119e-09	CD8_Tpex	Litaf	projecttils_cluster
2.60098e-12	0.681542	0.746	0.603	5.20196e-09	CD8_Tpex	Tnfsf11	projecttils_cluster
3.27438e-12	0.546687	0.922	0.867	6.54876e-09	CD8_Tpex	Anxa2	projecttils_cluster
4.35566e-12	0.253212	0.754	0.595	8.71133e-09	CD8_Tpex	Tubb6	projecttils_cluster
5.40962e-12	0.531899	0.795	0.665	1.08192e-08	CD8_Tpex	Gm19585	projecttils_cluster
1.23124e-11	0.582508	0.59	0.388	2.46249e-08	CD8_Tpex	Csf2	projecttils_cluster
1.24194e-11	0.420918	0.84	0.761	2.48387e-08	CD8_Tpex	Serpina3g	projecttils_cluster
2.18136e-11	0.343046	0.989	0.948	4.36273e-08	CD8_Tpex	Sdf4	projecttils_cluster
2.29442e-11	-0.511223	0.284	0.414	4.58883e-08	CD8_Tpex	Il1rl1	projecttils_cluster
2.3242e-11	0.503159	0.836	0.75	4.64839e-08	CD8_Tpex	Fam162a	projecttils_cluster
2.80781e-11	0.471726	0.761	0.628	5.61563e-08	CD8_Tpex	Ece1	projecttils_cluster
6.76315e-11	0.354295	0.795	0.672	1.35263e-07	CD8_Tpex	Serpina3f	projecttils_cluster
7.93402e-11	0.386266	0.869	0.765	1.5868e-07	CD8_Tpex	Dusp4	projecttils_cluster
9.37341e-11	-0.919043	0.694	0.725	1.87468e-07	CD8_Tpex	Itgae	projecttils_cluster
1.3363e-10	-0.391098	0.507	0.677	2.6726e-07	CD8_Tpex	Socs3	projecttils_cluster
3.04415e-10	0.284447	0.888	0.729	6.0883e-07	CD8_Tpex	Phb	projecttils_cluster
3.39041e-10	0.256004	0.896	0.758	6.78081e-07	CD8_Tpex	C1qbp	projecttils_cluster
3.9029e-10	-0.295535	1	0.999	7.8058e-07	CD8_Tpex	Actb	projecttils_cluster
6.18164e-10	0.264561	0.701	0.499	1.23633e-06	CD8_Tpex	Klre1	projecttils_cluster
9.2222e-10	-0.295897	0.433	0.568	1.84444e-06	CD8_Tpex	Tgtp2	projecttils_cluster
9.32284e-10	-0.276906	0.302	0.444	1.86457e-06	CD8_Tpex	Selenop	projecttils_cluster
1.25877e-09	0.359668	0.675	0.464	2.51754e-06	CD8_Tpex	Havcr2	projecttils_cluster
1.58198e-09	-0.265488	1	1	3.16396e-06	CD8_Tpex	Actg1	projecttils_cluster
2.14264e-09	0.33799	0.522	0.287	4.28528e-06	CD8_Tpex	Gldc	projecttils_cluster
4.22345e-09	0.253575	0.791	0.638	8.44691e-06	CD8_Tpex	Hacd2	projecttils_cluster
4.98984e-09	-0.455247	0.388	0.506	9.97967e-06	CD8_Tpex	Ifit1	projecttils_cluster
5.41305e-09	0.522959	0.705	0.559	1.08261e-05	CD8_Tpex	Serpinb6b	projecttils_cluster
9.67112e-09	-0.37192	0.974	0.964	1.93422e-05	CD8_Tpex	S100a10	projecttils_cluster
9.93738e-09	-0.388123	0.601	0.702	1.98748e-05	CD8_Tpex	Arl4c	projecttils_cluster
1.02024e-08	0.279048	0.951	0.863	2.04048e-05	CD8_Tpex	Ctsw	projecttils_cluster
1.03456e-08	0.443859	0.743	0.642	2.06911e-05	CD8_Tpex	Tbx21	projecttils_cluster
1.21012e-08	-0.311879	0.194	0.378	2.42025e-05	CD8_Tpex	Birc5	projecttils_cluster
1.79639e-08	-0.277776	0.373	0.499	3.59278e-05	CD8_Tpex	Trp53i11	projecttils_cluster
1.79932e-08	-0.327621	0.414	0.553	3.59865e-05	CD8_Tpex	Sgk1	projecttils_cluster
2.6301e-08	-0.269861	0.448	0.565	5.26021e-05	CD8_Tpex	Slamf6	projecttils_cluster
3.76188e-08	-0.981056	0.601	0.605	7.52375e-05	CD8_Tpex	Cd4	projecttils_cluster
3.93075e-08	0.277763	0.608	0.453	7.8615e-05	CD8_Tpex	Plod2	projecttils_cluster
3.99453e-08	-0.474862	0.429	0.532	7.98906e-05	CD8_Tpex	Sell	projecttils_cluster
4.37848e-08	-0.678022	0.433	0.545	8.75695e-05	CD8_Tpex	Gzmk	projecttils_cluster
5.02318e-08	0.389273	0.795	0.749	0.000100464	CD8_Tpex	Csrnp1	projecttils_cluster
5.05066e-08	-1.31911	0.761	0.75	0.000101013	CD8_Tpex	Klf2	projecttils_cluster
9.85206e-08	0.297371	0.761	0.636	0.000197041	CD8_Tpex	Smim3	projecttils_cluster
1.53352e-07	0.306438	0.925	0.843	0.000306703	CD8_Tpex	Cox17	projecttils_cluster
1.53799e-07	-0.31509	0.474	0.557	0.000307597	CD8_Tpex	Trat1	projecttils_cluster
1.58658e-07	0.309704	0.601	0.416	0.000317316	CD8_Tpex	Il12rb2	projecttils_cluster
1.62529e-07	0.25831	0.787	0.646	0.000325058	CD8_Tpex	Errfi1	projecttils_cluster
2.39749e-07	-0.492776	0.769	0.795	0.000479498	CD8_Tpex	Cebpb	projecttils_cluster
3.17338e-07	-0.496065	0.534	0.584	0.000634676	CD8_Tpex	S1pr1	projecttils_cluster
4.11961e-07	-0.446981	0.515	0.638	0.000823923	CD8_Tpex	Gbp7	projecttils_cluster
4.88413e-07	0.847193	0.235	0.274	0.000976827	CD8_Tpex	Il13	projecttils_cluster
5.6985e-07	0.422829	0.806	0.728	0.0011397	CD8_Tpex	Dusp2	projecttils_cluster
5.76981e-07	0.260301	0.862	0.797	0.00115396	CD8_Tpex	Cish	projecttils_cluster
6.3918e-07	-0.532878	0.784	0.867	0.00127836	CD8_Tpex	Mxd1	projecttils_cluster
8.2041e-07	-0.332141	0.836	0.703	0.00164082	CD8_Tpex	Klra5	projecttils_cluster
9.53333e-07	-0.345237	0.373	0.445	0.00190667	CD8_Tpex	Trbv20	projecttils_cluster
9.61945e-07	0.336531	0.746	0.64	0.00192389	CD8_Tpex	Hmgn1	projecttils_cluster
1.0812e-06	0.262061	0.847	0.736	0.0021624	CD8_Tpex	Nedd9	projecttils_cluster
1.22308e-06	-0.39732	0.567	0.639	0.00244617	CD8_Tpex	Klf3	projecttils_cluster
1.33283e-06	-0.946097	0.552	0.699	0.00266565	CD8_Tpex	Ccl5	projecttils_cluster
1.45615e-06	0.294925	0.951	0.876	0.00291231	CD8_Tpex	Dbi	projecttils_cluster
1.62065e-06	0.257412	0.862	0.723	0.0032413	CD8_Tpex	Fbl	projecttils_cluster
1.87115e-06	0.303746	0.776	0.686	0.0037423	CD8_Tpex	Serpinb6a	projecttils_cluster
2.28127e-06	-0.251104	0.481	0.567	0.00456254	CD8_Tpex	Sypl	projecttils_cluster
2.7892e-06	-0.298384	0.403	0.497	0.00557839	CD8_Tpex	Bmyc	projecttils_cluster
3.00534e-06	0.674581	0.597	0.471	0.00601067	CD8_Tpex	Atf3	projecttils_cluster
4.17744e-06	-0.37505	0.56	0.682	0.00835488	CD8_Tpex	Krt83	projecttils_cluster
4.31025e-06	0.280716	0.746	0.631	0.0086205	CD8_Tpex	Jaml	projecttils_cluster
4.35962e-06	0.633565	0.578	0.46	0.00871924	CD8_Tpex	Crtam	projecttils_cluster
4.84997e-06	0.382864	0.687	0.592	0.00969994	CD8_Tpex	Sytl3	projecttils_cluster
4.93134e-06	-0.340087	0.937	0.937	0.00986268	CD8_Tpex	Tagln2	projecttils_cluster
5.7e-06	-0.32148	0.862	0.904	0.0114	CD8_Tpex	Arl6ip1	projecttils_cluster
6.46524e-06	-0.984141	0.504	0.566	0.0129305	CD8_Tpex	Foxp3	projecttils_cluster
6.55428e-06	-0.512968	0.571	0.653	0.0131086	CD8_Tpex	Irf7	projecttils_cluster
8.40933e-06	-0.585995	0.657	0.704	0.0168187	CD8_Tpex	Igtp	projecttils_cluster
8.44362e-06	-0.516619	0.687	0.691	0.0168872	CD8_Tpex	Socs2	projecttils_cluster
9.58052e-06	0.302989	0.944	0.857	0.019161	CD8_Tpex	Id2	projecttils_cluster
1.21227e-05	-0.453268	0.866	0.913	0.0242455	CD8_Tpex	Rgs1	projecttils_cluster
1.51388e-05	1.78063	0.608	0.502	0.0302776	CD8_Tpex	Ccl4	projecttils_cluster
1.65114e-05	0.409562	0.634	0.538	0.0330228	CD8_Tpex	Clcf1	projecttils_cluster
1.82471e-05	0.469301	0.716	0.633	0.0364942	CD8_Tpex	Gem	projecttils_cluster
1.99335e-05	-0.375784	0.989	0.974	0.039867	CD8_Tpex	H2afz	projecttils_cluster
2.07561e-05	-0.27764	0.138	0.135	0.0415122	CD8_Tpex	Gzme	projecttils_cluster
2.31111e-05	0.352892	0.567	0.452	0.0462221	CD8_Tpex	Ms4a4c	projecttils_cluster
2.40073e-05	-0.331409	0.59	0.688	0.0480146	CD8_Tpex	Ifi47	projecttils_cluster
2.66416e-05	2.57462	0.571	0.488	0.0532832	CD8_Tpex	Ccl3	projecttils_cluster
2.75673e-05	-0.995743	0.56	0.655	0.0551347	CD8_Tpex	Ly6a	projecttils_cluster
2.75792e-05	-0.495184	0.743	0.753	0.0551584	CD8_Tpex	Fgl2	projecttils_cluster
2.8886e-05	-0.332262	0.392	0.488	0.057772	CD8_Tpex	Iigp1	projecttils_cluster
2.9409e-05	0.282373	0.854	0.757	0.0588179	CD8_Tpex	Hspd1	projecttils_cluster
3.35799e-05	0.627959	0.53	0.386	0.0671597	CD8_Tpex	Igfbp7	projecttils_cluster
3.40256e-05	0.269809	0.951	0.907	0.0680512	CD8_Tpex	Slc25a5	projecttils_cluster
4.93982e-05	-0.497466	0.743	0.73	0.0987964	CD8_Tpex	Zbp1	projecttils_cluster
5.98941e-05	-0.3843	0.791	0.799	0.119788	CD8_Tpex	Txnip	projecttils_cluster
6.12032e-05	-0.263536	0.437	0.501	0.122406	CD8_Tpex	Tmem64	projecttils_cluster
6.21474e-05	-0.310669	0.567	0.618	0.124295	CD8_Tpex	Parp14	projecttils_cluster
7.12429e-05	0.397519	0.608	0.484	0.142486	CD8_Tpex	Trav3-3	projecttils_cluster
7.48915e-05	-0.298593	0.634	0.723	0.149783	CD8_Tpex	Clec2d	projecttils_cluster
7.86653e-05	-0.303685	0.463	0.5	0.157331	CD8_Tpex	Egln3	projecttils_cluster
8.09379e-05	0.375457	0.59	0.49	0.161876	CD8_Tpex	Zeb2	projecttils_cluster
8.1679e-05	-0.290084	0.451	0.528	0.163358	CD8_Tpex	Hist1h1e	projecttils_cluster
8.6551e-05	-0.386903	0.765	0.608	0.173102	CD8_Tpex	Fcer1g	projecttils_cluster
9.40813e-05	0.291185	0.716	0.621	0.188163	CD8_Tpex	Mrps6	projecttils_cluster
9.59608e-05	0.394561	0.567	0.498	0.191922	CD8_Tpex	Nmrk1	projecttils_cluster
0.000134624	-0.541079	0.563	0.61	0.269247	CD8_Tpex	Gbp2	projecttils_cluster
0.000197117	-0.342887	0.448	0.513	0.394233	CD8_Tpex	Lgals7	projecttils_cluster
0.000282288	-0.256172	0.478	0.538	0.564576	CD8_Tpex	Tmem176b	projecttils_cluster
0.000305308	-0.25084	0.179	0.279	0.610616	CD8_Tpex	Laptm4b	projecttils_cluster
0.00035566	0.276517	0.634	0.533	0.71132	CD8_Tpex	Camk2n1	projecttils_cluster
0.000378576	-0.325421	0.463	0.479	0.757152	CD8_Tpex	Hist1h2ap	projecttils_cluster
0.000484748	-0.324117	0.433	0.455	0.969495	CD8_Tpex	Ccr4	projecttils_cluster
0.000720296	-0.339712	0.769	0.752	1	CD8_Tpex	Isg20	projecttils_cluster
0.000862198	-0.278154	0.698	0.599	1	CD8_Tpex	Tnfsf8	projecttils_cluster
0.000940788	-0.265999	0.601	0.673	1	CD8_Tpex	Entpd1	projecttils_cluster
0.00102829	-0.340509	0.623	0.648	1	CD8_Tpex	Zeb1	projecttils_cluster
0.00105483	0.25972	0.78	0.727	1	CD8_Tpex	Zfp36	projecttils_cluster
0.00107168	-0.762683	0.646	0.631	1	CD8_Tpex	Izumo1r	projecttils_cluster
0.00129872	0.274388	0.664	0.618	1	CD8_Tpex	Stx11	projecttils_cluster
0.00145528	-0.36282	0.795	0.796	1	CD8_Tpex	Gbp4	projecttils_cluster
0.00170146	0.463234	0.646	0.65	1	CD8_Tpex	Nfkbid	projecttils_cluster
0.00180727	-0.317156	0.672	0.782	1	CD8_Tpex	Ppp1r15a	projecttils_cluster
0.00275983	-0.431212	0.996	0.996	1	CD8_Tpex	Malat1	projecttils_cluster
0.00416282	-0.271284	0.388	0.432	1	CD8_Tpex	Rrm2	projecttils_cluster
0.00436155	-0.466426	0.847	0.833	1	CD8_Tpex	Hmgb2	projecttils_cluster
0.00454578	-0.324431	0.884	0.832	1	CD8_Tpex	Bcl2	projecttils_cluster
0.00492055	-0.295688	0.668	0.715	1	CD8_Tpex	Tsc22d3	projecttils_cluster
0.00522122	-0.377534	0.907	0.806	1	CD8_Tpex	Ikzf2	projecttils_cluster
0.0055226	-0.596356	0.507	0.564	1	CD8_Tpex	Ramp3	projecttils_cluster
0.00655066	-0.395528	0.776	0.784	1	CD8_Tpex	Zfp36l2	projecttils_cluster
0.00708246	-0.315855	0.668	0.695	1	CD8_Tpex	Lmnb1	projecttils_cluster
0.00714786	-0.348771	0.806	0.658	1	CD8_Tpex	Trgv2	projecttils_cluster
0.0082339	-0.344906	0.847	0.868	1	CD8_Tpex	Stat1	projecttils_cluster
0.00868654	-0.254396	0.474	0.505	1	CD8_Tpex	Daxx	projecttils_cluster
0.00889103	-0.341064	0.806	0.764	1	CD8_Tpex	Gimap7	projecttils_cluster
0.00933579	-0.258651	0.664	0.688	1	CD8_Tpex	Hopx	projecttils_cluster
0.00967678	-0.518144	0.701	0.74	1	CD8_Tpex	Isg15	projecttils_cluster
8.48039e-41	-2.07725	0.667	0.972	1.69608e-37	CD4_NaiveLike	Lgals1	projecttils_cluster
4.02167e-40	-2.15893	0.74	0.979	8.04335e-37	CD4_NaiveLike	AW112010	projecttils_cluster
5.77539e-40	-3.19593	0.448	0.928	1.15508e-36	CD4_NaiveLike	S100a6	projecttils_cluster
6.03204e-39	-1.77269	0.927	0.988	1.20641e-35	CD4_NaiveLike	Cd52	projecttils_cluster
1.20345e-36	-1.21927	1	0.999	2.4069e-33	CD4_NaiveLike	Tmsb4x	projecttils_cluster
4.17442e-34	-1.02814	0.99	0.997	8.34884e-31	CD4_NaiveLike	Pfn1	projecttils_cluster
2.09804e-33	-2.09303	0.281	0.84	4.19608e-30	CD4_NaiveLike	Litaf	projecttils_cluster
3.07732e-33	-1.68281	0.885	0.989	6.15465e-30	CD4_NaiveLike	Vim	projecttils_cluster
5.51762e-33	2.00003	0.938	0.748	1.10352e-29	CD4_NaiveLike	Klf2	projecttils_cluster
2.77689e-32	-2.16199	0.188	0.788	5.55378e-29	CD4_NaiveLike	Rgs16	projecttils_cluster
5.62665e-32	-3.34411	0.24	0.822	1.12533e-28	CD4_NaiveLike	Nkg7	projecttils_cluster
1.19676e-31	-1.98244	0.292	0.867	2.39351e-28	CD4_NaiveLike	Id2	projecttils_cluster
1.5795e-30	-2.51343	0.156	0.777	3.15901e-27	CD4_NaiveLike	Cd8a	projecttils_cluster
6.21493e-30	-1.75599	0.417	0.874	1.24299e-26	CD4_NaiveLike	Anxa2	projecttils_cluster
6.42659e-30	-2.44292	0.167	0.802	1.28532e-26	CD4_NaiveLike	Lgals3	projecttils_cluster
7.90249e-29	-1.72119	0.354	0.85	1.5805e-25	CD4_NaiveLike	Hilpda	projecttils_cluster
1.68507e-28	-1.94052	0.115	0.754	3.37013e-25	CD4_NaiveLike	Lag3	projecttils_cluster
4.71917e-28	-1.37048	0.344	0.852	9.43834e-25	CD4_NaiveLike	Ddit4	projecttils_cluster
6.14116e-28	-2.21135	0.583	0.94	1.22823e-24	CD4_NaiveLike	Tnfrsf9	projecttils_cluster
2.79818e-27	-0.963188	1	0.999	5.59636e-24	CD4_NaiveLike	Actb	projecttils_cluster
7.12216e-27	-2.00268	0.094	0.733	1.42443e-23	CD4_NaiveLike	Klrd1	projecttils_cluster
1.21826e-26	-2.22517	0.396	0.85	2.43651e-23	CD4_NaiveLike	Pdcd1	projecttils_cluster
2.37837e-26	-2.58954	0.229	0.747	4.75675e-23	CD4_NaiveLike	Klrc1	projecttils_cluster
2.4139e-26	-1.45469	0.208	0.806	4.82779e-23	CD4_NaiveLike	Tigit	projecttils_cluster
5.24142e-26	-1.52111	0.281	0.762	1.04828e-22	CD4_NaiveLike	S100a4	projecttils_cluster
1.26332e-25	-1.38229	0.344	0.819	2.52665e-22	CD4_NaiveLike	Pglyrp1	projecttils_cluster
1.99124e-25	-0.349716	0.073	0.627	3.98248e-22	CD4_NaiveLike	Car2	projecttils_cluster
1.64369e-24	-2.39335	0.156	0.735	3.28738e-21	CD4_NaiveLike	Cd8b1	projecttils_cluster
3.59242e-24	-1.84782	0.406	0.805	7.18484e-21	CD4_NaiveLike	Cxcr6	projecttils_cluster
4.48713e-24	-1.42878	0.521	0.871	8.97427e-21	CD4_NaiveLike	Ctsw	projecttils_cluster
6.65218e-24	-1.26864	0.219	0.76	1.33044e-20	CD4_NaiveLike	Isg20	projecttils_cluster
8.0624e-24	-2.28047	0.427	0.808	1.61248e-20	CD4_NaiveLike	Ifitm2	projecttils_cluster
4.37732e-23	-1.14326	0.854	0.984	8.75465e-20	CD4_NaiveLike	Aldoa	projecttils_cluster
1.34022e-22	-1.20553	0.26	0.714	2.68043e-19	CD4_NaiveLike	Klra5	projecttils_cluster
3.07193e-22	-0.596873	0.292	0.775	6.14386e-19	CD4_NaiveLike	Dusp4	projecttils_cluster
3.51217e-22	-1.73614	0.5	0.801	7.02435e-19	CD4_NaiveLike	Cst7	projecttils_cluster
3.51444e-22	-1.67848	0.406	0.853	7.02887e-19	CD4_NaiveLike	Ly6e	projecttils_cluster
5.025e-22	-1.40993	0.708	0.97	1.005e-18	CD4_NaiveLike	Crip1	projecttils_cluster
5.75701e-22	1.58413	0.854	0.669	1.1514e-18	CD4_NaiveLike	Socs3	projecttils_cluster
1.19571e-21	-0.789935	0.365	0.852	2.39141e-18	CD4_NaiveLike	Cox17	projecttils_cluster
1.90507e-21	-1.26327	0.427	0.757	3.81013e-18	CD4_NaiveLike	Fgl2	projecttils_cluster
2.02283e-21	-0.505073	0.312	0.785	4.04565e-18	CD4_NaiveLike	Ikzf3	projecttils_cluster
8.53784e-21	0.908923	0.958	0.6	1.70757e-17	CD4_NaiveLike	Cd4	projecttils_cluster
8.56878e-21	-0.455096	0.24	0.707	1.71376e-17	CD4_NaiveLike	Cenpw	projecttils_cluster
1.24311e-20	-0.316978	0.188	0.655	2.48623e-17	CD4_NaiveLike	Ada	projecttils_cluster
1.42903e-20	-0.605464	0.052	0.55	2.85807e-17	CD4_NaiveLike	Trbv17	projecttils_cluster
2.23238e-20	-1.13709	0.458	0.91	4.46476e-17	CD4_NaiveLike	S100a11	projecttils_cluster
2.42441e-20	-0.79807	0.104	0.684	4.84882e-17	CD4_NaiveLike	Lat2	projecttils_cluster
4.10252e-20	-1.18686	0.698	0.925	8.20503e-17	CD4_NaiveLike	Tgfb1	projecttils_cluster
5.54111e-20	-0.363349	0.188	0.654	1.10822e-16	CD4_NaiveLike	Tnfsf10	projecttils_cluster
6.01068e-20	-0.380169	0.135	0.628	1.20214e-16	CD4_NaiveLike	C1qtnf6	projecttils_cluster
1.39664e-19	-0.474773	0.271	0.696	2.79328e-16	CD4_NaiveLike	Nek6	projecttils_cluster
4.25565e-19	-0.560201	0.333	0.721	8.51131e-16	CD4_NaiveLike	Ppp1r3b	projecttils_cluster
7.08697e-19	-0.65446	0.219	0.687	1.41739e-15	CD4_NaiveLike	Metrnl	projecttils_cluster
1.82604e-18	-1.13604	0.75	0.936	3.65208e-15	CD4_NaiveLike	Pgk1	projecttils_cluster
2.47295e-18	-1.11575	0.219	0.728	4.94591e-15	CD4_NaiveLike	Irf8	projecttils_cluster
2.71875e-18	-0.885023	0.156	0.646	5.43751e-15	CD4_NaiveLike	Smim3	projecttils_cluster
3.73114e-18	-0.891648	0.656	0.919	7.46228e-15	CD4_NaiveLike	Cox5a	projecttils_cluster
3.77065e-18	-0.743097	0.865	0.986	7.5413e-15	CD4_NaiveLike	Gapdh	projecttils_cluster
5.23372e-18	-1.00671	0.583	0.916	1.04674e-14	CD4_NaiveLike	Bhlhe40	projecttils_cluster
6.85619e-18	-0.845541	0.198	0.703	1.37124e-14	CD4_NaiveLike	Sla2	projecttils_cluster
8.00076e-18	-1.0152	0.781	0.967	1.60015e-14	CD4_NaiveLike	S100a10	projecttils_cluster
9.57982e-18	-0.453657	0.188	0.681	1.91596e-14	CD4_NaiveLike	1700097N02Rik	projecttils_cluster
1.0651e-17	-1.01627	0.448	0.881	2.1302e-14	CD4_NaiveLike	Hsp90b1	projecttils_cluster
1.20832e-17	-0.871505	0.125	0.664	2.41664e-14	CD4_NaiveLike	Lgals3bp	projecttils_cluster
1.40888e-17	-0.353033	0.26	0.705	2.81776e-14	CD4_NaiveLike	Ccr5	projecttils_cluster
1.44867e-17	-0.820273	0.594	0.882	2.89734e-14	CD4_NaiveLike	Dbi	projecttils_cluster
2.11002e-17	-0.970822	0.771	0.968	4.22005e-14	CD4_NaiveLike	Eno1	projecttils_cluster
2.37746e-17	-0.942531	0.521	0.763	4.75492e-14	CD4_NaiveLike	Cd200	projecttils_cluster
3.44158e-17	-2.19403	0.292	0.708	6.88316e-14	CD4_NaiveLike	Spp1	projecttils_cluster
4.39466e-17	-1.04495	0.26	0.707	8.78933e-14	CD4_NaiveLike	Dut	projecttils_cluster
4.43459e-17	-0.549539	0.135	0.636	8.86917e-14	CD4_NaiveLike	Dapk2	projecttils_cluster
6.46223e-17	-2.55588	0.396	0.756	1.29245e-13	CD4_NaiveLike	Gzmb	projecttils_cluster
6.87686e-17	1.6855	0.74	0.58	1.37537e-13	CD4_NaiveLike	S1pr1	projecttils_cluster
7.32199e-17	-0.461701	0.229	0.687	1.4644e-13	CD4_NaiveLike	Nfkbie	projecttils_cluster
7.96039e-17	-0.539302	0.448	0.767	1.59208e-13	CD4_NaiveLike	Serpina3g	projecttils_cluster
1.1555e-16	-0.614021	0.385	0.848	2.31099e-13	CD4_NaiveLike	Anp32b	projecttils_cluster
1.1638e-16	-0.299591	0	0.559	2.3276e-13	CD4_NaiveLike	Cd244	projecttils_cluster
1.21609e-16	-1.03964	0.094	0.562	2.43218e-13	CD4_NaiveLike	Areg	projecttils_cluster
1.93386e-16	0.422701	1	0.997	3.86772e-13	CD4_NaiveLike	Rpsa	projecttils_cluster
4.58792e-16	-0.898502	0.25	0.744	9.17584e-13	CD4_NaiveLike	Isg15	projecttils_cluster
4.65779e-16	-0.446993	0.167	0.591	9.31558e-13	CD4_NaiveLike	Tcrg-C2	projecttils_cluster
5.74126e-16	-0.41357	0.177	0.639	1.14825e-12	CD4_NaiveLike	Hacd3	projecttils_cluster
6.50753e-16	-0.822513	0.448	0.728	1.30151e-12	CD4_NaiveLike	Itgae	projecttils_cluster
6.7834e-16	-0.611325	0.323	0.765	1.35668e-12	CD4_NaiveLike	Csrp1	projecttils_cluster
1.2014e-15	-0.536629	0.062	0.553	2.4028e-12	CD4_NaiveLike	Trafd1	projecttils_cluster
1.27983e-15	-0.384144	0.375	0.685	2.55965e-12	CD4_NaiveLike	Qpct	projecttils_cluster
1.43233e-15	1.21598	0.74	0.633	2.86466e-12	CD4_NaiveLike	Tcf7	projecttils_cluster
1.46032e-15	-1.53513	0.25	0.638	2.92065e-12	CD4_NaiveLike	Xcl1	projecttils_cluster
1.73428e-15	-0.873907	0.344	0.815	3.46857e-12	CD4_NaiveLike	Ctla2a	projecttils_cluster
1.85054e-15	-0.857845	0.177	0.641	3.70108e-12	CD4_NaiveLike	Jaml	projecttils_cluster
1.9199e-15	1.21638	0.76	0.559	3.83981e-12	CD4_NaiveLike	Ramp3	projecttils_cluster
4.05098e-15	-0.262674	0.104	0.59	8.10196e-12	CD4_NaiveLike	Emilin2	projecttils_cluster
4.09444e-15	-1.38161	0.281	0.668	8.18888e-12	CD4_NaiveLike	Trgv2	projecttils_cluster
4.43784e-15	-1.03099	0.594	0.831	8.87568e-12	CD4_NaiveLike	Plp2	projecttils_cluster
5.0123e-15	1.01352	0.625	0.44	1.00246e-11	CD4_NaiveLike	Trbv20	projecttils_cluster
1.32377e-14	-0.854875	0.146	0.643	2.64754e-11	CD4_NaiveLike	Gem	projecttils_cluster
1.35593e-14	1.38754	0.729	0.635	2.71186e-11	CD4_NaiveLike	Klf3	projecttils_cluster
1.92559e-14	-0.766419	0.698	0.924	3.85117e-11	CD4_NaiveLike	Tpi1	projecttils_cluster
3.26009e-14	-0.399735	0.062	0.537	6.52018e-11	CD4_NaiveLike	Prr7	projecttils_cluster
3.33304e-14	-0.797956	0.833	0.975	6.66608e-11	CD4_NaiveLike	Pkm	projecttils_cluster
4.41878e-14	-1.11323	0.562	0.833	8.83755e-11	CD4_NaiveLike	Ctsd	projecttils_cluster
4.47282e-14	-0.984232	0.229	0.675	8.94564e-11	CD4_NaiveLike	Gm19585	projecttils_cluster
4.74086e-14	-0.296723	0.146	0.601	9.48172e-11	CD4_NaiveLike	Tmem109	projecttils_cluster
8.62921e-14	-0.419831	0.198	0.63	1.72584e-10	CD4_NaiveLike	Mrps6	projecttils_cluster
8.92361e-14	-4.02425	0.302	0.667	1.78472e-10	CD4_NaiveLike	Ifitm1	projecttils_cluster
9.3444e-14	-1.04173	0.333	0.748	1.86888e-10	CD4_NaiveLike	Nr4a2	projecttils_cluster
1.07351e-13	-0.893186	0.344	0.675	2.14702e-10	CD4_NaiveLike	Entpd1	projecttils_cluster
1.28841e-13	-0.465374	0.323	0.681	2.57681e-10	CD4_NaiveLike	Serpina3f	projecttils_cluster
1.31844e-13	-1.01575	0.604	0.837	2.63688e-10	CD4_NaiveLike	Cst3	projecttils_cluster
1.50232e-13	-0.2633	0.198	0.574	3.00464e-10	CD4_NaiveLike	Sema6d	projecttils_cluster
1.90042e-13	-0.749162	0.365	0.734	3.80083e-10	CD4_NaiveLike	Nrn1	projecttils_cluster
1.96182e-13	-0.296525	0.198	0.604	3.92364e-10	CD4_NaiveLike	Aldoc	projecttils_cluster
2.81931e-13	-0.525338	0.927	0.994	5.63863e-10	CD4_NaiveLike	Cfl1	projecttils_cluster
2.83793e-13	-0.351716	0.167	0.618	5.67585e-10	CD4_NaiveLike	Neb	projecttils_cluster
3.43053e-13	-0.667267	0.635	0.94	6.86106e-10	CD4_NaiveLike	1810037I17Rik	projecttils_cluster
3.68183e-13	-0.468984	0.312	0.672	7.36367e-10	CD4_NaiveLike	Ahr	projecttils_cluster
6.36643e-13	0.449065	0.656	0.532	1.27329e-09	CD4_NaiveLike	Gm2682	projecttils_cluster
6.39793e-13	-0.581057	0.396	0.767	1.27959e-09	CD4_NaiveLike	Lsm6	projecttils_cluster
6.6682e-13	-0.34509	0.115	0.602	1.33364e-09	CD4_NaiveLike	Sema4c	projecttils_cluster
6.78643e-13	-0.478385	0.167	0.616	1.35729e-09	CD4_NaiveLike	Dpy30	projecttils_cluster
7.28507e-13	-0.628601	0.344	0.726	1.45701e-09	CD4_NaiveLike	Cenpa	projecttils_cluster
8.31802e-13	-0.897643	0.188	0.601	1.6636e-09	CD4_NaiveLike	Uap1	projecttils_cluster
8.92629e-13	-0.861895	0.365	0.691	1.78526e-09	CD4_NaiveLike	Hopx	projecttils_cluster
1.24012e-12	1.21716	0.635	0.418	2.48023e-09	CD4_NaiveLike	Lef1	projecttils_cluster
1.6099e-12	-0.307414	0.281	0.669	3.2198e-09	CD4_NaiveLike	Zbtb32	projecttils_cluster
1.75815e-12	-0.491934	0.271	0.622	3.51629e-09	CD4_NaiveLike	Magohb	projecttils_cluster
1.94606e-12	1.61709	0.792	0.74	3.89212e-09	CD4_NaiveLike	Ccr7	projecttils_cluster
1.94773e-12	-0.712649	0.104	0.574	3.89546e-09	CD4_NaiveLike	Glipr1	projecttils_cluster
2.00041e-12	-0.424809	0.333	0.71	4.00081e-09	CD4_NaiveLike	Exosc8	projecttils_cluster
2.14557e-12	-0.316879	0.302	0.741	4.29115e-09	CD4_NaiveLike	Phb	projecttils_cluster
2.57352e-12	-0.645189	0.552	0.856	5.14704e-09	CD4_NaiveLike	Eno1b	projecttils_cluster
3.41219e-12	-0.335125	0.052	0.578	6.82438e-09	CD4_NaiveLike	Cdkn2a	projecttils_cluster
5.44495e-12	-0.437281	0.26	0.721	1.08899e-08	CD4_NaiveLike	Selenoh	projecttils_cluster
5.85805e-12	-0.477002	0.26	0.618	1.17161e-08	CD4_NaiveLike	Fcer1g	projecttils_cluster
6.05022e-12	0.969687	0.594	0.452	1.21004e-08	CD4_NaiveLike	Actn1	projecttils_cluster
6.28371e-12	-0.549762	0.927	0.99	1.25674e-08	CD4_NaiveLike	Rbm3	projecttils_cluster
6.51666e-12	-0.503978	0.333	0.656	1.30333e-08	CD4_NaiveLike	Osgin1	projecttils_cluster
7.74253e-12	-0.604594	0.229	0.633	1.54851e-08	CD4_NaiveLike	Zc3h12a	projecttils_cluster
7.93673e-12	-0.666273	0.292	0.724	1.58735e-08	CD4_NaiveLike	Gadd45b	projecttils_cluster
8.02201e-12	-0.556228	0.062	0.594	1.6044e-08	CD4_NaiveLike	Ly6g5b	projecttils_cluster
8.16553e-12	-0.351011	0.271	0.605	1.63311e-08	CD4_NaiveLike	Abi3	projecttils_cluster
8.32962e-12	-0.649232	0.417	0.827	1.66592e-08	CD4_NaiveLike	Mdh1	projecttils_cluster
8.6508e-12	1.13292	0.76	0.566	1.73016e-08	CD4_NaiveLike	Gramd3	projecttils_cluster
8.76047e-12	-0.596383	0.469	0.823	1.75209e-08	CD4_NaiveLike	Rps27l	projecttils_cluster
8.941e-12	-2.88461	0.365	0.698	1.7882e-08	CD4_NaiveLike	Ccl5	projecttils_cluster
9.18981e-12	-0.381979	0.198	0.585	1.83796e-08	CD4_NaiveLike	Wisp1	projecttils_cluster
1.09266e-11	-0.431263	0.208	0.619	2.18532e-08	CD4_NaiveLike	Sdf2l1	projecttils_cluster
1.25535e-11	-0.264162	0.083	0.471	2.51071e-08	CD4_NaiveLike	Dpysl2	projecttils_cluster
1.34047e-11	-0.535449	0.229	0.61	2.68094e-08	CD4_NaiveLike	Siva1	projecttils_cluster
1.61459e-11	-0.560437	0.625	0.917	3.22918e-08	CD4_NaiveLike	Snrpe	projecttils_cluster
1.63623e-11	-0.75692	0.823	0.965	3.27246e-08	CD4_NaiveLike	Mif	projecttils_cluster
1.85012e-11	-0.316091	0.25	0.57	3.70025e-08	CD4_NaiveLike	Pcyt1a	projecttils_cluster
2.55008e-11	-0.386952	0.198	0.536	5.10015e-08	CD4_NaiveLike	Usp18	projecttils_cluster
2.88743e-11	0.873001	0.729	0.591	5.77486e-08	CD4_NaiveLike	Cxcr4	projecttils_cluster
3.1678e-11	-1.48873	0.125	0.52	6.3356e-08	CD4_NaiveLike	Penk	projecttils_cluster
3.44415e-11	-1.90007	0.385	0.687	6.88831e-08	CD4_NaiveLike	Ifitm3	projecttils_cluster
3.7769e-11	-0.259931	0.198	0.592	7.55379e-08	CD4_NaiveLike	Cdh1	projecttils_cluster
4.78718e-11	0.670058	0.531	0.385	9.57436e-08	CD4_NaiveLike	Myo6	projecttils_cluster
6.0271e-11	-0.502448	0.271	0.626	1.20542e-07	CD4_NaiveLike	Gadd45g	projecttils_cluster
6.15527e-11	-0.479011	0.156	0.569	1.23105e-07	CD4_NaiveLike	H1f0	projecttils_cluster
6.59755e-11	-0.690807	0.469	0.771	1.31951e-07	CD4_NaiveLike	Atpif1	projecttils_cluster
7.62927e-11	-0.441565	0.312	0.744	1.52585e-07	CD4_NaiveLike	Snrpd1	projecttils_cluster
7.85314e-11	-0.276143	0.198	0.59	1.57063e-07	CD4_NaiveLike	Mrpl17	projecttils_cluster
8.82467e-11	-0.579885	0.844	0.962	1.76493e-07	CD4_NaiveLike	Atp5g3	projecttils_cluster
8.95396e-11	-0.750379	0.615	0.865	1.79079e-07	CD4_NaiveLike	Glrx	projecttils_cluster
9.42994e-11	-0.357926	0.271	0.624	1.88599e-07	CD4_NaiveLike	Wls	projecttils_cluster
1.27082e-10	-0.25822	0.042	0.536	2.54164e-07	CD4_NaiveLike	Styk1	projecttils_cluster
1.31764e-10	-0.255157	0.062	0.522	2.63528e-07	CD4_NaiveLike	Bspry	projecttils_cluster
1.40553e-10	-0.884396	0.25	0.6	2.81106e-07	CD4_NaiveLike	Sytl3	projecttils_cluster
1.42071e-10	-0.467692	0.177	0.539	2.84141e-07	CD4_NaiveLike	Mcm3	projecttils_cluster
1.43067e-10	-0.436544	0.271	0.626	2.86134e-07	CD4_NaiveLike	Vars	projecttils_cluster
1.75229e-10	-0.595209	0.062	0.414	3.50458e-07	CD4_NaiveLike	Il1rl1	projecttils_cluster
1.93048e-10	-0.792107	0.146	0.552	3.86096e-07	CD4_NaiveLike	Prf1	projecttils_cluster
2.09546e-10	0.420752	0.958	0.986	4.19091e-07	CD4_NaiveLike	Rps6	projecttils_cluster
2.74935e-10	-0.539875	0.156	0.545	5.4987e-07	CD4_NaiveLike	Ccrl2	projecttils_cluster
2.88144e-10	-0.356034	0.177	0.557	5.76289e-07	CD4_NaiveLike	Trbv31	projecttils_cluster
3.98986e-10	-0.842056	0.385	0.693	7.97971e-07	CD4_NaiveLike	Serpinb6a	projecttils_cluster
4.30495e-10	-0.322625	0.156	0.594	8.6099e-07	CD4_NaiveLike	Hpf1	projecttils_cluster
4.98404e-10	-0.757178	0.594	0.802	9.96808e-07	CD4_NaiveLike	Cish	projecttils_cluster
5.06334e-10	-0.662791	0.208	0.578	1.01267e-06	CD4_NaiveLike	Cd83	projecttils_cluster
5.15625e-10	-0.723163	0.542	0.856	1.03125e-06	CD4_NaiveLike	Cd82	projecttils_cluster
5.84152e-10	-0.364766	0.344	0.701	1.1683e-06	CD4_NaiveLike	Tiparp	projecttils_cluster
5.88767e-10	-0.324832	0.062	0.539	1.17753e-06	CD4_NaiveLike	Tk1	projecttils_cluster
6.38867e-10	-0.579703	0.688	0.895	1.27773e-06	CD4_NaiveLike	Pgam1	projecttils_cluster
8.00877e-10	-0.669208	0.427	0.683	1.60175e-06	CD4_NaiveLike	Bcl2l1	projecttils_cluster
8.30844e-10	-0.363087	0.385	0.647	1.66169e-06	CD4_NaiveLike	Rhoc	projecttils_cluster
9.1421e-10	-0.41649	0.49	0.786	1.82842e-06	CD4_NaiveLike	Lsm5	projecttils_cluster
9.31562e-10	-0.68282	0.656	0.886	1.86312e-06	CD4_NaiveLike	Ran	projecttils_cluster
9.62238e-10	-0.930222	0.469	0.746	1.92448e-06	CD4_NaiveLike	Cmtm7	projecttils_cluster
1.08431e-09	1.77077	0.708	0.718	2.16861e-06	CD4_NaiveLike	Dusp10	projecttils_cluster
1.20345e-09	-0.447051	0.208	0.6	2.4069e-06	CD4_NaiveLike	Pycard	projecttils_cluster
1.37855e-09	1.20322	0.719	0.532	2.75709e-06	CD4_NaiveLike	Pja1	projecttils_cluster
1.66886e-09	2.61436	0.698	0.591	3.33771e-06	CD4_NaiveLike	Ecm1	projecttils_cluster
1.69932e-09	-0.527474	0.469	0.787	3.39863e-06	CD4_NaiveLike	Syngr2	projecttils_cluster
1.75869e-09	-0.254425	0.302	0.609	3.51737e-06	CD4_NaiveLike	Cd200r1	projecttils_cluster
1.83018e-09	1.09107	0.604	0.468	3.66036e-06	CD4_NaiveLike	Trib2	projecttils_cluster
1.87489e-09	-1.21118	0.24	0.592	3.74979e-06	CD4_NaiveLike	Ifng	projecttils_cluster
2.00759e-09	-0.503604	0.271	0.593	4.01517e-06	CD4_NaiveLike	Dctpp1	projecttils_cluster
2.3973e-09	-0.825916	0.438	0.673	4.7946e-06	CD4_NaiveLike	Dusp14	projecttils_cluster
2.89285e-09	-0.757188	0.656	0.938	5.7857e-06	CD4_NaiveLike	Tnfrsf18	projecttils_cluster
3.61364e-09	-0.356836	0	0.47	7.22728e-06	CD4_NaiveLike	Gpr160	projecttils_cluster
3.77709e-09	-0.625073	0.594	0.85	7.55418e-06	CD4_NaiveLike	Aprt	projecttils_cluster
4.67141e-09	0.648812	0.99	0.996	9.34281e-06	CD4_NaiveLike	Malat1	projecttils_cluster
5.80024e-09	-1.15388	0.052	0.512	1.16005e-05	CD4_NaiveLike	Ccl4	projecttils_cluster
5.84513e-09	-0.259532	0.354	0.735	1.16903e-05	CD4_NaiveLike	Zbp1	projecttils_cluster
6.97032e-09	-0.404319	0.396	0.635	1.39406e-05	CD4_NaiveLike	Hmgcs1	projecttils_cluster
7.14573e-09	-0.527595	0.281	0.609	1.42915e-05	CD4_NaiveLike	Upp1	projecttils_cluster
7.47568e-09	-0.508929	0.479	0.731	1.49514e-05	CD4_NaiveLike	Pim3	projecttils_cluster
8.10665e-09	-0.608989	0.323	0.649	1.62133e-05	CD4_NaiveLike	Phf11b	projecttils_cluster
8.97284e-09	1.49677	0.562	0.436	1.79457e-05	CD4_NaiveLike	Igfbp4	projecttils_cluster
9.18026e-09	-0.80504	0.354	0.621	1.83605e-05	CD4_NaiveLike	Ccr8	projecttils_cluster
9.30055e-09	-0.481361	0.51	0.825	1.86011e-05	CD4_NaiveLike	Banf1	projecttils_cluster
1.04306e-08	-0.682986	0.208	0.615	2.08611e-05	CD4_NaiveLike	Phlda1	projecttils_cluster
1.11012e-08	-0.337379	0.427	0.768	2.22023e-05	CD4_NaiveLike	C1qbp	projecttils_cluster
1.35568e-08	-0.761235	0.531	0.756	2.71136e-05	CD4_NaiveLike	Fam162a	projecttils_cluster
1.36985e-08	-0.575661	0.271	0.563	2.73971e-05	CD4_NaiveLike	Cd7	projecttils_cluster
1.38099e-08	-0.527832	0.406	0.739	2.76197e-05	CD4_NaiveLike	Rel	projecttils_cluster
1.46848e-08	-0.414394	0.531	0.818	2.93695e-05	CD4_NaiveLike	Lsm4	projecttils_cluster
1.6134e-08	-0.672614	0.104	0.513	3.2268e-05	CD4_NaiveLike	Rln3	projecttils_cluster
1.64762e-08	0.665224	0.719	0.643	3.29524e-05	CD4_NaiveLike	Hmgn1	projecttils_cluster
1.75973e-08	-0.537696	0.333	0.63	3.51947e-05	CD4_NaiveLike	Mmd	projecttils_cluster
1.8999e-08	-0.45172	0.271	0.605	3.79981e-05	CD4_NaiveLike	1700017B05Rik	projecttils_cluster
1.97875e-08	-0.512564	0.292	0.602	3.9575e-05	CD4_NaiveLike	Rtp4	projecttils_cluster
2.10568e-08	0.925275	0.729	0.643	4.21137e-05	CD4_NaiveLike	Itga4	projecttils_cluster
2.15343e-08	-0.689238	0.771	0.939	4.30686e-05	CD4_NaiveLike	Tagln2	projecttils_cluster
2.55941e-08	-0.258479	0.458	0.746	5.11881e-05	CD4_NaiveLike	Pkp3	projecttils_cluster
2.69004e-08	-0.623869	0.76	0.906	5.38008e-05	CD4_NaiveLike	Txn1	projecttils_cluster
2.83421e-08	-0.526032	0.365	0.647	5.66843e-05	CD4_NaiveLike	Hacd2	projecttils_cluster
3.06906e-08	-0.528366	0.396	0.694	6.13812e-05	CD4_NaiveLike	Cdk4	projecttils_cluster
3.07807e-08	-1.72239	0.323	0.63	6.15615e-05	CD4_NaiveLike	Il2ra	projecttils_cluster
3.67751e-08	-0.705897	0.365	0.636	7.35502e-05	CD4_NaiveLike	Ece1	projecttils_cluster
3.86412e-08	0.36138	0.625	0.549	7.72825e-05	CD4_NaiveLike	Frmd4b	projecttils_cluster
3.96694e-08	-0.417801	0.021	0.543	7.93389e-05	CD4_NaiveLike	Camk2n1	projecttils_cluster
4.00966e-08	-0.358161	0.135	0.453	8.01932e-05	CD4_NaiveLike	Ifih1	projecttils_cluster
4.42221e-08	0.371562	0.594	0.567	8.84442e-05	CD4_NaiveLike	Taf4b	projecttils_cluster
4.57009e-08	-0.640152	0.365	0.628	9.14019e-05	CD4_NaiveLike	Ptpn6	projecttils_cluster
4.77502e-08	-0.36946	0.135	0.517	9.55004e-05	CD4_NaiveLike	Fam129a	projecttils_cluster
5.147e-08	-0.378986	0.406	0.605	0.00010294	CD4_NaiveLike	Chn2	projecttils_cluster
6.34425e-08	-0.431861	0.469	0.744	0.000126885	CD4_NaiveLike	Nedd9	projecttils_cluster
6.5327e-08	-0.901193	0.417	0.616	0.000130654	CD4_NaiveLike	Trbv3	projecttils_cluster
7.50487e-08	-0.288654	0.292	0.574	0.000150097	CD4_NaiveLike	Mcm7	projecttils_cluster
7.51606e-08	-0.526983	0.302	0.571	0.000150321	CD4_NaiveLike	Slc16a3	projecttils_cluster
7.86465e-08	0.418365	0.979	0.985	0.000157293	CD4_NaiveLike	Gm10260	projecttils_cluster
9.7287e-08	0.478241	0.958	0.966	0.000194574	CD4_NaiveLike	Npm1	projecttils_cluster
1.13811e-07	-0.544117	0.51	0.77	0.000227622	CD4_NaiveLike	Nap1l1	projecttils_cluster
1.29521e-07	-0.550809	0.104	0.511	0.000259041	CD4_NaiveLike	Klre1	projecttils_cluster
1.38468e-07	-0.280639	0.25	0.56	0.000276935	CD4_NaiveLike	Gm42047	projecttils_cluster
1.49047e-07	-0.319266	0.292	0.571	0.000298095	CD4_NaiveLike	2610524H06Rik	projecttils_cluster
1.61182e-07	-0.766072	0.292	0.607	0.000322364	CD4_NaiveLike	Chst12	projecttils_cluster
1.70894e-07	0.468083	0.167	0.507	0.000341787	CD4_NaiveLike	Irf4	projecttils_cluster
[truncated: 1,082 more rows]

## Sheet: Seurat and ProjecTILs combined
P-value	Average log2(fold change)	Proportion cells expressing genes in cluster	Proportion genes expressing gene in other cells	Adjusted p-value	Cluster	Gene symbol	Analysis
6.11476e-155	1.32714	0.983	0.685	1.22295e-151	CD8_Tex..5	Dut	seurat_projectils_combined
3.0398e-136	0.671119	1	0.998	6.0796e-133	CD8_Tex..5	Ppia	seurat_projectils_combined
5.05451e-133	0.808637	1	0.998	1.0109e-129	CD8_Tex..5	Ptma	seurat_projectils_combined
9.48863e-128	1.14526	0.948	0.537	1.89773e-124	CD8_Tex..5	Stmn1	seurat_projectils_combined
8.56818e-125	1.00961	0.905	0.546	1.71364e-121	CD8_Tex..5	Mcm5	seurat_projectils_combined
1.74328e-116	1.02277	0.884	0.514	3.48655e-113	CD8_Tex..5	Mcm3	seurat_projectils_combined
2.33343e-113	0.901322	0.998	0.877	4.66687e-110	CD8_Tex..5	Ran	seurat_projectils_combined
1.13933e-112	0.951057	0.986	0.724	2.27867e-109	CD8_Tex..5	Ranbp1	seurat_projectils_combined
2.04474e-111	0.277813	0.678	0.109	4.08948e-108	CD8_Tex..5	Cdc6	seurat_projectils_combined
9.88567e-111	0.873943	0.894	0.58	1.97713e-107	CD8_Tex..5	Mcm2	seurat_projectils_combined
7.28871e-110	1.02182	0.889	0.566	1.45774e-106	CD8_Tex..5	Mcm6	seurat_projectils_combined
9.23911e-104	0.492892	0.884	0.671	1.84782e-100	CD8_Tex..5	Srm	seurat_projectils_combined
2.50222e-103	0.844153	0.889	0.493	5.00444e-100	CD8_Tex..5	Tipin	seurat_projectils_combined
1.64642e-99	0.734319	0.894	0.618	3.29283e-96	CD8_Tex..5	Xcl1	seurat_projectils_combined
9.07944e-97	0.507393	0.872	0.501	1.81589e-93	CD8_Tex..5	Dkc1	seurat_projectils_combined
3.29673e-94	0.840361	0.953	0.675	6.59345e-91	CD8_Tex..5	Cdk4	seurat_projectils_combined
2.18739e-90	0.588518	1	0.996	4.37479e-87	CD8_Tex..5	Rps2	seurat_projectils_combined
4.28174e-88	0.526372	1	0.993	8.56349e-85	CD8_Tex..5	Rps26	seurat_projectils_combined
1.21385e-87	0.36614	0.804	0.524	2.42771e-84	CD8_Tex..5	Timeless	seurat_projectils_combined
2.2327e-83	0.710322	0.998	0.898	4.4654e-80	CD8_Tex..5	Txn1	seurat_projectils_combined
1.76347e-82	0.749147	0.901	0.588	3.52693e-79	CD8_Tex..5	Siva1	seurat_projectils_combined
4.91268e-82	0.734053	1	0.961	9.82537e-79	CD8_Tex..5	Mif	seurat_projectils_combined
6.6337e-79	0.729387	0.939	0.621	1.32674e-75	CD8_Tex..5	Nhp2	seurat_projectils_combined
6.83157e-77	0.579193	0.998	0.929	1.36631e-73	CD8_Tex..5	Hint1	seurat_projectils_combined
1.04694e-76	0.782409	0.823	0.556	2.09389e-73	CD8_Tex..5	Mcm7	seurat_projectils_combined
1.88365e-76	0.635815	0.998	0.959	3.76731e-73	CD8_Tex..5	Rps17	seurat_projectils_combined
2.79409e-76	0.765067	0.965	0.757	5.58818e-73	CD8_Tex..5	Pa2g4	seurat_projectils_combined
2.82457e-76	0.496676	1	0.993	5.64914e-73	CD8_Tex..5	Rpl28	seurat_projectils_combined
4.14455e-76	0.645083	0.979	0.788	8.2891e-73	CD8_Tex..5	Hmgn2	seurat_projectils_combined
1.5221e-75	0.373549	0.827	0.52	3.0442e-72	CD8_Tex..5	Nup85	seurat_projectils_combined
6.07705e-75	0.520231	0.761	0.45	1.21541e-71	CD8_Tex..5	Cdca7	seurat_projectils_combined
1.18965e-74	0.555297	0.816	0.452	2.3793e-71	CD8_Tex..5	Nrm	seurat_projectils_combined
2.3933e-74	0.665532	0.974	0.725	4.7866e-71	CD8_Tex..5	Snrpd1	seurat_projectils_combined
2.56395e-74	0.599235	1	0.911	5.1279e-71	CD8_Tex..5	Cox5a	seurat_projectils_combined
2.37822e-73	0.66309	0.823	0.482	4.75645e-70	CD8_Tex..5	Hells	seurat_projectils_combined
7.17215e-73	0.660592	0.995	0.886	1.43443e-69	CD8_Tex..5	Atp5g1	seurat_projectils_combined
2.72038e-72	0.576018	0.749	0.431	5.44075e-69	CD8_Tex..5	Dhfr	seurat_projectils_combined
2.96797e-72	0.556839	1	0.959	5.93594e-69	CD8_Tex..5	Atp5g3	seurat_projectils_combined
9.47774e-72	0.508252	1	0.985	1.89555e-68	CD8_Tex..5	Rps6	seurat_projectils_combined
5.27163e-70	0.296948	0.82	0.492	1.05433e-66	CD8_Tex..5	Lap3	seurat_projectils_combined
9.94182e-70	0.712785	0.818	0.581	1.98836e-66	CD8_Tex..5	Lig1	seurat_projectils_combined
1.29672e-69	0.399776	1	0.997	2.59344e-66	CD8_Tex..5	Rpl41	seurat_projectils_combined
1.3478e-69	0.695522	0.974	0.754	2.6956e-66	CD8_Tex..5	Nap1l1	seurat_projectils_combined
3.96957e-69	0.621738	0.998	0.913	7.93914e-66	CD8_Tex..5	Hnrnpab	seurat_projectils_combined
1.00515e-68	0.634554	0.972	0.731	2.01031e-65	CD8_Tex..5	Lsm7	seurat_projectils_combined
1.04261e-67	0.627178	0.969	0.714	2.08522e-64	CD8_Tex..5	Fbl	seurat_projectils_combined
4.6152e-67	0.565194	1	0.91	9.23041e-64	CD8_Tex..5	Gclm	seurat_projectils_combined
5.57005e-67	0.405295	1	0.997	1.11401e-63	CD8_Tex..5	Rpsa	seurat_projectils_combined
8.73809e-67	0.661351	0.95	0.752	1.74762e-63	CD8_Tex..5	C1qbp	seurat_projectils_combined
1.89396e-66	0.632752	0.785	0.523	3.78793e-63	CD8_Tex..5	Syce2	seurat_projectils_combined
2.65056e-66	0.656722	0.877	0.604	5.30111e-63	CD8_Tex..5	Phgdh	seurat_projectils_combined
1.13772e-65	0.410116	0.714	0.299	2.27545e-62	CD8_Tex..5	Rad51	seurat_projectils_combined
2.40969e-65	0.803123	0.768	0.401	4.81938e-62	CD8_Tex..5	Pclaf	seurat_projectils_combined
3.28522e-65	0.59966	0.995	0.95	6.57045e-62	CD8_Tex..5	Ybx1	seurat_projectils_combined
1.76618e-64	0.484917	1	0.988	3.53236e-61	CD8_Tex..5	Rbm3	seurat_projectils_combined
2.08029e-64	-1.18159	0.995	0.996	4.16058e-61	CD8_Tex..5	Malat1	seurat_projectils_combined
3.30732e-64	0.385622	0.882	0.591	6.61464e-61	CD8_Tex..5	Mybbp1a	seurat_projectils_combined
4.47655e-64	0.501826	1	0.984	8.9531e-61	CD8_Tex..5	Gm10260	seurat_projectils_combined
1.30359e-63	0.610722	0.986	0.778	2.60718e-60	CD8_Tex..5	Set	seurat_projectils_combined
1.30675e-63	0.657727	0.816	0.524	2.61351e-60	CD8_Tex..5	Mcm4	seurat_projectils_combined
8.82032e-63	0.614351	0.823	0.501	1.76406e-59	CD8_Tex..5	Dnmt1	seurat_projectils_combined
1.40871e-62	0.50634	0.998	0.949	2.81742e-59	CD8_Tex..5	Cox5b	seurat_projectils_combined
2.69063e-61	0.548041	0.863	0.559	5.38126e-58	CD8_Tex..5	Rpa3	seurat_projectils_combined
2.93398e-61	0.487055	0.863	0.57	5.86796e-58	CD8_Tex..5	Gar1	seurat_projectils_combined
4.07641e-61	0.62111	0.901	0.649	8.15281e-58	CD8_Tex..5	Nutf2	seurat_projectils_combined
6.86231e-61	0.611767	0.965	0.846	1.37246e-57	CD8_Tex..5	Tkt	seurat_projectils_combined
9.11102e-61	0.597903	0.856	0.568	1.8222e-57	CD8_Tex..5	Cisd1	seurat_projectils_combined
1.37424e-60	0.505244	0.837	0.514	2.74847e-57	CD8_Tex..5	Sfxn1	seurat_projectils_combined
4.2342e-60	0.518018	0.844	0.634	8.4684e-57	CD8_Tex..5	Timm8a1	seurat_projectils_combined
5.06046e-60	0.588931	0.901	0.599	1.01209e-56	CD8_Tex..5	Pcna	seurat_projectils_combined
8.15296e-60	0.594843	0.965	0.813	1.63059e-56	CD8_Tex..5	Banf1	seurat_projectils_combined
1.18835e-59	0.398582	1	0.997	2.3767e-56	CD8_Tex..5	Pfn1	seurat_projectils_combined
1.76477e-59	0.581812	0.771	0.51	3.52954e-56	CD8_Tex..5	Rfc5	seurat_projectils_combined
2.32014e-59	0.633566	0.87	0.599	4.64028e-56	CD8_Tex..5	Sdf2l1	seurat_projectils_combined
1.73594e-58	0.548155	0.955	0.73	3.47188e-55	CD8_Tex..5	Anapc5	seurat_projectils_combined
2.85895e-58	0.502455	1	0.98	5.7179e-55	CD8_Tex..5	Eif5a	seurat_projectils_combined
5.34402e-58	0.614452	0.969	0.809	1.0688e-54	CD8_Tex..5	Rps27l	seurat_projectils_combined
7.99115e-58	0.607478	0.993	0.833	1.59823e-54	CD8_Tex..5	Anp32b	seurat_projectils_combined
9.56755e-57	0.461362	0.988	0.824	1.91351e-53	CD8_Tex..5	Hmgb2	seurat_projectils_combined
2.04707e-56	0.300187	0.894	0.592	4.09413e-53	CD8_Tex..5	Cdt1	seurat_projectils_combined
3.00806e-56	0.512194	1	0.964	6.01612e-53	CD8_Tex..5	Npm1	seurat_projectils_combined
8.15476e-56	0.508057	0.92	0.609	1.63095e-52	CD8_Tex..5	Smc1a	seurat_projectils_combined
2.31463e-55	0.626102	0.967	0.748	4.62927e-52	CD8_Tex..5	Hspd1	seurat_projectils_combined
6.14144e-55	0.613847	0.825	0.575	1.22829e-51	CD8_Tex..5	Dctpp1	seurat_projectils_combined
1.34236e-54	0.611457	0.991	0.896	2.68472e-51	CD8_Tex..5	Cycs	seurat_projectils_combined
2.60455e-54	0.544172	1	0.93	5.20911e-51	CD8_Tex..5	Hnrnpa3	seurat_projectils_combined
1.07122e-53	0.263583	0.669	0.263	2.14243e-50	CD8_Tex..5	Cdc45	seurat_projectils_combined
3.86209e-53	0.477376	0.87	0.545	7.72418e-50	CD8_Tex..5	Nop58	seurat_projectils_combined
4.75167e-53	0.496517	0.993	0.909	9.50334e-50	CD8_Tex..5	Snrpe	seurat_projectils_combined
7.6878e-53	0.418023	0.716	0.422	1.53756e-49	CD8_Tex..5	Cdca7l	seurat_projectils_combined
8.08705e-53	0.65091	0.931	0.647	1.61741e-49	CD8_Tex..5	Trgv2	seurat_projectils_combined
3.20028e-52	0.46302	0.773	0.496	6.40056e-49	CD8_Tex..5	Rnaseh2b	seurat_projectils_combined
3.2962e-52	0.289194	0.787	0.541	6.59239e-49	CD8_Tex..5	Eno3	seurat_projectils_combined
5.75841e-52	0.339255	0.785	0.509	1.15168e-48	CD8_Tex..5	Cks1b	seurat_projectils_combined
8.87423e-52	0.419112	0.865	0.574	1.77485e-48	CD8_Tex..5	Nsun2	seurat_projectils_combined
9.03417e-52	0.513657	0.967	0.762	1.80683e-48	CD8_Tex..5	Impdh2	seurat_projectils_combined
2.4868e-51	0.535452	0.804	0.546	4.97359e-48	CD8_Tex..5	Gmnn	seurat_projectils_combined
2.78351e-51	0.401607	0.823	0.541	5.56701e-48	CD8_Tex..5	Shmt2	seurat_projectils_combined
5.39196e-51	0.547152	0.979	0.778	1.07839e-47	CD8_Tex..5	Dek	seurat_projectils_combined
1.41096e-50	0.482343	0.858	0.638	2.82192e-47	CD8_Tex..5	Lyar	seurat_projectils_combined
1.68104e-50	0.612678	0.957	0.708	3.36208e-47	CD8_Tex..5	Irf8	seurat_projectils_combined
5.33858e-50	0.511434	0.991	0.899	1.06772e-46	CD8_Tex..5	Prdx1	seurat_projectils_combined
6.29385e-50	0.531394	0.988	0.845	1.25877e-46	CD8_Tex..5	Snrpf	seurat_projectils_combined
9.56304e-50	0.525272	0.875	0.595	1.91261e-46	CD8_Tex..5	Dpy30	seurat_projectils_combined
1.48034e-49	0.491488	0.714	0.493	2.96067e-46	CD8_Tex..5	Ung	seurat_projectils_combined
4.09778e-49	-0.36521	0.239	0.536	8.19555e-46	CD8_Tex..5	Sgms1	seurat_projectils_combined
5.20982e-49	0.527393	0.991	0.872	1.04196e-45	CD8_Tex..5	Dbi	seurat_projectils_combined
3.92835e-48	0.37742	0.73	0.468	7.8567e-45	CD8_Tex..5	Pold1	seurat_projectils_combined
5.77587e-48	0.372688	1	0.993	1.15517e-44	CD8_Tex..5	Cfl1	seurat_projectils_combined
7.23108e-48	0.371461	0.967	0.811	1.44622e-44	CD8_Tex..5	Tuba1b	seurat_projectils_combined
1.72666e-47	0.360223	1	0.993	3.45333e-44	CD8_Tex..5	Rpl32	seurat_projectils_combined
3.82087e-47	0.48982	0.976	0.867	7.64173e-44	CD8_Tex..5	Pebp1	seurat_projectils_combined
5.33806e-47	0.310865	0.766	0.544	1.06761e-43	CD8_Tex..5	Mthfd1	seurat_projectils_combined
5.41151e-47	0.543501	0.856	0.643	1.0823e-43	CD8_Tex..5	Alad	seurat_projectils_combined
5.43748e-47	0.534962	0.726	0.555	1.0875e-43	CD8_Tex..5	Gins2	seurat_projectils_combined
8.48975e-47	0.500344	0.903	0.666	1.69795e-43	CD8_Tex..5	Paics	seurat_projectils_combined
1.71252e-46	0.522511	0.797	0.521	3.42504e-43	CD8_Tex..5	Dtymk	seurat_projectils_combined
4.01879e-46	0.51693	0.853	0.648	8.03759e-43	CD8_Tex..5	Rfc2	seurat_projectils_combined
9.54494e-46	0.400832	1	0.999	1.90899e-42	CD8_Tex..5	Actb	seurat_projectils_combined
1.57878e-45	0.305008	0.686	0.41	3.15755e-42	CD8_Tex..5	Shmt1	seurat_projectils_combined
1.395e-44	0.516243	1	0.916	2.79e-41	CD8_Tex..5	Hspe1	seurat_projectils_combined
1.50574e-44	0.522986	0.905	0.725	3.01149e-41	CD8_Tex..5	Phb	seurat_projectils_combined
3.87687e-44	0.47907	0.882	0.672	7.75375e-41	CD8_Tex..5	Dnajc9	seurat_projectils_combined
3.98959e-44	0.446354	0.728	0.497	7.97918e-41	CD8_Tex..5	Rfc4	seurat_projectils_combined
4.1355e-44	0.463305	0.702	0.474	8.271e-41	CD8_Tex..5	Prim1	seurat_projectils_combined
6.04037e-44	0.680837	0.716	0.522	1.20807e-40	CD8_Tex..5	Tk1	seurat_projectils_combined
7.85479e-44	0.385348	0.915	0.634	1.57096e-40	CD8_Tex..5	Bex3	seurat_projectils_combined
1.38798e-43	0.477979	0.988	0.903	2.77596e-40	CD8_Tex..5	Slc25a5	seurat_projectils_combined
3.89622e-43	0.530063	0.993	0.9	7.79245e-40	CD8_Tex..5	Ndufa4	seurat_projectils_combined
5.75288e-43	0.450671	0.903	0.647	1.15058e-39	CD8_Tex..5	Prmt1	seurat_projectils_combined
7.56065e-43	0.373184	0.768	0.551	1.51213e-39	CD8_Tex..5	Orc6	seurat_projectils_combined
8.32171e-43	0.374268	0.915	0.608	1.66434e-39	CD8_Tex..5	Ptpn6	seurat_projectils_combined
9.13764e-43	0.507661	0.768	0.558	1.82753e-39	CD8_Tex..5	Fen1	seurat_projectils_combined
5.40872e-42	0.452829	0.917	0.703	1.08174e-38	CD8_Tex..5	Selenoh	seurat_projectils_combined
1.2952e-41	0.363496	0.837	0.605	2.59041e-38	CD8_Tex..5	Nelfe	seurat_projectils_combined
5.44165e-41	0.397363	0.825	0.537	1.08833e-37	CD8_Tex..5	Trbv31	seurat_projectils_combined
7.85141e-41	-1.20074	0.993	0.984	1.57028e-37	CD8_Tex..5	Junb	seurat_projectils_combined
1.41557e-40	0.394099	1	0.951	2.83114e-37	CD8_Tex..5	Hmgb1	seurat_projectils_combined
1.74898e-40	0.387506	0.809	0.562	3.49797e-37	CD8_Tex..5	Nt5c3b	seurat_projectils_combined
3.84451e-40	0.48178	0.998	0.93	7.68902e-37	CD8_Tex..5	Pgk1	seurat_projectils_combined
8.58784e-40	0.505415	0.723	0.514	1.71757e-36	CD8_Tex..5	Asf1b	seurat_projectils_combined
2.56379e-39	0.407113	0.827	0.57	5.12758e-36	CD8_Tex..5	Lsm2	seurat_projectils_combined
3.55564e-39	0.334044	0.875	0.637	7.11128e-36	CD8_Tex..5	Ppa1	seurat_projectils_combined
4.75728e-39	0.34156	1	0.992	9.51456e-36	CD8_Tex..5	Rps12	seurat_projectils_combined
6.17181e-39	0.589943	0.723	0.528	1.23436e-35	CD8_Tex..5	Tyms	seurat_projectils_combined
2.01144e-38	-0.442856	0.255	0.527	4.02289e-35	CD8_Tex..5	Tiam1	seurat_projectils_combined
2.55779e-38	0.385288	0.837	0.602	5.11558e-35	CD8_Tex..5	Snrpa1	seurat_projectils_combined
3.50697e-38	0.339725	0.797	0.529	7.01395e-35	CD8_Tex..5	Nenf	seurat_projectils_combined
6.77349e-38	-0.355026	0.262	0.53	1.3547e-34	CD8_Tex..5	Tspan32	seurat_projectils_combined
2.07147e-37	-1.71103	0.797	0.839	4.14295e-34	CD8_Tex..5	Pim1	seurat_projectils_combined
3.12698e-36	0.304452	0.775	0.575	6.25397e-33	CD8_Tex..5	Nop16	seurat_projectils_combined
5.17813e-36	0.440058	0.983	0.894	1.03563e-32	CD8_Tex..5	Hnrnpa1	seurat_projectils_combined
1.29027e-35	0.332268	0.801	0.535	2.58054e-32	CD8_Tex..5	Tceal9	seurat_projectils_combined
1.36951e-35	0.407638	0.896	0.687	2.73902e-32	CD8_Tex..5	Mrpl18	seurat_projectils_combined
1.46922e-35	0.395156	0.82	0.575	2.93843e-32	CD8_Tex..5	Hpf1	seurat_projectils_combined
4.29777e-35	0.343333	0.766	0.527	8.59554e-32	CD8_Tex..5	Pno1	seurat_projectils_combined
2.44742e-34	0.349838	0.7	0.451	4.89484e-31	CD8_Tex..5	Ppil1	seurat_projectils_combined
4.54168e-34	0.317438	0.768	0.556	9.08336e-31	CD8_Tex..5	2610524H06Rik	seurat_projectils_combined
7.12337e-34	-1.10525	0.738	0.813	1.42467e-30	CD8_Tex..5	Ier5	seurat_projectils_combined
7.32361e-34	0.397715	0.972	0.845	1.46472e-30	CD8_Tex..5	Eno1b	seurat_projectils_combined
1.08054e-33	0.415679	0.771	0.621	2.16107e-30	CD8_Tex..5	Galk1	seurat_projectils_combined
1.25538e-33	0.289884	0.853	0.638	2.51076e-30	CD8_Tex..5	Idi1	seurat_projectils_combined
1.36708e-33	-1.26096	0.442	0.601	2.73416e-30	CD8_Tex..5	Ecm1	seurat_projectils_combined
3.04562e-33	-1.35258	0.891	0.918	6.09125e-30	CD8_Tex..5	Nfkbia	seurat_projectils_combined
5.04266e-33	0.376829	0.764	0.564	1.00853e-29	CD8_Tex..5	Ipo5	seurat_projectils_combined
5.64463e-33	-0.994137	0.27	0.527	1.12893e-29	CD8_Tex..5	Cd81	seurat_projectils_combined
7.20031e-33	0.334563	0.882	0.695	1.44006e-29	CD8_Tex..5	Exosc8	seurat_projectils_combined
1.77155e-32	0.389378	0.801	0.607	3.54311e-29	CD8_Tex..5	Magohb	seurat_projectils_combined
2.15998e-32	0.380216	0.929	0.743	4.31997e-29	CD8_Tex..5	Fam162a	seurat_projectils_combined
2.34124e-32	0.311836	1	0.995	4.68249e-29	CD8_Tex..5	Hsp90ab1	seurat_projectils_combined
3.28476e-32	0.377662	0.818	0.597	6.56953e-29	CD8_Tex..5	Creld2	seurat_projectils_combined
3.46448e-32	0.301699	0.761	0.526	6.92895e-29	CD8_Tex..5	Rnaseh2a	seurat_projectils_combined
5.85818e-32	0.336425	0.749	0.573	1.17164e-28	CD8_Tex..5	Pold2	seurat_projectils_combined
6.93783e-32	0.380512	0.825	0.655	1.38757e-28	CD8_Tex..5	Rpa2	seurat_projectils_combined
7.16081e-32	0.376444	0.768	0.538	1.43216e-28	CD8_Tex..5	Arsb	seurat_projectils_combined
8.53042e-32	-0.572517	0.234	0.42	1.70608e-28	CD8_Tex..5	Il1rl1	seurat_projectils_combined
2.009e-31	0.300692	0.818	0.582	4.018e-28	CD8_Tex..5	Tmem109	seurat_projectils_combined
3.30558e-31	0.410146	0.993	0.932	6.61115e-28	CD8_Tex..5	1810037I17Rik	seurat_projectils_combined
4.0759e-31	0.318573	0.879	0.66	8.15179e-28	CD8_Tex..5	Prelid3b	seurat_projectils_combined
9.60897e-31	-0.985458	0.65	0.728	1.92179e-27	CD8_Tex..5	Itgae	seurat_projectils_combined
1.00253e-30	0.410467	1	0.963	2.00505e-27	CD8_Tex..5	Eno1	seurat_projectils_combined
2.00493e-30	0.48043	0.995	0.804	4.00987e-27	CD8_Tex..5	Nkg7	seurat_projectils_combined
2.99599e-30	0.314262	0.827	0.608	5.99199e-27	CD8_Tex..5	Hspa9	seurat_projectils_combined
3.19561e-30	0.342592	0.872	0.632	6.39123e-27	CD8_Tex..5	Rpn1	seurat_projectils_combined
4.08653e-30	0.36474	0.631	0.408	8.17306e-27	CD8_Tex..5	Prim2	seurat_projectils_combined
4.35828e-30	0.388997	0.948	0.757	8.71655e-27	CD8_Tex..5	Atpif1	seurat_projectils_combined
6.37396e-30	0.27357	0.714	0.503	1.27479e-26	CD8_Tex..5	Parp1	seurat_projectils_combined
8.91082e-30	0.409977	0.981	0.851	1.78216e-26	CD8_Tex..5	Ncl	seurat_projectils_combined
1.02693e-29	0.358295	0.818	0.624	2.05387e-26	CD8_Tex..5	Rpa1	seurat_projectils_combined
1.23754e-29	0.315185	0.752	0.537	2.47507e-26	CD8_Tex..5	Uck2	seurat_projectils_combined
1.71487e-29	0.375227	0.915	0.716	3.42974e-26	CD8_Tex..5	Ssrp1	seurat_projectils_combined
1.85768e-29	0.326864	0.851	0.671	3.71536e-26	CD8_Tex..5	Lsm3	seurat_projectils_combined
2.94751e-29	0.257079	0.771	0.491	5.89501e-26	CD8_Tex..5	Klre1	seurat_projectils_combined
3.85793e-29	0.317467	1	0.985	7.71585e-26	CD8_Tex..5	Ldha	seurat_projectils_combined
3.94929e-29	-1.01236	0.4	0.573	7.89858e-26	CD8_Tex..5	Foxp3	seurat_projectils_combined
4.69199e-29	-0.320015	0.879	0.603	9.38399e-26	CD8_Tex..5	Ccr8	seurat_projectils_combined
4.7552e-29	0.320955	0.861	0.655	9.5104e-26	CD8_Tex..5	Ddx39	seurat_projectils_combined
7.83286e-29	0.301825	0.818	0.574	1.56657e-25	CD8_Tex..5	Fkbp2	seurat_projectils_combined
9.36855e-29	0.411812	0.969	0.838	1.87371e-25	CD8_Tex..5	Cox17	seurat_projectils_combined
1.01012e-28	-0.262452	0.215	0.462	2.02025e-25	CD8_Tex..5	Ifih1	seurat_projectils_combined
1.66539e-28	0.376846	0.915	0.69	3.33077e-25	CD8_Tex..5	Spp1	seurat_projectils_combined
2.00228e-28	0.338876	0.887	0.706	4.00456e-25	CD8_Tex..5	Rbbp7	seurat_projectils_combined
6.16835e-28	-1.0202	0.806	0.884	1.23367e-24	CD8_Tex..5	Klf6	seurat_projectils_combined
7.94844e-28	0.324015	1	0.984	1.58969e-24	CD8_Tex..5	Gapdh	seurat_projectils_combined
8.09124e-28	0.34128	0.773	0.567	1.61825e-24	CD8_Tex..5	Uchl3	seurat_projectils_combined
1.2169e-27	-0.618703	0.953	0.899	2.43381e-24	CD8_Tex..5	Arl6ip1	seurat_projectils_combined
1.42832e-27	0.301255	0.799	0.607	2.85663e-24	CD8_Tex..5	Ezh2	seurat_projectils_combined
2.80439e-27	0.325315	0.636	0.448	5.60877e-24	CD8_Tex..5	Ncapg2	seurat_projectils_combined
3.20393e-27	0.296389	0.801	0.634	6.40785e-24	CD8_Tex..5	Hmgn1	seurat_projectils_combined
5.2383e-27	-0.436403	0.314	0.543	1.04766e-23	CD8_Tex..5	Runx1	seurat_projectils_combined
6.4827e-27	-0.927831	0.773	0.52	1.29654e-23	CD8_Tex..5	Ccl1	seurat_projectils_combined
1.06369e-26	0.38782	0.998	0.966	2.12738e-23	CD8_Tex..5	Lgals1	seurat_projectils_combined
1.52163e-26	-1.47198	0.884	0.852	3.04327e-23	CD8_Tex..5	Zfp36l1	seurat_projectils_combined
2.26616e-26	0.252343	0.761	0.613	4.53232e-23	CD8_Tex..5	Fdps	seurat_projectils_combined
2.69494e-26	0.366415	0.993	0.917	5.38987e-23	CD8_Tex..5	Tpi1	seurat_projectils_combined
2.73023e-26	-1.10283	0.374	0.573	5.46045e-23	CD8_Tex..5	Ramp3	seurat_projectils_combined
5.76482e-26	0.300659	0.797	0.612	1.15296e-22	CD8_Tex..5	Nolc1	seurat_projectils_combined
5.86481e-26	-0.783231	0.515	0.639	1.17296e-22	CD8_Tex..5	Izumo1r	seurat_projectils_combined
9.7631e-26	0.304732	0.903	0.754	1.95262e-22	CD8_Tex..5	Lsm6	seurat_projectils_combined
1.59535e-25	0.322137	0.929	0.773	3.19069e-22	CD8_Tex..5	Lsm5	seurat_projectils_combined
3.96563e-25	0.615236	0.752	0.535	7.93126e-22	CD8_Tex..5	Prf1	seurat_projectils_combined
2.44003e-24	0.346316	0.752	0.575	4.88006e-21	CD8_Tex..5	Mrpl17	seurat_projectils_combined
9.56999e-24	-0.747067	0.983	0.948	1.914e-20	CD8_Tex..5	Sdf4	seurat_projectils_combined
1.05378e-23	-0.526356	0.39	0.61	2.10755e-20	CD8_Tex..5	Rtp4	seurat_projectils_combined
1.32773e-23	-1.43007	0.78	0.5	2.65547e-20	CD8_Tex..5	Penk	seurat_projectils_combined
2.01717e-23	-0.941576	0.809	0.855	4.03433e-20	CD8_Tex..5	Traf1	seurat_projectils_combined
4.35083e-23	-0.583133	0.473	0.648	8.70167e-20	CD8_Tex..5	Birc3	seurat_projectils_combined
7.79915e-23	0.328622	0.981	0.888	1.55983e-19	CD8_Tex..5	Pgam1	seurat_projectils_combined
8.8423e-23	0.304197	0.78	0.651	1.76846e-19	CD8_Tex..5	Mrto4	seurat_projectils_combined
1.64447e-22	0.322699	0.917	0.809	3.28895e-19	CD8_Tex..5	Lsm4	seurat_projectils_combined
1.09033e-21	-0.320534	0.487	0.601	2.18065e-18	CD8_Tex..5	Trp53inp1	seurat_projectils_combined
1.30637e-21	0.257616	0.678	0.515	2.61273e-18	CD8_Tex..5	Rif1	seurat_projectils_combined
1.41317e-21	0.307377	0.678	0.516	2.82634e-18	CD8_Tex..5	Psat1	seurat_projectils_combined
3.49126e-21	0.282008	0.969	0.78	6.98253e-18	CD8_Tex..5	Slbp	seurat_projectils_combined
4.94531e-21	-0.757323	0.709	0.767	9.89062e-18	CD8_Tex..5	Itm2c	seurat_projectils_combined
4.94752e-21	-0.967023	0.229	0.424	9.89504e-18	CD8_Tex..5	Il1r2	seurat_projectils_combined
6.33429e-21	0.256546	0.629	0.419	1.26686e-17	CD8_Tex..5	Rrm2	seurat_projectils_combined
1.14773e-20	0.529055	0.608	0.425	2.29546e-17	CD8_Tex..5	Tcf19	seurat_projectils_combined
1.17919e-20	-0.908257	0.728	0.763	2.35838e-17	CD8_Tex..5	Tgif1	seurat_projectils_combined
3.0805e-20	-0.927346	0.974	0.932	6.161e-17	CD8_Tex..5	Tnfrsf18	seurat_projectils_combined
5.1392e-20	-0.742494	0.979	0.95	1.02784e-16	CD8_Tex..5	Ltb	seurat_projectils_combined
6.19638e-20	0.359456	0.674	0.573	1.23928e-16	CD8_Tex..5	Apex1	seurat_projectils_combined
7.89367e-20	0.342326	0.645	0.494	1.57873e-16	CD8_Tex..5	Tfdp1	seurat_projectils_combined
9.07448e-20	-0.290954	0.241	0.431	1.8149e-16	CD8_Tex..5	Lef1	seurat_projectils_combined
1.1323e-19	0.260315	0.7	0.516	2.2646e-16	CD8_Tex..5	Ruvbl2	seurat_projectils_combined
1.62086e-19	0.28761	0.979	0.726	3.24171e-16	CD8_Tex..5	Klrc1	seurat_projectils_combined
1.9796e-19	-0.480793	0.227	0.383	3.9592e-16	CD8_Tex..5	Trbv13-1	seurat_projectils_combined
3.59843e-19	-0.889466	0.73	0.78	7.19686e-16	CD8_Tex..5	Rora	seurat_projectils_combined
5.56886e-19	-0.513817	0.995	0.963	1.11377e-15	CD8_Tex..5	S100a10	seurat_projectils_combined
5.80788e-19	0.28627	0.967	0.822	1.16158e-15	CD8_Tex..5	Ctsd	seurat_projectils_combined
6.97766e-19	-0.292836	0.428	0.565	1.39553e-15	CD8_Tex..5	Slfn8	seurat_projectils_combined
7.32047e-19	0.257458	0.712	0.56	1.46409e-15	CD8_Tex..5	Bckdk	seurat_projectils_combined
7.48491e-19	0.259775	0.629	0.492	1.49698e-15	CD8_Tex..5	Cdk2	seurat_projectils_combined
1.67151e-18	-0.275644	0.203	0.4	3.34303e-15	CD8_Tex..5	Dgat2	seurat_projectils_combined
2.41233e-18	0.290569	0.894	0.72	4.82465e-15	CD8_Tex..5	Pdia6	seurat_projectils_combined
3.58712e-18	0.29385	0.728	0.624	7.17423e-15	CD8_Tex..5	Mrps28	seurat_projectils_combined
3.79214e-18	0.355423	0.591	0.343	7.58429e-15	CD8_Tex..5	Cd160	seurat_projectils_combined
4.12739e-18	0.388172	0.612	0.436	8.25478e-15	CD8_Tex..5	Uhrf1	seurat_projectils_combined
4.17697e-18	0.27705	0.983	0.757	8.35394e-15	CD8_Tex..5	Cd8a	seurat_projectils_combined
4.44419e-18	0.297578	0.974	0.714	8.88838e-15	CD8_Tex..5	Cd8b1	seurat_projectils_combined
4.67547e-18	-0.273886	0.357	0.549	9.35094e-15	CD8_Tex..5	Lamc1	seurat_projectils_combined
9.39465e-18	-0.449691	0.376	0.558	1.87893e-14	CD8_Tex..5	Amz2	seurat_projectils_combined
2.33413e-17	-0.694508	0.806	0.843	4.66826e-14	CD8_Tex..5	Sat1	seurat_projectils_combined
3.96321e-17	-0.372266	0.383	0.506	7.92641e-14	CD8_Tex..5	Egln3	seurat_projectils_combined
9.11128e-17	-0.620245	0.676	0.722	1.82226e-13	CD8_Tex..5	Clec2d	seurat_projectils_combined
1.21686e-16	0.743481	0.7	0.564	2.43372e-13	CD8_Tex..5	Mt1	seurat_projectils_combined
1.55715e-16	-1.44816	0.667	0.601	3.11431e-13	CD8_Tex..5	Cd4	seurat_projectils_combined
2.33191e-16	0.255832	0.924	0.746	4.66381e-13	CD8_Tex..5	S100a4	seurat_projectils_combined
2.56334e-16	0.259675	0.593	0.439	5.12668e-13	CD8_Tex..5	Pola1	seurat_projectils_combined
3.98751e-16	-0.989782	0.534	0.606	7.97502e-13	CD8_Tex..5	Tnfsf8	seurat_projectils_combined
6.01304e-16	-0.274862	0.435	0.525	1.20261e-12	CD8_Tex..5	Tmem154	seurat_projectils_combined
1.31895e-15	-0.389279	0.307	0.47	2.6379e-12	CD8_Tex..5	Trbv1	seurat_projectils_combined
1.94206e-15	0.464716	0.608	0.532	3.88412e-12	CD8_Tex..5	Cenps	seurat_projectils_combined
1.99142e-15	-0.872419	0.697	0.766	3.98284e-12	CD8_Tex..5	Emb	seurat_projectils_combined
4.67404e-15	0.279519	0.69	0.569	9.34808e-12	CD8_Tex..5	Slc29a1	seurat_projectils_combined
1.21374e-14	-0.790817	0.754	0.726	2.42748e-11	CD8_Tex..5	Maf	seurat_projectils_combined
1.50342e-14	-0.575834	0.303	0.451	3.00684e-11	CD8_Tex..5	Trbv20	seurat_projectils_combined
3.54946e-14	-0.279695	0.369	0.513	7.09893e-11	CD8_Tex..5	Zc3h12d	seurat_projectils_combined
4.58623e-14	-1.06255	0.818	0.766	9.17245e-11	CD8_Tex..5	Dusp1	seurat_projectils_combined
7.68943e-14	-0.596331	0.537	0.575	1.53789e-10	CD8_Tex..5	Cd83	seurat_projectils_combined
9.62973e-14	0.324086	0.579	0.381	1.92595e-10	CD8_Tex..5	Clspn	seurat_projectils_combined
1.22944e-13	0.306467	0.745	0.699	2.45888e-10	CD8_Tex..5	Cenpw	seurat_projectils_combined
1.5161e-13	-0.951348	0.913	0.925	3.03221e-10	CD8_Tex..5	Ifi27l2a	seurat_projectils_combined
3.49284e-13	-0.289286	0.437	0.571	6.98567e-10	CD8_Tex..5	St8sia4	seurat_projectils_combined
4.46001e-13	-0.785083	0.91	0.912	8.92002e-10	CD8_Tex..5	Rgs1	seurat_projectils_combined
5.68409e-13	-0.599881	0.913	0.849	1.13682e-09	CD8_Tex..5	Cd82	seurat_projectils_combined
9.66195e-13	-0.255241	0.452	0.574	1.93239e-09	CD8_Tex..5	Maff	seurat_projectils_combined
1.22098e-12	-0.831133	0.655	0.696	2.44196e-09	CD8_Tex..5	Cd5	seurat_projectils_combined
1.49739e-12	-0.330343	0.461	0.486	2.99479e-09	CD8_Tex..5	Iigp1	seurat_projectils_combined
3.61606e-12	-0.5027	0.636	0.5	7.23212e-09	CD8_Tex..5	Rln3	seurat_projectils_combined
4.05745e-12	-0.255526	0.454	0.577	8.1149e-09	CD8_Tex..5	Rhob	seurat_projectils_combined
5.06557e-12	-0.27452	0.437	0.586	1.01311e-08	CD8_Tex..5	Sdcbp2	seurat_projectils_combined
5.77491e-12	0.259206	0.629	0.51	1.15498e-08	CD8_Tex..5	Anapc15	seurat_projectils_combined
1.01899e-11	0.37566	0.593	0.513	2.03798e-08	CD8_Tex..5	Chaf1b	seurat_projectils_combined
3.46911e-11	-0.414412	0.56	0.653	6.93823e-08	CD8_Tex..5	Pmaip1	seurat_projectils_combined
9.01703e-11	-0.694061	0.948	0.91	1.80341e-07	CD8_Tex..5	Bhlhe40	seurat_projectils_combined
9.23695e-11	-0.710729	0.735	0.727	1.84739e-07	CD8_Tex..5	Gata3	seurat_projectils_combined
1.17019e-10	-0.478083	0.475	0.566	2.34037e-07	CD8_Tex..5	Fosb	seurat_projectils_combined
1.28455e-10	-0.458893	0.655	0.488	2.56911e-07	CD8_Tex..5	Cxcl10	seurat_projectils_combined
1.79656e-10	-0.290411	0.272	0.443	3.59311e-07	CD8_Tex..5	Smox	seurat_projectils_combined
1.79887e-10	-0.453526	0.624	0.67	3.59774e-07	CD8_Tex..5	Ahr	seurat_projectils_combined
1.82089e-10	0.295862	0.634	0.551	3.64178e-07	CD8_Tex..5	Rfc3	seurat_projectils_combined
1.96649e-10	-0.853017	0.823	0.781	3.93298e-07	CD8_Tex..5	Zfp36l2	seurat_projectils_combined
2.05505e-10	-0.606531	0.875	0.85	4.1101e-07	CD8_Tex..5	Ahnak	seurat_projectils_combined
2.52564e-10	-0.278083	0.681	0.469	5.05128e-07	CD8_Tex..5	Ccdc184	seurat_projectils_combined
3.88681e-10	-0.358092	0.664	0.497	7.77362e-07	CD8_Tex..5	Ccl4	seurat_projectils_combined
4.46537e-10	-0.276516	0.865	0.686	8.93074e-07	CD8_Tex..5	Tiparp	seurat_projectils_combined
5.06169e-10	0.254524	0.681	0.623	1.01234e-06	CD8_Tex..5	Hat1	seurat_projectils_combined
9.54034e-10	-0.360046	0.473	0.595	1.90807e-06	CD8_Tex..5	Cdkn2d	seurat_projectils_combined
1.33292e-09	-0.920033	0.801	0.765	2.66584e-06	CD8_Tex..5	Cd69	seurat_projectils_combined
1.6485e-09	-0.256896	0.522	0.552	3.297e-06	CD8_Tex..5	Frmd4b	seurat_projectils_combined
2.72858e-09	-0.866677	0.905	0.862	5.45716e-06	CD8_Tex..5	Mxd1	seurat_projectils_combined
4.82787e-09	-0.388762	0.461	0.545	9.65574e-06	CD8_Tex..5	Ccrl2	seurat_projectils_combined
6.09044e-09	-0.992707	0.752	0.717	1.21809e-05	CD8_Tex..5	Gadd45b	seurat_projectils_combined
6.471e-09	-0.706126	0.208	0.276	1.2942e-05	CD8_Tex..5	Il13	seurat_projectils_combined
6.64695e-09	-0.431997	0.392	0.499	1.32939e-05	CD8_Tex..5	Marcksl1	seurat_projectils_combined
9.77513e-09	-0.679334	0.704	0.718	1.95503e-05	CD8_Tex..5	Dgat1	seurat_projectils_combined
1.4861e-08	-0.291959	0.475	0.577	2.97219e-05	CD8_Tex..5	Lilr4b	seurat_projectils_combined
1.58347e-08	-0.551245	0.674	0.734	3.16694e-05	CD8_Tex..5	Zbp1	seurat_projectils_combined
1.66893e-08	-0.940613	0.567	0.615	3.33787e-05	CD8_Tex..5	Ass1	seurat_projectils_combined
1.68275e-08	-0.515196	0.402	0.519	3.36549e-05	CD8_Tex..5	Fam129a	seurat_projectils_combined
2.89e-08	-0.257403	0.896	0.711	5.77999e-05	CD8_Tex..5	Cenpa	seurat_projectils_combined
3.91847e-08	0.261676	0.551	0.338	7.83695e-05	CD8_Tex..5	Spc24	seurat_projectils_combined
4.21453e-08	-0.427726	0.567	0.594	8.42905e-05	CD8_Tex..5	Timp2	seurat_projectils_combined
6.63965e-08	0.259999	0.598	0.494	0.000132793	CD8_Tex..5	Atic	seurat_projectils_combined
1.25758e-07	-0.64047	0.91	0.862	0.000251516	CD8_Tex..5	Ccnd2	seurat_projectils_combined
1.59991e-07	-0.340724	0.461	0.552	0.000319982	CD8_Tex..5	Trafd1	seurat_projectils_combined
1.63535e-07	-0.919971	0.534	0.599	0.00032707	CD8_Tex..5	Fos	seurat_projectils_combined
1.8335e-07	0.402531	0.518	0.374	0.000366699	CD8_Tex..5	Mt2	seurat_projectils_combined
1.96359e-07	-0.677144	0.643	0.672	0.000392717	CD8_Tex..5	Icam1	seurat_projectils_combined
3.18756e-07	-0.882928	0.704	0.69	0.000637513	CD8_Tex..5	Samhd1	seurat_projectils_combined
5.09691e-07	-0.308008	0.74	0.603	0.00101938	CD8_Tex..5	Hspa1a	seurat_projectils_combined
8.49753e-06	1.4968	1	0.634	0.0169951	CD8_EarlyActiv..4	Tcf7	seurat_projectils_combined
7.80356e-07	-0.576225	0.612	0.652	0.00156071	CD8_Tex..5	Irf7	seurat_projectils_combined
8.51489e-07	0.285744	0.596	0.53	0.00170298	CD8_Tex..5	Rrm1	seurat_projectils_combined
8.78449e-07	-0.643172	0.676	0.685	0.0017569	CD8_Tex..5	Batf	seurat_projectils_combined
8.88352e-07	-0.812598	0.863	0.773	0.0017767	CD8_Tex..5	Ppp1r15a	seurat_projectils_combined
1.16059e-06	-0.791269	0.515	0.542	0.00232118	CD8_Tex..5	Lmna	seurat_projectils_combined
1.29102e-06	-0.305086	0.596	0.43	0.00258204	CD8_Tex..5	Selenop	seurat_projectils_combined
1.55557e-06	-0.645132	0.74	0.712	0.00311113	CD8_Tex..5	Tsc22d3	seurat_projectils_combined
1.72566e-06	-0.436521	0.466	0.553	0.00345131	CD8_Tex..5	Sgk1	seurat_projectils_combined
2.81019e-06	-0.256747	0.733	0.551	0.00562039	CD8_Tex..5	Bmpr2	seurat_projectils_combined
3.12935e-06	-0.795122	0.832	0.747	0.0062587	CD8_Tex..5	Il7r	seurat_projectils_combined
3.41497e-06	0.252492	0.773	0.678	0.00682993	CD8_Tex..5	Ifitm3	seurat_projectils_combined
4.06098e-06	-0.398566	0.544	0.562	0.00812197	CD8_Tex..5	Slamf6	seurat_projectils_combined
4.40042e-06	-0.325304	0.567	0.698	0.00880084	CD8_Tex..5	Socs2	seurat_projectils_combined
4.91048e-06	-0.395138	0.95	0.873	0.00982097	CD8_Tex..5	Ubc	seurat_projectils_combined
7.22051e-06	-0.476165	0.548	0.587	0.014441	CD8_Tex..5	Tagap	seurat_projectils_combined
7.22115e-06	-0.35186	0.74	0.56	0.0144423	CD8_Tex..5	Tbc1d4	seurat_projectils_combined
9.19339e-06	-0.353804	1	0.999	0.0183868	CD8_Tex..5	Gm42418	seurat_projectils_combined
1.30408e-05	-0.559504	0.669	0.679	0.0260816	CD8_Tex..5	Kdm6b	seurat_projectils_combined
1.33732e-05	-0.561718	0.858	0.796	0.0267463	CD8_Tex..5	Cish	seurat_projectils_combined
1.34406e-05	-0.317372	0.589	0.485	0.0268812	CD8_Tex..5	Ccl3	seurat_projectils_combined
2.02508e-05	-0.650383	0.749	0.702	0.0405015	CD8_Tex..5	Rgs10	seurat_projectils_combined
2.08551e-05	-0.650117	0.832	0.775	0.0417102	CD8_Tex..5	Socs1	seurat_projectils_combined
2.15076e-05	-0.418904	0.591	0.612	0.0430152	CD8_Tex..5	Rcsd1	seurat_projectils_combined
2.38352e-05	-0.269247	0.541	0.578	0.0476703	CD8_Tex..5	Jak2	seurat_projectils_combined
3.30217e-05	-0.354331	0.454	0.454	0.0660435	CD8_Tex..5	Ccr4	seurat_projectils_combined
3.81499e-05	-0.584666	0.898	0.866	0.0762999	CD8_Tex..5	Stat1	seurat_projectils_combined
4.65179e-05	-0.709151	0.955	0.866	0.0930358	CD8_Tex..5	Ctla4	seurat_projectils_combined
5.11073e-05	-0.41831	0.768	0.801	0.102215	CD8_Tex..5	Txnip	seurat_projectils_combined
5.22124e-05	-0.556929	0.669	0.649	0.104425	CD8_Tex..5	Il18r1	seurat_projectils_combined
5.36421e-05	-0.772677	0.986	0.932	0.107284	CD8_Tex..5	Tnfrsf9	seurat_projectils_combined
6.10969e-05	-0.344212	0.437	0.498	0.122194	CD8_Tex..5	Psen2	seurat_projectils_combined
6.38159e-05	-0.38597	0.57	0.614	0.127632	CD8_Tex..5	Ndrg1	seurat_projectils_combined
8.28973e-05	-1.35254	0.745	0.75	0.165795	CD8_Tex..5	Klf2	seurat_projectils_combined
0.000137629	-0.334498	0.442	0.47	0.275258	CD8_Tex..5	Ebi3	seurat_projectils_combined
0.000150341	-0.787128	0.589	0.609	0.300682	CD8_Tex..5	Tnfsf11	seurat_projectils_combined
0.000194516	-0.278307	0.712	0.58	0.389032	CD8_Tex..5	Ifng	seurat_projectils_combined
0.00019972	-0.50236	0.638	0.579	0.399441	CD8_Tex..5	S1pr1	seurat_projectils_combined
0.000224202	-0.267964	0.456	0.501	0.448404	CD8_Tex..5	St6gal1	seurat_projectils_combined
0.000266334	-0.260606	0.541	0.631	0.532669	CD8_Tex..5	Mmd	seurat_projectils_combined
0.000269728	-0.469308	0.818	0.784	0.539456	CD8_Tex..5	Mndal	seurat_projectils_combined
0.000296314	-0.308217	0.608	0.684	0.592629	CD8_Tex..5	Bcl2l1	seurat_projectils_combined
0.000337488	-0.559356	0.634	0.619	0.674977	CD8_Tex..5	Stx11	seurat_projectils_combined
0.000373397	-0.448872	0.496	0.555	0.746793	CD8_Tex..5	Fam46a	seurat_projectils_combined
0.000375114	-0.463536	0.91	0.859	0.750228	CD8_Tex..5	Glrx	seurat_projectils_combined
0.000384747	-1.10382	0.61	0.655	0.769494	CD8_Tex..5	Ly6a	seurat_projectils_combined
0.000389002	0.274299	0.57	0.548	0.778004	CD8_Tex..5	Haus4	seurat_projectils_combined
0.000401592	-0.525142	0.376	0.395	0.803184	CD8_Tex..5	Klrg1	seurat_projectils_combined
0.000459156	-0.287049	0.584	0.463	0.918311	CD8_Tex..5	Trbv13-2	seurat_projectils_combined
0.00047112	-0.546537	0.617	0.609	0.94224	CD8_Tex..5	Phlda1	seurat_projectils_combined
0.000495131	-0.327441	0.835	0.746	0.990263	CD8_Tex..5	Ikzf4	seurat_projectils_combined
0.000544867	-0.261018	0.539	0.436	1	CD8_Tex..5	Ifit3	seurat_projectils_combined
0.000624599	-0.407217	0.936	0.887	1	CD8_Tex..5	Dnajb1	seurat_projectils_combined
0.000673186	-0.494051	0.504	0.564	1	CD8_Tex..5	Egr1	seurat_projectils_combined
0.000694794	-0.377551	0.669	0.487	1	CD8_Tex..5	Tnfrsf25	seurat_projectils_combined
0.000710201	-0.546454	0.65	0.633	1	CD8_Tex..5	Gbp7	seurat_projectils_combined
0.000893268	-1.31083	0.905	0.842	1	CD8_Tex..5	Tnfrsf4	seurat_projectils_combined
0.00112877	-0.656914	0.846	0.745	1	CD8_Tex..5	Csrnp1	seurat_projectils_combined
0.00127663	-0.634086	0.745	0.7	1	CD8_Tex..5	Igtp	seurat_projectils_combined
0.00149586	-0.450898	0.995	0.965	1	CD8_Tex..5	Crip1	seurat_projectils_combined
0.001693	-0.406569	0.584	0.6	1	CD8_Tex..5	Ctsz	seurat_projectils_combined
0.00172124	-0.273432	0.376	0.409	1	CD8_Tex..5	Ube2c	seurat_projectils_combined
0.00174433	-0.357045	0.428	0.478	1	CD8_Tex..5	Atf3	seurat_projectils_combined
0.00179197	-0.53748	0.652	0.625	1	CD8_Tex..5	Slfn1	seurat_projectils_combined
0.00198346	-0.451239	0.693	0.691	1	CD8_Tex..5	Fam46c	seurat_projectils_combined
0.00206193	-0.589658	0.534	0.543	1	CD8_Tex..5	Rrad	seurat_projectils_combined
0.00223778	-1.1028	0.629	0.626	1	CD8_Tex..5	Il2ra	seurat_projectils_combined
0.00227823	-0.643381	0.891	0.793	1	CD8_Tex..5	Tigit	seurat_projectils_combined
0.00233795	-0.315259	0.652	0.628	1	CD8_Tex..5	Rab11fip1	seurat_projectils_combined
0.00245808	-0.533528	0.723	0.683	1	CD8_Tex..5	Ifi47	seurat_projectils_combined
0.00316565	-0.288374	0.875	0.72	1	CD8_Tex..5	Pim3	seurat_projectils_combined
0.00368799	-0.497334	0.901	0.866	1	CD8_Tex..5	AY036118	seurat_projectils_combined
0.004301	-0.36856	0.638	0.632	1	CD8_Tex..5	Malt1	seurat_projectils_combined
0.00480729	-0.476711	0.485	0.503	1	CD8_Tex..5	Ifit1	seurat_projectils_combined
0.00482837	-0.992856	0.704	0.638	1	CD8_Tex..5	Nfkbiz	seurat_projectils_combined
0.00508811	-0.254914	0.511	0.39	1	CD8_Tex..5	Emp1	seurat_projectils_combined
0.00577489	-0.285955	0.721	0.593	1	CD8_Tex..5	Ets2	seurat_projectils_combined
0.00717247	-0.571484	0.626	0.566	1	CD8_Tex..5	Cited2	seurat_projectils_combined
0.00867441	-0.382796	0.622	0.616	1	CD8_Tex..5	Parp14	seurat_projectils_combined
0.00880702	-0.30483	0.615	0.493	1	CD8_Tex..5	Arl5c	seurat_projectils_combined
2.6358e-34	0.467303	0.571	0.013	5.27159e-31	Treg..14	Clec5a	seurat_projectils_combined
1.27065e-27	0.425309	0.571	0.013	2.54131e-24	Treg..14	Ptgs2	seurat_projectils_combined
4.15567e-11	0.545613	0.571	0.05	8.31134e-08	Treg..14	Ccl12	seurat_projectils_combined
3.71123e-10	1.6619	0.857	0.115	7.42245e-07	Treg..14	Fcgr3	seurat_projectils_combined
3.16965e-09	0.344592	0.571	0.052	6.3393e-06	Treg..14	Cd300c2	seurat_projectils_combined
7.13046e-09	0.254073	0.571	0.026	1.42609e-05	Treg..14	Anxa3	seurat_projectils_combined
5.18103e-07	0.278659	0.714	0.116	0.00103621	Treg..14	Csf2rb	seurat_projectils_combined
1.80695e-06	1.10457	0.857	0.157	0.00361391	Treg..14	Pld4	seurat_projectils_combined
1.97996e-06	1.26589	1	0.334	0.00395993	Treg..14	Cd63	seurat_projectils_combined
2.53034e-06	2.07849	1	0.348	0.00506069	Treg..14	Lgmn	seurat_projectils_combined
2.99609e-06	2.69649	0.857	0.274	0.00599219	Treg..14	C1qc	seurat_projectils_combined
4.20069e-06	0.325586	0.571	0.059	0.00840137	Treg..14	Bcl2a1a	seurat_projectils_combined
4.64389e-06	1.02761	0.714	0.153	0.00928777	Treg..14	Spi1	seurat_projectils_combined
4.91831e-06	2.49245	0.857	0.288	0.00983663	Treg..14	C1qb	seurat_projectils_combined
6.42695e-06	4.39123	1	0.624	0.0128539	Treg..14	Cd74	seurat_projectils_combined
1.39012e-05	0.910174	0.857	0.231	0.0278024	Treg..14	Cxcl16	seurat_projectils_combined
1.78563e-05	1.2471	0.714	0.175	0.0357125	Treg..14	Fcgr2b	seurat_projectils_combined
1.81455e-05	1.3581	1	0.396	0.0362909	Treg..14	Gsn	seurat_projectils_combined
2.13555e-05	1.09956	1	0.545	0.0427111	Treg..14	Il6st	seurat_projectils_combined
2.49073e-05	3.04302	0.857	0.316	0.0498146	Treg..14	C1qa	seurat_projectils_combined
4.35303e-05	1.44286	1	0.437	0.0870606	Treg..14	Igfbp4	seurat_projectils_combined
5.08778e-05	2.5735	0.857	0.357	0.101756	Treg..14	Lyz2	seurat_projectils_combined
5.48246e-05	0.460115	0.429	0.05	0.109649	Treg..14	Pcolce	seurat_projectils_combined
5.83765e-05	0.33798	0.571	0.103	0.116753	Treg..14	Ttk	seurat_projectils_combined
7.19506e-05	2.50015	1	0.547	0.143901	Treg..14	H2-Ab1	seurat_projectils_combined
8.33737e-05	1.36097	1	0.523	0.166747	Treg..14	Ctsl	seurat_projectils_combined
0.00010025	4.13316	0.857	0.434	0.2005	Treg..14	Apoe	seurat_projectils_combined
0.00010581	1.79978	1	0.52	0.21162	Treg..14	Grn	seurat_projectils_combined
0.000147782	1.61314	1	0.631	0.295564	Treg..14	Izumo1r	seurat_projectils_combined
0.00014851	0.819194	1	0.535	0.297019	Treg..14	Tmem176b	seurat_projectils_combined
0.000152576	1.49581	0.857	0.472	0.305152	Treg..14	Tyrobp	seurat_projectils_combined
0.000252689	1.36335	1	0.794	0.505377	Treg..14	Cebpb	seurat_projectils_combined
0.000310203	1.15012	1	0.562	0.620406	Treg..14	Lrig1	seurat_projectils_combined
0.000330032	0.388218	0.714	0.14	0.660064	Treg..14	5830418P13Rik	seurat_projectils_combined
0.000344896	1.46711	1	0.598	0.689792	Treg..14	Ctsz	seurat_projectils_combined
0.000402993	0.565737	1	0.471	0.805986	Treg..14	Cpd	seurat_projectils_combined
0.000417006	1.08045	0.714	0.227	0.834012	Treg..14	Cd14	seurat_projectils_combined
0.000457904	0.287153	0.714	0.191	0.915809	Treg..14	Procr	seurat_projectils_combined
0.000491172	1.28385	1	0.691	0.982343	Treg..14	Samhd1	seurat_projectils_combined
0.000502361	0.330543	0.857	0.323	1	Treg..14	C1qtnf12	seurat_projectils_combined
0.000508463	0.937186	1	0.727	1	Treg..14	Maf	seurat_projectils_combined
0.000578942	1.24239	0.857	0.439	1	Treg..14	Selenop	seurat_projectils_combined
0.000624021	0.520192	0.714	0.271	1	Treg..14	F11r	seurat_projectils_combined
0.000648689	0.888818	0.714	0.249	1	Treg..14	App	seurat_projectils_combined
0.000661626	1.51694	0.857	0.613	1	Treg..14	Fcer1g	seurat_projectils_combined
0.000671437	1.106	1	0.69	1	Treg..14	Socs2	seurat_projectils_combined
0.000704331	0.790798	1	0.667	1	Treg..14	Ahr	seurat_projectils_combined
0.000713795	0.407208	0.714	0.233	1	Treg..14	Gm30211	seurat_projectils_combined
0.000728337	0.801269	1	0.578	1	Treg..14	Sdcbp2	seurat_projectils_combined
0.000747089	0.949525	1	0.581	1	Treg..14	Ube2l6	seurat_projectils_combined
0.000763421	0.831286	1	0.695	1	Treg..14	Ergic1	seurat_projectils_combined
0.000784545	1.27409	1	0.809	1	Treg..14	Ikzf2	seurat_projectils_combined
0.000852845	0.260704	0.714	0.192	1	Treg..14	Gm15340	seurat_projectils_combined
0.000864236	0.588088	0.714	0.252	1	Treg..14	Tnfrsf8	seurat_projectils_combined
0.000935137	0.524813	0.714	0.274	1	Treg..14	Ctsh	seurat_projectils_combined
0.00100766	1.24819	1	0.443	1	Treg..14	Ccr2	seurat_projectils_combined
0.00112738	2.88662	0.857	0.562	1	Treg..14	H2-Aa	seurat_projectils_combined
0.00114563	1.05932	1	0.679	1	Treg..14	Slc2a1	seurat_projectils_combined
0.0011464	1.23562	1	0.834	1	Treg..14	Cst3	seurat_projectils_combined
0.00129695	0.606641	0.857	0.42	1	Treg..14	Podnl1	seurat_projectils_combined
0.00131067	1.49367	0.857	0.633	1	Treg..14	Hacd3	seurat_projectils_combined
0.00136079	0.38713	0.714	0.234	1	Treg..14	Cenpn	seurat_projectils_combined
0.00138398	0.885462	1	0.913	1	Treg..14	Gpx1	seurat_projectils_combined
0.00155309	1.66994	0.857	0.564	1	Treg..14	Foxp3	seurat_projectils_combined
0.00156711	-0.60083	0	0.587	1	Treg..14	Gar1	seurat_projectils_combined
0.00162519	1.14715	1	0.671	1	Treg..14	Socs3	seurat_projectils_combined
0.00175134	0.866895	0.857	0.469	1	Treg..14	Trib2	seurat_projectils_combined
0.0017548	0.499153	0.571	0.157	1	Treg..14	Marcks	seurat_projectils_combined
0.00188887	0.879164	0.571	0.155	1	Treg..14	Nid2	seurat_projectils_combined
0.00202627	0.587125	0.857	0.541	1	Treg..14	Gm20186	seurat_projectils_combined
0.00223674	0.801631	0.857	0.459	1	Treg..14	Herc6	seurat_projectils_combined
0.00239568	1.37145	1	0.671	1	Treg..14	Fabp5	seurat_projectils_combined
0.00243954	0.388579	0.857	0.443	1	Treg..14	Plaur	seurat_projectils_combined
0.00250923	1.55888	0.714	0.273	1	Treg..14	Tgfbi	seurat_projectils_combined
0.00251208	0.277927	0.857	0.585	1	Treg..14	Ncmap	seurat_projectils_combined
0.00269255	0.373094	0.714	0.337	1	Treg..14	Rragd	seurat_projectils_combined
0.0027227	-2.63234	0.143	0.741	1	Treg..14	Klrc1	seurat_projectils_combined
0.00290839	0.744368	1	0.635	1	Treg..14	Cdkn1a	seurat_projectils_combined
0.00304987	1.14223	1	0.853	1	Treg..14	Zfp36l1	seurat_projectils_combined
0.00313187	0.375896	0.857	0.518	1	Treg..14	Scd2	seurat_projectils_combined
0.00315611	-0.90277	0	0.556	1	Treg..14	Hspa1b	seurat_projectils_combined
0.00325541	0.55033	0.286	0.04	1	Treg..14	Padi4	seurat_projectils_combined
0.00334652	1.19519	0.714	0.444	1	Treg..14	Gatm	seurat_projectils_combined
0.00357531	0.383825	0.857	0.351	1	Treg..14	Ddx60	seurat_projectils_combined
0.00406401	1.06108	1	0.626	1	Treg..14	Il2ra	seurat_projectils_combined
0.00409794	0.57733	0.857	0.472	1	Treg..14	Ckb	seurat_projectils_combined
0.0041583	0.877555	0.857	0.491	1	Treg..14	Prdx4	seurat_projectils_combined
0.00419734	-2.23977	0.143	0.725	1	Treg..14	Klrd1	seurat_projectils_combined
0.00434708	0.47977	0.714	0.388	1	Treg..14	Prc1	seurat_projectils_combined
0.004369	0.739618	1	0.633	1	Treg..14	Fas	seurat_projectils_combined
0.00458401	1.33108	0.857	0.724	1	Treg..14	Itgae	seurat_projectils_combined
0.00468832	-0.887428	0.143	0.729	1	Treg..14	Fbl	seurat_projectils_combined
0.00477302	0.591354	0.857	0.53	1	Treg..14	Runx1	seurat_projectils_combined
0.00482473	0.937252	0.857	0.494	1	Treg..14	Psen2	seurat_projectils_combined
0.00495442	-3.00871	0.143	0.729	1	Treg..14	Cd8b1	seurat_projectils_combined
0.00509498	0.676464	0.714	0.375	1	Treg..14	Itgb8	seurat_projectils_combined
0.0056321	0.402749	0.857	0.524	1	Treg..14	Cks1b	seurat_projectils_combined
0.00570939	-0.673288	0.143	0.658	1	Treg..14	Gm29243	seurat_projectils_combined
0.00571663	0.843863	0.857	0.484	1	Treg..14	Iigp1	seurat_projectils_combined
0.00580677	0.751061	0.857	0.592	1	Treg..14	Ecm1	seurat_projectils_combined
0.00582717	-0.254875	0	0.514	1	Treg..14	Plk2	seurat_projectils_combined
0.00585004	0.37518	0.857	0.454	1	Treg..14	Actn1	seurat_projectils_combined
0.00585629	0.628267	0.857	0.538	1	Treg..14	Lamc1	seurat_projectils_combined
0.00593031	1.72512	1	0.871	1	Treg..14	Ctla4	seurat_projectils_combined
0.00604948	-2.49424	0.571	0.815	1	Treg..14	Nkg7	seurat_projectils_combined
0.0062792	0.644975	1	0.612	1	Treg..14	Ass1	seurat_projectils_combined
0.0063168	0.917214	1	0.593	1	Treg..14	Cxcr4	seurat_projectils_combined
0.00661215	-0.302335	0	0.557	1	Treg..14	Gm42047	seurat_projectils_combined
0.00689648	0.951336	1	0.75	1	Treg..14	Csrnp1	seurat_projectils_combined
0.00707267	0.656075	0.857	0.523	1	Treg..14	Flnb	seurat_projectils_combined
0.00710056	0.482377	1	0.597	1	Treg..14	Rtp4	seurat_projectils_combined
0.00714542	1.09795	1	0.917	1	Treg..14	Nfkbia	seurat_projectils_combined
0.00721804	0.250328	0.143	0.005	1	Treg..14	Prkg2	seurat_projectils_combined
0.00731676	-0.672229	0.143	0.585	1	Treg..14	Mrpl17	seurat_projectils_combined
0.00756461	0.290185	0.714	0.352	1	Treg..14	Ltb4r1	seurat_projectils_combined
0.00799649	1.0295	0.857	0.394	1	Treg..14	Klrg1	seurat_projectils_combined
0.00813816	0.435178	0.714	0.353	1	Treg..14	Asb2	seurat_projectils_combined
0.00818313	0.670294	1	0.634	1	Treg..14	Gbp7	seurat_projectils_combined
0.00825941	0.328751	1	0.624	1	Treg..14	Mrps6	seurat_projectils_combined
0.00856478	0.684114	0.857	0.544	1	Treg..14	Sptbn1	seurat_projectils_combined
0.00878338	0.558041	0.857	0.629	1	Treg..14	Rab11fip1	seurat_projectils_combined
0.00889137	-0.306102	0.143	0.62	1	Treg..14	Emid1	seurat_projectils_combined
0.00898008	-0.60415	0.143	0.616	1	Treg..14	E330009J07Rik	seurat_projectils_combined
0.00918583	0.742011	0.714	0.409	1	Treg..14	Il1rl1	seurat_projectils_combined
0.00919107	0.718823	0.857	0.511	1	Treg..14	Phlpp1	seurat_projectils_combined
0.00943193	0.807344	0.857	0.438	1	Treg..14	Gsto1	seurat_projectils_combined
0.00970589	0.377983	0.714	0.398	1	Treg..14	Cbx5	seurat_projectils_combined
0.00990315	-0.461686	0.143	0.59	1	Treg..14	Aen	seurat_projectils_combined
0.00997587	0.397303	0.857	0.567	1	Treg..14	Taf4b	seurat_projectils_combined
0	1.44307	0.864	0.658	0	CD8_Tex..0	Klra5	seurat_projectils_combined
0	1.42923	1	0.696	0	CD8_Tex..0	Cd8a	seurat_projectils_combined
0	1.36732	0.998	0.756	0	CD8_Tex..0	Nkg7	seurat_projectils_combined
0	1.22609	0.893	0.59	0	CD8_Tex..0	Trgv2	seurat_projectils_combined
0	1.22286	0.996	0.643	0	CD8_Tex..0	Cd8b1	seurat_projectils_combined
0	1.12866	0.99	0.798	0	CD8_Tex..0	Pdcd1	seurat_projectils_combined
0	1.11976	0.981	0.735	0	CD8_Tex..0	Lgals3	seurat_projectils_combined
0	1.11443	0.977	0.783	0	CD8_Tex..0	Ctsd	seurat_projectils_combined
0	1.0514	0.988	0.662	0	CD8_Tex..0	Klrc1	seurat_projectils_combined
0	0.958211	0.905	0.605	0	CD8_Tex..0	Lat2	seurat_projectils_combined
0	-1.79723	0.165	0.744	0	CD8_Tex..0	Cd4	seurat_projectils_combined
1.1893e-307	0.977449	0.978	0.739	2.37861e-304	CD8_Tex..0	Cst7	seurat_projectils_combined
3.71794e-271	-2.04772	0.673	0.888	7.43587e-268	CD8_Tex..0	Pim1	seurat_projectils_combined
6.12102e-258	0.868455	0.988	0.783	1.2242e-254	CD8_Tex..0	Litaf	seurat_projectils_combined
6.82027e-256	0.901284	0.975	0.646	1.36405e-252	CD8_Tex..0	Klrd1	seurat_projectils_combined
3.35627e-254	1.18735	0.908	0.637	6.71255e-251	CD8_Tex..0	Spp1	seurat_projectils_combined
2.37901e-242	-1.81542	0.573	0.806	4.75802e-239	CD8_Tex..0	Klf2	seurat_projectils_combined
6.98794e-231	0.635301	0.999	0.984	1.39759e-227	CD8_Tex..0	Cd52	seurat_projectils_combined
4.51943e-230	-1.65137	0.48	0.775	9.03885e-227	CD8_Tex..0	Itgb7	seurat_projectils_combined
9.62363e-219	-1.79735	0.866	0.933	1.92473e-215	CD8_Tex..0	Nfkbia	seurat_projectils_combined
4.08694e-218	0.747735	0.947	0.682	8.17389e-215	CD8_Tex..0	Lag3	seurat_projectils_combined
1.09303e-216	-2.10274	0.717	0.886	2.18607e-213	CD8_Tex..0	Tnfrsf4	seurat_projectils_combined
2.12433e-210	0.682169	0.999	0.969	4.24865e-207	CD8_Tex..0	AW112010	seurat_projectils_combined
3.0068e-208	-1.76398	0.603	0.784	6.0136e-205	CD8_Tex..0	Ccr7	seurat_projectils_combined
1.02782e-203	-0.61251	0.424	0.704	2.05563e-200	CD8_Tex..0	Klf3	seurat_projectils_combined
8.98792e-198	-1.42996	0.342	0.698	1.79758e-194	CD8_Tex..0	Ass1	seurat_projectils_combined
3.25019e-192	0.70849	0.882	0.638	6.50038e-189	CD8_Tex..0	Sla2	seurat_projectils_combined
2.55297e-191	0.532165	0.764	0.529	5.10593e-188	CD8_Tex..0	Tcrg-C2	seurat_projectils_combined
7.77992e-191	0.909808	0.984	0.902	1.55598e-187	CD8_Tex..0	S100a6	seurat_projectils_combined
7.27061e-186	0.857447	0.89	0.669	1.45412e-182	CD8_Tex..0	Irf8	seurat_projectils_combined
4.81755e-180	0.701019	0.91	0.702	9.63509e-177	CD8_Tex..0	Fgl2	seurat_projectils_combined
1.2965e-178	0.523845	0.735	0.536	2.59301e-175	CD8_Tex..0	Emilin2	seurat_projectils_combined
1.36333e-176	0.730958	0.768	0.615	2.72666e-173	CD8_Tex..0	Osgin1	seurat_projectils_combined
2.06762e-175	-0.932345	0.377	0.662	4.13525e-172	CD8_Tex..0	Cxcr4	seurat_projectils_combined
1.50639e-173	-1.70684	0.773	0.879	3.01278e-170	CD8_Tex..0	Zfp36l1	seurat_projectils_combined
1.63431e-166	0.614381	0.896	0.62	3.26863e-163	CD8_Tex..0	Hopx	seurat_projectils_combined
1.36866e-17	1.86832	0.839	0.526	2.73732e-14	Treg..13	Sell	seurat_projectils_combined
3.64108e-159	-0.673337	0.364	0.652	7.28215e-156	CD8_Tex..0	S1pr1	seurat_projectils_combined
1.28206e-158	0.964093	0.826	0.698	2.56411e-155	CD8_Tex..0	Nrn1	seurat_projectils_combined
1.11629e-156	0.710465	0.787	0.544	2.23258e-153	CD8_Tex..0	Chst12	seurat_projectils_combined
9.20693e-156	-0.995224	0.524	0.718	1.84139e-152	CD8_Tex..0	Socs3	seurat_projectils_combined
6.03909e-151	0.380937	1	0.991	1.20782e-147	CD8_Tex..0	Rpl32	seurat_projectils_combined
2.253e-149	0.480938	0.713	0.515	4.506e-146	CD8_Tex..0	Adgrg1	seurat_projectils_combined
9.40005e-148	0.279161	0.613	0.326	1.88001e-144	CD8_Tex..0	Cd86	seurat_projectils_combined
7.88806e-147	-0.42699	0.198	0.575	1.57761e-143	CD8_Tex..0	Iigp1	seurat_projectils_combined
3.72223e-143	-1.37864	0.35	0.629	7.44446e-140	CD8_Tex..0	Ramp3	seurat_projectils_combined
5.58201e-142	0.738378	0.93	0.758	1.1164e-138	CD8_Tex..0	Cxcr6	seurat_projectils_combined
9.84187e-141	-0.57239	0.361	0.625	1.96837e-137	CD8_Tex..0	Slamf6	seurat_projectils_combined
1.87461e-140	0.542531	0.774	0.504	3.74921e-137	CD8_Tex..0	Csf1	seurat_projectils_combined
2.32254e-138	0.699847	0.827	0.688	4.64509e-135	CD8_Tex..0	Abcb9	seurat_projectils_combined
2.24313e-137	0.446923	0.673	0.444	4.48625e-134	CD8_Tex..0	Gm156	seurat_projectils_combined
1.02616e-136	0.58698	0.924	0.703	2.05233e-133	CD8_Tex..0	S100a4	seurat_projectils_combined
3.26643e-136	0.5241	0.734	0.564	6.53287e-133	CD8_Tex..0	Upp1	seurat_projectils_combined
4.00794e-136	0.346282	0.665	0.471	8.01588e-133	CD8_Tex..0	Glp1r	seurat_projectils_combined
1.00424e-133	-0.454785	0.132	0.557	2.00847e-130	CD8_Tex..0	Ccr4	seurat_projectils_combined
4.53207e-133	0.516015	0.802	0.593	9.06413e-130	CD8_Tex..0	Hacd2	seurat_projectils_combined
3.25733e-129	-0.264264	0.196	0.557	6.51467e-126	CD8_Tex..0	Trib2	seurat_projectils_combined
8.88234e-129	0.740983	0.852	0.643	1.77647e-125	CD8_Tex..0	Ccl5	seurat_projectils_combined
5.91948e-128	0.645379	0.932	0.732	1.1839e-124	CD8_Tex..0	Rgs16	seurat_projectils_combined
8.7297e-128	0.320572	0.692	0.478	1.74594e-124	CD8_Tex..0	Styk1	seurat_projectils_combined
4.67712e-15	1.19078	0.744	0.633	9.35425e-12	CD4_NaiveLike..4	Tcf7	seurat_projectils_combined
1.76232e-126	0.450927	0.889	0.744	3.52464e-123	CD8_Tex..0	Ikzf3	seurat_projectils_combined
5.73928e-126	0.583407	0.743	0.594	1.14786e-122	CD8_Tex..0	Dapk2	seurat_projectils_combined
3.34873e-125	0.42668	0.72	0.566	6.69747e-122	CD8_Tex..0	Chn2	seurat_projectils_combined
1.14278e-124	0.748954	0.706	0.497	2.28557e-121	CD8_Tex..0	Prf1	seurat_projectils_combined
1.99254e-123	-1.22314	0.366	0.627	3.98508e-120	CD8_Tex..0	Foxp3	seurat_projectils_combined
2.01138e-123	-0.432327	0.363	0.615	4.02276e-120	CD8_Tex..0	Trat1	seurat_projectils_combined
1.37971e-122	-1.0965	0.645	0.799	2.75942e-119	CD8_Tex..0	Emb	seurat_projectils_combined
4.69979e-121	0.567956	0.699	0.445	9.39958e-118	CD8_Tex..0	Klre1	seurat_projectils_combined
4.37015e-119	-1.422	0.493	0.689	8.74029e-116	CD8_Tex..0	Nfkbiz	seurat_projectils_combined
2.68785e-118	0.558272	0.963	0.836	5.37569e-115	CD8_Tex..0	Ctsw	seurat_projectils_combined
3.40577e-117	-0.627984	0.351	0.631	6.81154e-114	CD8_Tex..0	Tgtp2	seurat_projectils_combined
1.35014e-114	1.03825	0.86	0.717	2.70028e-111	CD8_Tex..0	Gzmb	seurat_projectils_combined
3.00296e-114	0.487495	0.822	0.575	6.00592e-111	CD8_Tex..0	Jaml	seurat_projectils_combined
5.13317e-114	0.551628	0.949	0.757	1.02663e-110	CD8_Tex..0	Ifitm2	seurat_projectils_combined
2.12491e-113	-1.10488	0.744	0.83	4.24982e-110	CD8_Tex..0	Ier5	seurat_projectils_combined
2.77146e-113	0.467666	0.954	0.764	5.54293e-110	CD8_Tex..0	Ctla2a	seurat_projectils_combined
3.56627e-113	0.984697	0.827	0.61	7.13254e-110	CD8_Tex..0	Ifitm1	seurat_projectils_combined
4.92303e-111	0.335503	1	0.991	9.84607e-108	CD8_Tex..0	Rps26	seurat_projectils_combined
1.36553e-110	-0.828341	0.421	0.622	2.73107e-107	CD8_Tex..0	Cd83	seurat_projectils_combined
1.68732e-109	0.312372	1	0.999	3.37464e-106	CD8_Tex..0	Tmsb4x	seurat_projectils_combined
3.51505e-109	-0.53485	0.244	0.577	7.03009e-106	CD8_Tex..0	Tnfrsf25	seurat_projectils_combined
4.4733e-109	-1.03178	0.99	0.983	8.9466e-106	CD8_Tex..0	Junb	seurat_projectils_combined
3.23639e-108	-0.695514	0.321	0.647	6.47277e-105	CD8_Tex..0	Gramd3	seurat_projectils_combined
4.88305e-104	1.99296	0.766	0.705	9.7661e-101	CD8_Tex..0	Gzma	seurat_projectils_combined
1.59347e-103	0.49853	0.79	0.693	3.18694e-100	CD8_Tex..0	Ppp1r3b	seurat_projectils_combined
1.78645e-102	0.539332	0.921	0.687	3.5729e-99	CD8_Tex..0	Nr4a2	seurat_projectils_combined
3.76765e-102	0.45603	0.931	0.776	7.53529e-99	CD8_Tex..0	Pglyrp1	seurat_projectils_combined
3.93504e-102	0.390735	0.937	0.802	7.87009e-99	CD8_Tex..0	Bcl2	seurat_projectils_combined
9.82711e-102	-0.368375	0.408	0.63	1.96542e-98	CD8_Tex..0	Jak2	seurat_projectils_combined
1.70589e-100	0.251798	0.78	0.601	3.41178e-97	CD8_Tex..0	Rhoc	seurat_projectils_combined
9.83741e-100	0.362585	0.772	0.621	1.96748e-96	CD8_Tex..0	Gm29243	seurat_projectils_combined
3.09633e-99	-0.674121	0.945	0.934	6.19267e-96	CD8_Tex..0	Tagln2	seurat_projectils_combined
1.22811e-98	0.452912	0.715	0.547	2.45623e-95	CD8_Tex..0	Ly6g5b	seurat_projectils_combined
2.93723e-97	0.315473	0.728	0.589	5.87447e-94	CD8_Tex..0	C1qtnf6	seurat_projectils_combined
5.99368e-97	0.543461	0.759	0.642	1.19874e-93	CD8_Tex..0	Entpd1	seurat_projectils_combined
2.33381e-96	-1.50673	0.447	0.638	4.66762e-93	CD8_Tex..0	Ecm1	seurat_projectils_combined
4.23412e-96	0.422165	0.984	0.879	8.46824e-93	CD8_Tex..0	S100a11	seurat_projectils_combined
5.45685e-96	0.442643	0.824	0.64	1.09137e-92	CD8_Tex..0	Tmem2	seurat_projectils_combined
1.63508e-95	-0.664927	0.258	0.571	3.27017e-92	CD8_Tex..0	Cd40lg	seurat_projectils_combined
5.01891e-95	-0.513473	0.313	0.594	1.00378e-91	CD8_Tex..0	Gbp3	seurat_projectils_combined
5.73997e-94	-1.20837	0.473	0.644	1.14799e-90	CD8_Tex..0	Tnfsf8	seurat_projectils_combined
8.79113e-94	0.273048	0.553	0.289	1.75823e-90	CD8_Tex..0	Wdr95	seurat_projectils_combined
8.43578e-93	-0.313088	0.217	0.516	1.68716e-89	CD8_Tex..0	Nebl	seurat_projectils_combined
1.10777e-92	0.409864	0.777	0.675	2.21554e-89	CD8_Tex..0	Ccr5	seurat_projectils_combined
1.37476e-92	0.337172	0.644	0.498	2.74952e-89	CD8_Tex..0	Trbv15	seurat_projectils_combined
5.60174e-92	-1.40658	0.656	0.739	1.12035e-88	CD8_Tex..0	Gadd45b	seurat_projectils_combined
1.21886e-90	0.329395	0.706	0.592	2.43772e-87	CD8_Tex..0	Emid1	seurat_projectils_combined
1.32322e-90	0.608709	0.717	0.58	2.64644e-87	CD8_Tex..0	Trbv3	seurat_projectils_combined
1.22862e-89	-1.03862	0.513	0.722	2.45724e-86	CD8_Tex..0	Fabp5	seurat_projectils_combined
1.11935e-88	0.464846	0.708	0.592	2.2387e-85	CD8_Tex..0	Car2	seurat_projectils_combined
2.81503e-88	0.423174	0.859	0.702	5.63005e-85	CD8_Tex..0	Nedd9	seurat_projectils_combined
1.03516e-87	-1.10518	0.345	0.603	2.07031e-84	CD8_Tex..0	Lmna	seurat_projectils_combined
4.35293e-87	-0.875792	0.65	0.752	8.70586e-84	CD8_Tex..0	Maf	seurat_projectils_combined
5.90343e-87	0.284483	0.806	0.582	1.18069e-83	CD8_Tex..0	Gem	seurat_projectils_combined
1.86247e-86	0.463335	0.943	0.813	3.72495e-83	CD8_Tex..0	Hilpda	seurat_projectils_combined
2.58762e-85	0.471988	0.713	0.565	5.17524e-82	CD8_Tex..0	1700017B05Rik	seurat_projectils_combined
3.20854e-85	0.385373	0.79	0.646	6.41707e-82	CD8_Tex..0	Metrnl	seurat_projectils_combined
1.07827e-84	-0.33658	0.591	0.68	2.15655e-81	CD8_Tex..0	Sh3bp5	seurat_projectils_combined
4.09612e-84	-0.957074	0.348	0.563	8.19224e-81	CD8_Tex..0	Lgals7	seurat_projectils_combined
1.84978e-82	0.422119	0.629	0.517	3.69957e-79	CD8_Tex..0	Trbv17	seurat_projectils_combined
1.5554e-80	0.426065	0.64	0.418	3.11079e-77	CD8_Tex..0	Havcr2	seurat_projectils_combined
2.0992e-80	-0.927612	0.564	0.735	4.19839e-77	CD8_Tex..0	Cd5	seurat_projectils_combined
1.53321e-79	-0.498967	0.441	0.611	3.06643e-76	CD8_Tex..0	Tbc1d4	seurat_projectils_combined
1.66854e-79	0.385092	0.965	0.838	3.33707e-76	CD8_Tex..0	Anxa2	seurat_projectils_combined
3.53955e-79	-0.935186	0.504	0.672	7.0791e-76	CD8_Tex..0	Izumo1r	seurat_projectils_combined
3.27377e-78	-1.10422	0.634	0.753	6.54754e-75	CD8_Tex..0	Itgae	seurat_projectils_combined
1.02583e-77	-0.565565	0.347	0.565	2.05165e-74	CD8_Tex..0	Tiam1	seurat_projectils_combined
3.13026e-77	0.575107	0.659	0.519	6.26053e-74	CD8_Tex..0	Trbv31	seurat_projectils_combined
3.48808e-77	0.365623	0.736	0.545	6.97617e-74	CD8_Tex..0	Sema4a	seurat_projectils_combined
4.3273e-77	-1.79633	0.515	0.696	8.6546e-74	CD8_Tex..0	Ly6a	seurat_projectils_combined
9.70792e-77	-1.00897	0.859	0.945	1.94158e-73	CD8_Tex..0	Ifi27l2a	seurat_projectils_combined
1.8242e-76	-0.783414	0.798	0.886	3.6484e-73	CD8_Tex..0	Ccnd2	seurat_projectils_combined
4.53948e-76	-0.391596	0.218	0.484	9.07897e-73	CD8_Tex..0	Lef1	seurat_projectils_combined
5.03598e-76	-1.19985	0.701	0.788	1.0072e-72	CD8_Tex..0	Cd69	seurat_projectils_combined
6.74012e-76	-0.329427	0.343	0.569	1.34802e-72	CD8_Tex..0	Adk	seurat_projectils_combined
1.71047e-74	-0.520757	0.441	0.665	3.42094e-71	CD8_Tex..0	Rcsd1	seurat_projectils_combined
3.0347e-74	-0.833521	0.988	0.97	6.06941e-71	CD8_Tex..0	H2afz	seurat_projectils_combined
1.83155e-73	0.28375	0.759	0.67	3.66311e-70	CD8_Tex..0	Nek6	seurat_projectils_combined
4.2388e-73	-0.546133	0.909	0.927	8.4776e-70	CD8_Tex..0	Hsp90aa1	seurat_projectils_combined
4.46437e-73	0.323689	0.751	0.659	8.92873e-70	CD8_Tex..0	Qpct	seurat_projectils_combined
1.09497e-72	-0.89667	0.918	0.939	2.18995e-69	CD8_Tex..0	Tnfrsf18	seurat_projectils_combined
1.19791e-72	0.261612	0.862	0.742	2.39583e-69	CD8_Tex..0	Bcl2l11	seurat_projectils_combined
3.99974e-72	0.362998	0.977	0.855	7.99948e-69	CD8_Tex..0	Ms4a4b	seurat_projectils_combined
1.51983e-71	-1.29422	0.778	0.799	3.03965e-68	CD8_Tex..0	Nr4a1	seurat_projectils_combined
2.24922e-71	-0.596125	0.603	0.756	4.49844e-68	CD8_Tex..0	Clec2d	seurat_projectils_combined
1.19531e-69	-0.386029	0.382	0.593	2.39063e-66	CD8_Tex..0	Vrk1	seurat_projectils_combined
4.54311e-69	-0.421893	0.375	0.566	9.08622e-66	CD8_Tex..0	Sgms1	seurat_projectils_combined
5.1319e-69	0.311812	0.702	0.632	1.02638e-65	CD8_Tex..0	Ada	seurat_projectils_combined
4.99989e-68	0.256822	0.68	0.56	9.99978e-65	CD8_Tex..0	Aen	seurat_projectils_combined
1.72894e-67	-0.891413	0.713	0.797	3.45789e-64	CD8_Tex..0	Rora	seurat_projectils_combined
2.7134e-67	0.37458	0.701	0.589	5.4268e-64	CD8_Tex..0	E330009J07Rik	seurat_projectils_combined
3.11433e-67	-0.865156	0.813	0.885	6.22865e-64	CD8_Tex..0	Stat1	seurat_projectils_combined
3.32625e-67	0.573691	0.677	0.593	6.6525e-64	CD8_Tex..0	Fcer1g	seurat_projectils_combined
1.82086e-66	-0.514212	0.998	0.997	3.64172e-63	CD8_Tex..0	Ptma	seurat_projectils_combined
6.20397e-66	-0.458075	0.533	0.679	1.24079e-62	CD8_Tex..0	Hmgn1	seurat_projectils_combined
8.99812e-66	-0.899445	0.708	0.807	1.79962e-62	CD8_Tex..0	Zfp36l2	seurat_projectils_combined
1.10986e-65	-0.501639	0.506	0.62	2.21973e-62	CD8_Tex..0	Timp2	seurat_projectils_combined
1.50196e-65	-0.739485	0.489	0.661	3.00392e-62	CD8_Tex..0	Stx11	seurat_projectils_combined
2.85784e-65	0.258219	0.556	0.36	5.71568e-62	CD8_Tex..0	Gpr34	seurat_projectils_combined
6.28014e-65	-0.574733	0.505	0.681	1.25603e-61	CD8_Tex..0	Birc3	seurat_projectils_combined
8.23838e-65	0.274242	0.998	0.981	1.64768e-61	CD8_Tex..0	Gm10260	seurat_projectils_combined
2.24022e-64	-0.870188	0.66	0.781	4.48043e-61	CD8_Tex..0	Il7r	seurat_projectils_combined
1.10075e-63	0.288517	0.76	0.582	2.20151e-60	CD8_Tex..0	Ptpn6	seurat_projectils_combined
2.12511e-63	-0.79125	0.658	0.75	4.25021e-60	CD8_Tex..0	Gata3	seurat_projectils_combined
2.60881e-63	-0.854805	0.662	0.758	5.21762e-60	CD8_Tex..0	Rel	seurat_projectils_combined
4.18462e-63	0.304916	0.629	0.504	8.36924e-60	CD8_Tex..0	Myo10	seurat_projectils_combined
8.4984e-63	-0.442119	0.337	0.55	1.69968e-59	CD8_Tex..0	Egln3	seurat_projectils_combined
6.78598e-62	-1.04815	0.821	0.837	1.3572e-58	CD8_Tex..0	Hmgb2	seurat_projectils_combined
1.17235e-61	-0.250081	0.317	0.527	2.3447e-58	CD8_Tex..0	Sgip1	seurat_projectils_combined
5.83757e-60	-1.07363	0.58	0.672	1.16751e-56	CD8_Tex..0	Nfkbid	seurat_projectils_combined
6.85606e-59	0.388013	0.563	0.396	1.37121e-55	CD8_Tex..0	Itga1	seurat_projectils_combined
8.35806e-59	0.700019	0.599	0.453	1.67161e-55	CD8_Tex..0	Trav3-3	seurat_projectils_combined
9.3847e-59	0.358291	0.656	0.517	1.87694e-55	CD8_Tex..0	Arsb	seurat_projectils_combined
9.40856e-58	-0.991514	0.591	0.723	1.88171e-54	CD8_Tex..0	Samhd1	seurat_projectils_combined
1.21115e-57	0.295708	0.598	0.428	2.4223e-54	CD8_Tex..0	Tm6sf1	seurat_projectils_combined
2.30254e-57	-0.324803	0.104	0.33	4.60508e-54	CD8_Tex..0	Laptm4b	seurat_projectils_combined
1.53989e-56	0.40911	0.641	0.51	3.07978e-53	CD8_Tex..0	Gzmk	seurat_projectils_combined
1.78983e-56	-0.366644	0.276	0.449	3.57965e-53	CD8_Tex..0	Ube2c	seurat_projectils_combined
2.98265e-56	-0.256734	0.514	0.679	5.96529e-53	CD8_Tex..0	Sidt1	seurat_projectils_combined
1.0086e-55	0.355953	0.771	0.621	2.0172e-52	CD8_Tex..0	Lgals3bp	seurat_projectils_combined
1.20048e-55	-0.718243	0.582	0.709	2.40096e-52	CD8_Tex..0	Kdm6b	seurat_projectils_combined
1.25011e-55	-0.264214	0.439	0.612	2.50022e-52	CD8_Tex..0	Rhob	seurat_projectils_combined
1.47988e-55	0.286874	0.981	0.895	2.95975e-52	CD8_Tex..0	Cox5a	seurat_projectils_combined
1.50556e-55	-0.783169	0.699	0.781	3.01113e-52	CD8_Tex..0	Tgif1	seurat_projectils_combined
4.44367e-55	-1.14526	0.747	0.776	8.88734e-52	CD8_Tex..0	Dusp1	seurat_projectils_combined
8.76507e-55	-0.393005	0.361	0.516	1.75301e-51	CD8_Tex..0	Scin	seurat_projectils_combined
1.04451e-54	0.390402	0.627	0.528	2.08902e-51	CD8_Tex..0	Cd244	seurat_projectils_combined
7.72052e-54	-0.386821	0.502	0.631	1.5441e-50	CD8_Tex..0	Ets2	seurat_projectils_combined
7.92981e-54	-0.631668	0.352	0.538	1.58596e-50	CD8_Tex..0	Marcksl1	seurat_projectils_combined
9.43654e-54	-0.26393	0.173	0.439	1.88731e-50	CD8_Tex..0	Itgb8	seurat_projectils_combined
1.26936e-53	-1.54837	0.534	0.655	2.53871e-50	CD8_Tex..0	Il2ra	seurat_projectils_combined
1.4196e-53	-0.328429	0.298	0.511	2.8392e-50	CD8_Tex..0	Adora2a	seurat_projectils_combined
2.39815e-53	0.455849	0.762	0.712	4.79629e-50	CD8_Tex..0	Bnip3	seurat_projectils_combined
6.73016e-53	-0.296539	0.355	0.533	1.34603e-49	CD8_Tex..0	Tmem176a	seurat_projectils_combined
9.21131e-53	-0.544492	0.542	0.651	1.84226e-49	CD8_Tex..0	Cd74	seurat_projectils_combined
2.71326e-52	-0.766145	0.579	0.718	5.42652e-49	CD8_Tex..0	Batf	seurat_projectils_combined
3.16443e-52	-0.552762	0.48	0.637	6.32886e-49	CD8_Tex..0	Ctsz	seurat_projectils_combined
4.59103e-52	-0.377991	0.332	0.545	9.18207e-49	CD8_Tex..0	Bmyc	seurat_projectils_combined
5.63453e-52	-0.289011	0.426	0.611	1.12691e-48	CD8_Tex..0	Mcm5	seurat_projectils_combined
3.65189e-51	-0.470992	0.517	0.654	7.30378e-48	CD8_Tex..0	Smco4	seurat_projectils_combined
5.04397e-51	0.337251	0.73	0.655	1.00879e-47	CD8_Tex..0	Fbxo32	seurat_projectils_combined
1.7847e-50	-0.873908	0.267	0.471	3.5694e-47	CD8_Tex..0	Pclaf	seurat_projectils_combined
2.41739e-50	-0.628698	0.948	0.952	4.83478e-47	CD8_Tex..0	Ltb	seurat_projectils_combined
2.69754e-50	-0.843826	0.845	0.855	5.39507e-47	CD8_Tex..0	Traf1	seurat_projectils_combined
6.55991e-49	-0.290724	0.498	0.698	1.31198e-45	CD8_Tex..0	Ppa1	seurat_projectils_combined
9.5892e-49	0.311371	0.942	0.857	1.91784e-45	CD8_Tex..0	Il21r	seurat_projectils_combined
1.21695e-48	-0.57888	0.379	0.541	2.4339e-45	CD8_Tex..0	Ifit1	seurat_projectils_combined
3.47636e-48	-0.623649	0.949	0.95	6.95272e-45	CD8_Tex..0	Sdf4	seurat_projectils_combined
3.7686e-48	-0.772701	0.494	0.644	7.53721e-45	CD8_Tex..0	Gbp2	seurat_projectils_combined
4.74721e-47	-0.531634	0.737	0.6	9.49441e-44	CD8_Tex..0	Xcl1	seurat_projectils_combined
7.2442e-46	-0.34172	0.352	0.545	1.44884e-42	CD8_Tex..0	St6gal1	seurat_projectils_combined
1.25441e-45	0.337827	0.634	0.506	2.50881e-42	CD8_Tex..0	Trbv19	seurat_projectils_combined
1.81238e-45	-0.688787	0.986	0.961	3.62477e-42	CD8_Tex..0	Crip1	seurat_projectils_combined
2.48386e-45	0.332688	0.648	0.581	4.96772e-42	CD8_Tex..0	Plek	seurat_projectils_combined
3.95387e-45	-0.61586	0.512	0.673	7.90773e-42	CD8_Tex..0	Gbp7	seurat_projectils_combined
5.56294e-45	-0.539834	0.368	0.523	1.11259e-41	CD8_Tex..0	Slc15a3	seurat_projectils_combined
8.22589e-45	-0.461946	0.462	0.641	1.64518e-41	CD8_Tex..0	Rtp4	seurat_projectils_combined
5.04083e-44	0.309089	0.66	0.508	1.00817e-40	CD8_Tex..0	AA467197	seurat_projectils_combined
8.4921e-44	0.283828	0.907	0.826	1.69842e-40	CD8_Tex..0	Cox17	seurat_projectils_combined
9.6413e-44	-0.755676	0.672	0.765	1.92826e-40	CD8_Tex..0	Irf1	seurat_projectils_combined
1.05518e-43	-0.633706	0.61	0.726	2.11036e-40	CD8_Tex..0	Arl4c	seurat_projectils_combined
1.6974e-43	-0.371176	0.309	0.484	3.3948e-40	CD8_Tex..0	Ifit3	seurat_projectils_combined
3.44997e-43	0.292479	0.929	0.82	6.89994e-40	CD8_Tex..0	Aprt	seurat_projectils_combined
4.3813e-43	-0.486085	0.5	0.666	8.7626e-40	CD8_Tex..0	Slfn1	seurat_projectils_combined
5.42028e-42	-0.559233	0.621	0.765	1.08406e-38	CD8_Tex..0	Zbp1	seurat_projectils_combined
5.82113e-40	-0.720105	0.265	0.435	1.16423e-36	CD8_Tex..0	Klrg1	seurat_projectils_combined
7.45887e-40	-0.772998	0.738	0.754	1.49177e-36	CD8_Tex..0	Csrnp1	seurat_projectils_combined
1.00964e-39	0.274789	0.435	0.247	2.01927e-36	CD8_Tex..0	Klri2	seurat_projectils_combined
4.00127e-39	-0.268814	0.307	0.488	8.00253e-36	CD8_Tex..0	Rasgrp2	seurat_projectils_combined
5.34624e-39	-0.38534	0.42	0.545	1.06925e-35	CD8_Tex..0	Tspan32	seurat_projectils_combined
5.78852e-39	0.744911	0.434	0.258	1.1577e-35	CD8_Tex..0	Gzmf	seurat_projectils_combined
6.63388e-39	-0.444862	0.448	0.563	1.32678e-35	CD8_Tex..0	Tmem176b	seurat_projectils_combined
7.15453e-39	-0.829649	0.561	0.659	1.43091e-35	CD8_Tex..0	Cdkn1a	seurat_projectils_combined
3.45178e-38	-0.260413	0.273	0.467	6.90357e-35	CD8_Tex..0	Podnl1	seurat_projectils_combined
6.08147e-38	-0.346874	0.992	0.984	1.21629e-34	CD8_Tex..0	Ldha	seurat_projectils_combined
7.92135e-38	-0.457081	0.428	0.563	1.58427e-34	CD8_Tex..0	Runx1	seurat_projectils_combined
1.05071e-37	-0.627862	0.777	0.806	2.10142e-34	CD8_Tex..0	Cish	seurat_projectils_combined
1.96658e-37	-0.777443	0.747	0.788	3.93315e-34	CD8_Tex..0	Ppp1r15a	seurat_projectils_combined
3.74881e-37	0.265507	0.762	0.647	7.49762e-34	CD8_Tex..0	Impa2	seurat_projectils_combined
2.04833e-36	-0.259108	0.414	0.538	4.09667e-33	CD8_Tex..0	Sema4b	seurat_projectils_combined
2.47964e-36	-0.655457	0.654	0.721	4.95928e-33	CD8_Tex..0	Rgs10	seurat_projectils_combined
3.22799e-36	-0.394956	0.929	0.915	6.45598e-33	CD8_Tex..0	Hnrnpab	seurat_projectils_combined
1.04724e-35	-0.262671	0.62	0.481	2.09448e-32	CD8_Tex..0	Trav4-3	seurat_projectils_combined
1.56842e-35	-0.361809	0.38	0.526	3.13683e-32	CD8_Tex..0	Prdx4	seurat_projectils_combined
3.38851e-35	0.300172	0.596	0.501	6.77701e-32	CD8_Tex..0	Smpd1	seurat_projectils_combined
7.31489e-35	-0.755913	0.663	0.737	1.46298e-31	CD8_Tex..0	Got1	seurat_projectils_combined
1.24998e-34	-0.393737	0.404	0.53	2.49995e-31	CD8_Tex..0	Arl5c	seurat_projectils_combined
2.24187e-34	-1.23817	0.462	0.591	4.48375e-31	CD8_Tex..0	Stmn1	seurat_projectils_combined
2.26858e-34	-0.862308	0.782	0.832	4.53717e-31	CD8_Tex..0	Tuba1b	seurat_projectils_combined
3.34318e-34	-0.850818	0.578	0.631	6.68636e-31	CD8_Tex..0	Ccr8	seurat_projectils_combined
3.62876e-34	-0.327995	0.588	0.684	7.25753e-31	CD8_Tex..0	Nrip1	seurat_projectils_combined
4.07153e-34	-0.333879	0.351	0.51	8.14305e-31	CD8_Tex..0	Cpd	seurat_projectils_combined
5.49166e-34	-0.533568	0.388	0.551	1.09833e-30	CD8_Tex..0	Fam129a	seurat_projectils_combined
5.50814e-34	-0.696997	0.861	0.885	1.10163e-30	CD8_Tex..0	Klf6	seurat_projectils_combined
4.06983e-33	-0.274672	0.498	0.612	8.13965e-30	CD8_Tex..0	Ncmap	seurat_projectils_combined
4.29567e-33	-0.623257	0.307	0.486	8.59134e-30	CD8_Tex..0	Trbv20	seurat_projectils_combined
1.29655e-32	-0.690118	0.572	0.645	2.59311e-29	CD8_Tex..0	Zc3h12a	seurat_projectils_combined
1.38346e-32	-0.333829	0.444	0.544	2.76693e-29	CD8_Tex..0	Tmem154	seurat_projectils_combined
4.90994e-31	-0.263129	0.554	0.618	9.81989e-28	CD8_Tex..0	Ifngr2	seurat_projectils_combined
2.56165e-30	0.549135	0.62	0.556	5.1233e-27	CD8_Tex..0	Mt1	seurat_projectils_combined
1.36733e-29	-0.614074	0.524	0.63	2.73467e-26	CD8_Tex..0	Cks2	seurat_projectils_combined
2.79645e-29	-0.311136	0.522	0.597	5.59291e-26	CD8_Tex..0	Pdlim1	seurat_projectils_combined
5.3067e-29	-0.645013	0.927	0.908	1.06134e-25	CD8_Tex..0	Bhlhe40	seurat_projectils_combined
8.70033e-29	-0.520861	0.656	0.731	1.74007e-25	CD8_Tex..0	Nfkb1	seurat_projectils_combined
9.97608e-29	-0.633096	0.609	0.709	1.99522e-25	CD8_Tex..0	Ifi47	seurat_projectils_combined
3.04273e-28	-0.389596	0.558	0.651	6.08546e-25	CD8_Tex..0	Rab11fip1	seurat_projectils_combined
1.09181e-27	-0.693405	0.639	0.722	2.18362e-24	CD8_Tex..0	Igtp	seurat_projectils_combined
1.1448e-27	-0.326051	0.446	0.588	2.28961e-24	CD8_Tex..0	Nasp	seurat_projectils_combined
4.76247e-27	-0.504379	0.613	0.685	9.52494e-24	CD8_Tex..0	Ahr	seurat_projectils_combined
8.00038e-27	-0.485342	0.504	0.611	1.60008e-23	CD8_Tex..0	Tagap	seurat_projectils_combined
2.4436e-26	-0.472434	0.385	0.529	4.88719e-23	CD8_Tex..0	Psen2	seurat_projectils_combined
3.53337e-26	-0.426187	0.751	0.795	7.06674e-23	CD8_Tex..0	Emp3	seurat_projectils_combined
6.13251e-26	-0.60778	0.747	0.788	1.2265e-22	CD8_Tex..0	Socs1	seurat_projectils_combined
7.56903e-26	-0.617138	0.471	0.601	1.51381e-22	CD8_Tex..0	Cited2	seurat_projectils_combined
1.4798e-25	-0.306492	0.56	0.657	2.9596e-22	CD8_Tex..0	Fas	seurat_projectils_combined
1.63551e-25	-0.273096	0.358	0.491	3.27103e-22	CD8_Tex..0	Herc6	seurat_projectils_combined
1.71828e-25	-0.414069	0.65	0.728	3.43657e-22	CD8_Tex..0	Cldnd1	seurat_projectils_combined
1.24063e-24	-0.676489	0.551	0.628	2.48127e-21	CD8_Tex..0	Phlda1	seurat_projectils_combined
3.34236e-24	-0.500589	0.713	0.805	6.68473e-21	CD8_Tex..0	Syngr2	seurat_projectils_combined
3.47124e-24	-0.25222	0.505	0.587	6.94248e-21	CD8_Tex..0	Taf4b	seurat_projectils_combined
5.57827e-24	-0.265747	0.532	0.615	1.11565e-20	CD8_Tex..0	Trp53inp1	seurat_projectils_combined
1.27688e-23	-0.557744	0.996	0.997	2.55376e-20	CD8_Tex..0	Malat1	seurat_projectils_combined
3.68254e-23	-0.458262	0.435	0.553	7.36507e-20	CD8_Tex..0	Cks1b	seurat_projectils_combined
4.99609e-23	-0.393183	0.989	0.957	9.99219e-20	CD8_Tex..0	S100a10	seurat_projectils_combined
6.63067e-23	-0.31135	0.507	0.622	1.32613e-19	CD8_Tex..0	Lig1	seurat_projectils_combined
1.05877e-22	-0.456084	0.467	0.573	2.11754e-19	CD8_Tex..0	Amz2	seurat_projectils_combined
1.11446e-22	-0.321256	0.439	0.578	2.22892e-19	CD8_Tex..0	Sptbn1	seurat_projectils_combined
1.23335e-22	-0.472714	0.641	0.749	2.46669e-19	CD8_Tex..0	Snx18	seurat_projectils_combined
1.25681e-22	-0.538321	0.566	0.676	2.51362e-19	CD8_Tex..0	Irf7	seurat_projectils_combined
1.13093e-21	-0.405166	0.693	0.769	2.26186e-18	CD8_Tex..0	Ikzf4	seurat_projectils_combined
1.88461e-21	-0.569906	0.594	0.659	3.76921e-18	CD8_Tex..0	Lta	seurat_projectils_combined
2.84656e-21	-0.307876	0.402	0.54	5.69311e-18	CD8_Tex..0	Ly6c1	seurat_projectils_combined
3.97777e-21	0.349814	0.532	0.49	7.95553e-18	CD8_Tex..0	1810011H11Rik	seurat_projectils_combined
4.24904e-21	-0.256595	0.549	0.612	8.49808e-18	CD8_Tex..0	Epb41l2	seurat_projectils_combined
6.21181e-21	-0.50947	0.263	0.407	1.24236e-17	CD8_Tex..0	Birc5	seurat_projectils_combined
1.09799e-20	-0.326077	0.361	0.494	2.19598e-17	CD8_Tex..0	Mir155hg	seurat_projectils_combined
2.23317e-20	-1.2381	0.453	0.532	4.46634e-17	CD8_Tex..0	Cd81	seurat_projectils_combined
2.2737e-20	-0.596973	0.618	0.687	4.5474e-17	CD8_Tex..0	Icam1	seurat_projectils_combined
3.08103e-20	-0.290319	0.414	0.529	6.16205e-17	CD8_Tex..0	Hells	seurat_projectils_combined
3.84004e-20	-0.52394	0.478	0.581	7.68007e-17	CD8_Tex..0	Fam110a	seurat_projectils_combined
4.41587e-20	-0.282039	0.673	0.56	8.83173e-17	CD8_Tex..0	Ifng	seurat_projectils_combined
5.62873e-20	-0.785729	0.328	0.48	1.12575e-16	CD8_Tex..0	Ccr2	seurat_projectils_combined
6.25571e-20	-0.354132	0.36	0.489	1.25114e-16	CD8_Tex..0	Cdc25b	seurat_projectils_combined
6.42654e-20	-0.258682	0.583	0.662	1.28531e-16	CD8_Tex..0	Insig1	seurat_projectils_combined
3.89411e-19	0.296534	0.387	0.186	7.78822e-16	CD8_Tex..0	Fcrl6	seurat_projectils_combined
4.53419e-19	-0.253219	0.477	0.574	9.06838e-16	CD8_Tex..0	Frmd4b	seurat_projectils_combined
6.85483e-19	-0.453038	0.867	0.848	1.37097e-15	CD8_Tex..0	Cd82	seurat_projectils_combined
1.01943e-18	-0.259501	0.449	0.568	2.03885e-15	CD8_Tex..0	Tyms	seurat_projectils_combined
1.45272e-18	-0.341636	0.536	0.642	2.90544e-15	CD8_Tex..0	Parp14	seurat_projectils_combined
2.07729e-18	-1.24348	0.327	0.441	4.15459e-15	CD8_Tex..0	Il1r2	seurat_projectils_combined
1.41864e-17	-0.330361	0.435	0.528	2.83729e-14	CD8_Tex..0	Zc3h12d	seurat_projectils_combined
2.22338e-17	-0.339827	0.866	0.856	4.44676e-14	CD8_Tex..0	Ncl	seurat_projectils_combined
3.16416e-17	-0.891421	0.532	0.632	6.32833e-14	CD8_Tex..0	Tnfsf11	seurat_projectils_combined
3.25261e-17	-0.368044	0.553	0.636	6.50521e-14	CD8_Tex..0	Pcna	seurat_projectils_combined
3.36924e-17	-0.36305	0.568	0.643	6.73848e-14	CD8_Tex..0	Herpud1	seurat_projectils_combined
3.78343e-17	0.258052	0.514	0.448	7.56685e-14	CD8_Tex..0	Gpr160	seurat_projectils_combined
6.45593e-17	-0.964665	0.752	0.722	1.29119e-13	CD8_Tex..0	Zfp36	seurat_projectils_combined
9.65947e-17	-0.278434	0.563	0.622	1.93189e-13	CD8_Tex..0	Gypc	seurat_projectils_combined
1.45313e-16	-0.445247	0.649	0.703	2.90626e-13	CD8_Tex..0	Ell2	seurat_projectils_combined
2.33827e-16	-0.5326	0.619	0.66	4.67654e-13	CD8_Tex..0	Il18r1	seurat_projectils_combined
3.10152e-16	-0.258238	0.377	0.502	6.20303e-13	CD8_Tex..0	Nrm	seurat_projectils_combined
3.50564e-16	-0.442032	0.727	0.766	7.01127e-13	CD8_Tex..0	Sla	seurat_projectils_combined
3.9106e-16	-0.475032	0.4	0.503	7.82119e-13	CD8_Tex..0	Mki67	seurat_projectils_combined
1.06126e-15	-0.309929	0.462	0.557	2.12252e-12	CD8_Tex..0	Mcm3	seurat_projectils_combined
5.07455e-15	-0.268335	0.991	0.967	1.01491e-11	CD8_Tex..0	Pkm	seurat_projectils_combined
9.59721e-15	-0.256829	0.439	0.539	1.91944e-11	CD8_Tex..0	Tipin	seurat_projectils_combined
1.469e-14	-0.269377	0.667	0.732	2.93801e-11	CD8_Tex..0	Rbbp7	seurat_projectils_combined
5.70362e-14	0.257901	0.588	0.605	1.14072e-10	CD8_Tex..0	Abi3	seurat_projectils_combined
7.26341e-14	-0.376558	0.847	0.826	1.45268e-10	CD8_Tex..0	Ube2s	seurat_projectils_combined
1.16436e-13	-0.675044	0.265	0.456	2.32872e-10	CD8_Tex..0	Il1rl1	seurat_projectils_combined
1.82142e-13	-0.486134	0.778	0.759	3.64285e-10	CD8_Tex..0	Itm2c	seurat_projectils_combined
2.35104e-13	-0.498211	0.468	0.539	4.70207e-10	CD8_Tex..0	Cxcr3	seurat_projectils_combined
4.03237e-13	-0.411469	0.63	0.687	8.06474e-10	CD8_Tex..0	Gm2a	seurat_projectils_combined
5.0908e-13	-0.349429	0.225	0.376	1.01816e-09	CD8_Tex..0	Trbv13-3	seurat_projectils_combined
7.28513e-13	-0.323472	0.513	0.467	1.45703e-09	CD8_Tex..0	Hist1h2ap	seurat_projectils_combined
8.51399e-13	-0.433127	0.639	0.69	1.7028e-09	CD8_Tex..0	Krt83	seurat_projectils_combined
1.1606e-12	-0.778679	0.941	0.924	2.32119e-09	CD8_Tex..0	Tubb5	seurat_projectils_combined
1.20753e-12	-0.450121	0.674	0.7	2.41507e-09	CD8_Tex..0	Lmnb1	seurat_projectils_combined
1.37101e-12	-0.453304	0.685	0.728	2.74203e-09	CD8_Tex..0	Dgat1	seurat_projectils_combined
8.67476e-12	-1.21685	0.499	0.546	1.73495e-08	CD8_Tex..0	Ccl1	seurat_projectils_combined
1.83398e-11	-0.475388	0.312	0.446	3.66797e-08	CD8_Tex..0	Rgcc	seurat_projectils_combined
3.88871e-11	-0.344941	0.407	0.485	7.77742e-08	CD8_Tex..0	Nrp1	seurat_projectils_combined
5.21507e-11	-0.328965	0.709	0.757	1.04301e-07	CD8_Tex..0	Flna	seurat_projectils_combined
5.53711e-11	-0.421859	0.649	0.714	1.10742e-07	CD8_Tex..0	Rilpl2	seurat_projectils_combined
6.69799e-11	-0.463726	0.434	0.526	1.3396e-07	CD8_Tex..0	Ly6c2	seurat_projectils_combined
8.1114e-11	-0.319272	0.292	0.43	1.62228e-07	CD8_Tex..0	Emp1	seurat_projectils_combined
1.03599e-10	-0.551852	0.864	0.864	2.07199e-07	CD8_Tex..0	Mxd1	seurat_projectils_combined
1.22365e-10	-0.281661	0.563	0.563	2.4473e-07	CD8_Tex..0	Lrig1	seurat_projectils_combined
1.40591e-10	-0.260774	0.552	0.674	2.81182e-07	CD8_Tex..0	Itga4	seurat_projectils_combined
2.08559e-10	-0.339079	0.632	0.658	4.17118e-07	CD8_Tex..0	Anp32e	seurat_projectils_combined
2.25142e-10	-0.424405	0.621	0.664	4.50285e-07	CD8_Tex..0	Slc25a19	seurat_projectils_combined
2.72422e-10	-0.262195	0.251	0.349	5.44844e-07	CD8_Tex..0	Igkc	seurat_projectils_combined
3.25332e-10	-0.600635	0.513	0.565	6.50664e-07	CD8_Tex..0	Fam46a	seurat_projectils_combined
8.12905e-10	-0.764596	0.707	0.748	1.62581e-06	CD8_Tex..0	Isg15	seurat_projectils_combined
9.73003e-10	-0.891238	0.087	0.331	1.94601e-06	CD8_Tex..0	Il13	seurat_projectils_combined
1.0953e-09	-0.372347	0.663	0.729	2.1906e-06	CD8_Tex..0	Tsc22d3	seurat_projectils_combined
1.38079e-09	-0.564051	0.365	0.451	2.76157e-06	CD8_Tex..0	Rrm2	seurat_projectils_combined
1.61378e-09	-0.377032	0.575	0.629	3.22756e-06	CD8_Tex..0	Satb1	seurat_projectils_combined
2.34454e-09	-0.801666	0.469	0.52	4.68908e-06	CD8_Tex..0	Rln3	seurat_projectils_combined
2.58413e-09	-0.326358	0.249	0.34	5.16825e-06	CD8_Tex..0	Ccnb2	seurat_projectils_combined
2.95977e-09	-1.65969	0.478	0.527	5.91954e-06	CD8_Tex..0	Penk	seurat_projectils_combined
3.2536e-09	-0.294853	0.486	0.568	6.50719e-06	CD8_Tex..0	Sgk1	seurat_projectils_combined
3.87604e-09	-0.468807	0.751	0.778	7.75207e-06	CD8_Tex..0	Bst2	seurat_projectils_combined
4.12197e-09	-0.382073	0.528	0.452	8.24395e-06	CD8_Tex..0	Prnp	seurat_projectils_combined
4.24816e-09	-0.333502	0.324	0.41	8.49632e-06	CD8_Tex..0	Dgat2	seurat_projectils_combined
6.5538e-09	-0.545371	0.414	0.495	1.31076e-05	CD8_Tex..0	Tnf	seurat_projectils_combined
8.81185e-09	-0.295046	0.8	0.788	1.76237e-05	CD8_Tex..0	Slbp	seurat_projectils_combined
1.01409e-08	-0.327889	0.528	0.576	2.02817e-05	CD8_Tex..0	Sypl	seurat_projectils_combined
1.6163e-08	-0.26616	0.388	0.468	3.2326e-05	CD8_Tex..0	Ifih1	seurat_projectils_combined
1.62891e-08	-0.286458	0.683	0.724	3.25782e-05	CD8_Tex..0	Gm47283	seurat_projectils_combined
2.5943e-08	-0.422956	0.739	0.762	5.18859e-05	CD8_Tex..0	Itgb1	seurat_projectils_combined
2.61569e-08	-1.64437	0.328	0.416	5.23138e-05	CD8_Tex..0	Csf2	seurat_projectils_combined
3.15447e-08	-0.75285	0.472	0.505	6.30895e-05	CD8_Tex..0	Cxcl10	seurat_projectils_combined
3.43009e-08	-0.416663	0.133	0.144	6.86017e-05	CD8_Tex..0	Gzmd	seurat_projectils_combined
3.83049e-08	-0.433628	0.433	0.514	7.66098e-05	CD8_Tex..0	Trp53i11	seurat_projectils_combined
4.45265e-08	-0.586795	0.48	0.562	8.90531e-05	CD8_Tex..0	Rrad	seurat_projectils_combined
5.54717e-08	-0.335068	0.334	0.272	0.000110943	CD8_Tex..0	Ccna2	seurat_projectils_combined
7.48281e-08	-0.48271	0.561	0.591	0.000149656	CD8_Tex..0	Pttg1	seurat_projectils_combined
8.13839e-08	-0.37272	0.767	0.757	0.000162768	CD8_Tex..0	Csrp1	seurat_projectils_combined
2.86965e-07	-0.250772	0.566	0.62	0.000573931	CD8_Tex..0	N4bp1	seurat_projectils_combined
4.25384e-07	-0.30681	0.543	0.596	0.000850769	CD8_Tex..0	Mcm6	seurat_projectils_combined
8.8465e-07	-0.38623	0.803	0.82	0.0017693	CD8_Tex..0	Gm26532	seurat_projectils_combined
9.97234e-07	-0.254605	0.608	0.66	0.00199447	CD8_Tex..0	Zeb1	seurat_projectils_combined
1.01858e-06	-0.259666	0.531	0.583	0.00203716	CD8_Tex..0	Mcm7	seurat_projectils_combined
1.17372e-06	-0.444653	0.557	0.608	0.00234744	CD8_Tex..0	Uap1	seurat_projectils_combined
1.24004e-06	-0.361461	0.589	0.617	0.00248007	CD8_Tex..0	Hspa1a	seurat_projectils_combined
1.43856e-06	-0.266943	0.479	0.549	0.00287711	CD8_Tex..0	Usp18	seurat_projectils_combined
1.99869e-06	0.488708	0.459	0.414	0.00399739	CD8_Tex..0	Gzmc	seurat_projectils_combined
2.16192e-06	-0.307319	0.515	0.546	0.00432384	CD8_Tex..0	Tnfsf9	seurat_projectils_combined
3.43458e-06	-0.31145	0.819	0.779	0.00686915	CD8_Tex..0	Dek	seurat_projectils_combined
3.55012e-06	-0.347912	0.162	0.126	0.00710024	CD8_Tex..0	Gzme	seurat_projectils_combined
7.83178e-06	-0.282403	0.595	0.634	0.0156636	CD8_Tex..0	Eea1	seurat_projectils_combined
1.13503e-05	-0.251521	0.196	0.265	0.0227007	CD8_Tex..0	Il17a	seurat_projectils_combined
1.17331e-05	-0.320343	0.623	0.54	0.0234661	CD8_Tex..0	Egr1	seurat_projectils_combined
1.19415e-05	-0.339003	0.586	0.526	0.023883	CD8_Tex..0	Ccrl2	seurat_projectils_combined
1.51462e-05	-0.290856	0.508	0.541	0.0302923	CD8_Tex..0	Tk1	seurat_projectils_combined
1.80948e-05	-0.525586	0.616	0.614	0.0361897	CD8_Tex..0	Furin	seurat_projectils_combined
1.88592e-05	-0.364878	0.877	0.808	0.0377184	CD8_Tex..0	H2afv	seurat_projectils_combined
3.03864e-05	-0.513205	0.547	0.565	0.0607728	CD8_Tex..0	Fosb	seurat_projectils_combined
3.68529e-05	-0.279535	0.923	0.91	0.0737058	CD8_Tex..0	Gpx1	seurat_projectils_combined
7.86525e-05	-0.306035	0.53	0.571	0.157305	CD8_Tex..0	Bmpr2	seurat_projectils_combined
0.000124585	-0.26612	0.84	0.841	0.24917	CD8_Tex..0	Sat1	seurat_projectils_combined
0.000142464	-0.254978	0.527	0.581	0.284927	CD8_Tex..0	Rnf213	seurat_projectils_combined
0.000175649	-0.32388	0.67	0.705	0.351297	CD8_Tex..0	Tiparp	seurat_projectils_combined
0.000229409	-0.270809	0.319	0.359	0.458818	CD8_Tex..0	Spc24	seurat_projectils_combined
0.000264353	-0.369497	0.983	0.92	0.528705	CD8_Tex..0	Tnfrsf9	seurat_projectils_combined
0.000400897	-0.262822	0.472	0.513	0.801794	CD8_Tex..0	Irf4	seurat_projectils_combined
0.000569898	-0.33354	0.446	0.481	1	CD8_Tex..0	Ckb	seurat_projectils_combined
0.00060253	-0.300166	0.368	0.398	1	CD8_Tex..0	Igfbp7	seurat_projectils_combined
0.000619796	-0.336836	0.606	0.622	1	CD8_Tex..0	Ezh2	seurat_projectils_combined
0.00102916	-0.443399	0.7	0.695	1	CD8_Tex..0	H2afx	seurat_projectils_combined
0.00127162	-0.326992	0.672	0.675	1	CD8_Tex..0	Smc4	seurat_projectils_combined
0.00131226	-0.470339	0.556	0.555	1	CD8_Tex..0	Areg	seurat_projectils_combined
0.00164267	-0.301259	0.294	0.37	1	CD8_Tex..0	Ltb4r1	seurat_projectils_combined
0.00188619	-0.278196	0.67	0.698	1	CD8_Tex..0	Fam46c	seurat_projectils_combined
0.00235645	-0.347919	0.649	0.651	1	CD8_Tex..0	Tmpo	seurat_projectils_combined
0.00257788	-0.326976	0.492	0.548	1	CD8_Tex..0	Pja1	seurat_projectils_combined
0.00430126	-0.289433	0.778	0.788	1	CD8_Tex..0	Mndal	seurat_projectils_combined
0.00465507	-0.368421	0.468	0.43	1	CD8_Tex..0	Selenop	seurat_projectils_combined
0.00563317	-0.52851	0.812	0.795	1	CD8_Tex..0	Hmgn2	seurat_projectils_combined
0.00794696	-0.457626	0.431	0.471	1	CD8_Tex..0	Trbv1	seurat_projectils_combined
0.00911746	-0.375058	0.603	0.596	1	CD8_Tex..0	Tob2	seurat_projectils_combined
1.57454e-75	1.32729	0.974	0.553	3.14908e-72	Treg..8	Foxp3	seurat_projectils_combined
5.47928e-74	1.77234	0.985	0.617	1.09586e-70	Treg..8	Il2ra	seurat_projectils_combined
8.9791e-69	1.70481	0.913	0.502	1.79582e-65	Treg..8	Cd81	seurat_projectils_combined
1.27203e-63	1.47397	0.99	0.736	2.54405e-60	Treg..8	Cmtm7	seurat_projectils_combined
7.8633e-62	1.45392	1	0.841	1.57266e-58	Treg..8	Tnfrsf4	seurat_projectils_combined
2.37636e-59	1.10909	0.99	0.805	4.75272e-56	Treg..8	Ikzf2	seurat_projectils_combined
1.32976e-55	1.34938	1	0.974	2.65952e-52	Treg..8	H2afz	seurat_projectils_combined
2.45471e-51	1.21212	0.913	0.591	4.90941e-48	Treg..8	Ctsz	seurat_projectils_combined
2.56914e-49	0.491113	0.679	0.241	5.13828e-46	Treg..8	Tnfrsf8	seurat_projectils_combined
2.83801e-49	1.60375	0.969	0.644	5.67602e-46	Treg..8	Ly6a	seurat_projectils_combined
2.95835e-49	1.54667	0.791	0.384	5.91671e-46	Treg..8	Klrg1	seurat_projectils_combined
1.71342e-47	1.04694	1	0.934	3.42684e-44	Treg..8	Tnfrsf9	seurat_projectils_combined
3.16642e-47	0.962794	0.867	0.626	6.33284e-44	Treg..8	Izumo1r	seurat_projectils_combined
4.45418e-46	1.18646	0.908	0.666	8.90835e-43	Treg..8	Fabp5	seurat_projectils_combined
2.27644e-45	1.17977	0.913	0.605	4.55289e-42	Treg..8	Ass1	seurat_projectils_combined
3.09421e-44	0.889027	0.995	0.932	6.18843e-41	Treg..8	Tnfrsf18	seurat_projectils_combined
6.22127e-43	0.956431	0.908	0.612	1.24425e-39	Treg..8	Stx11	seurat_projectils_combined
3.04162e-42	0.711128	0.878	0.72	6.08324e-39	Treg..8	Itgae	seurat_projectils_combined
1.13414e-41	1.08949	0.99	0.868	2.26828e-38	Treg..8	Ctla4	seurat_projectils_combined
1.49514e-41	1.92523	0.765	0.501	2.99028e-38	Treg..8	Rln3	seurat_projectils_combined
3.81143e-41	0.745644	0.832	0.485	7.62286e-38	Treg..8	Trp53i11	seurat_projectils_combined
3.82442e-41	0.880733	0.949	0.666	7.64885e-38	Treg..8	Gm2a	seurat_projectils_combined
4.89192e-41	0.995358	0.944	0.698	9.78384e-38	Treg..8	Itgb7	seurat_projectils_combined
1.77965e-40	0.794671	0.995	0.972	3.55931e-37	Treg..8	Pkm	seurat_projectils_combined
4.98181e-40	0.865394	1	0.998	9.96362e-37	Treg..8	Ptma	seurat_projectils_combined
1.68061e-39	0.850267	1	0.988	3.36122e-36	Treg..8	Vim	seurat_projectils_combined
3.01919e-39	0.514651	0.811	0.568	6.03838e-36	Treg..8	Arl5a	seurat_projectils_combined
3.09798e-39	0.984941	0.801	0.404	6.19596e-36	Treg..8	Il1r2	seurat_projectils_combined
6.91562e-38	0.679437	0.755	0.401	1.38312e-34	Treg..8	Il1rl1	seurat_projectils_combined
2.23356e-37	0.748982	0.995	0.85	4.46711e-34	Treg..8	Zfp36l1	seurat_projectils_combined
4.60875e-37	0.747943	0.837	0.557	9.21749e-34	Treg..8	Sypl	seurat_projectils_combined
1.57023e-36	0.779938	0.857	0.724	3.14047e-33	Treg..8	Maf	seurat_projectils_combined
1.94468e-36	0.705956	0.77	0.46	3.88936e-33	Treg..8	Ebi3	seurat_projectils_combined
1.24936e-35	0.602514	0.75	0.415	2.49872e-32	Treg..8	Sdc4	seurat_projectils_combined
2.10031e-35	0.515289	1	0.997	4.20061e-32	Treg..8	Pfn1	seurat_projectils_combined
2.51078e-35	0.864721	1	0.967	5.02156e-32	Treg..8	Lgals1	seurat_projectils_combined
3.63106e-35	0.794405	0.959	0.687	7.26213e-32	Treg..8	Cd5	seurat_projectils_combined
4.05915e-35	0.573402	0.612	0.246	8.1183e-32	Treg..8	Il1rn	seurat_projectils_combined
2.60195e-34	0.942123	0.995	0.935	5.20389e-31	Treg..8	Tagln2	seurat_projectils_combined
1.00283e-33	0.781159	0.643	0.266	2.00567e-30	Treg..8	Laptm4b	seurat_projectils_combined
2.26577e-33	0.817089	0.985	0.859	4.53154e-30	Treg..8	Glrx	seurat_projectils_combined
4.86651e-33	0.64418	0.888	0.647	9.73302e-30	Treg..8	Slc25a19	seurat_projectils_combined
8.35002e-33	0.883005	0.837	0.533	1.67e-29	Treg..8	Lmna	seurat_projectils_combined
2.30465e-32	0.798055	0.847	0.613	4.60929e-29	Treg..8	Phgdh	seurat_projectils_combined
3.28197e-32	0.494766	0.745	0.499	6.56394e-29	Treg..8	Zc3h12d	seurat_projectils_combined
3.85001e-32	0.581109	1	0.832	7.70002e-29	Treg..8	Pim1	seurat_projectils_combined
8.04751e-32	0.679632	0.878	0.58	1.6095e-28	Treg..8	Fkbp2	seurat_projectils_combined
8.27399e-32	0.401986	0.684	0.367	1.6548e-28	Treg..8	Itgb8	seurat_projectils_combined
2.63273e-31	0.682081	0.959	0.778	5.26546e-28	Treg..8	Syngr2	seurat_projectils_combined
4.24407e-31	0.573097	0.755	0.479	8.48813e-28	Treg..8	Slc15a3	seurat_projectils_combined
5.67304e-31	0.419556	0.776	0.534	1.13461e-27	Treg..8	Cdkn2c	seurat_projectils_combined
1.93897e-30	0.738086	0.974	0.817	3.87794e-27	Treg..8	Mdh1	seurat_projectils_combined
4.46668e-30	1.06775	0.76	0.55	8.93337e-27	Treg..8	Areg	seurat_projectils_combined
1.63554e-29	0.68227	0.995	0.793	3.27107e-26	Treg..8	Tigit	seurat_projectils_combined
1.97033e-29	0.527719	0.776	0.487	3.94066e-26	Treg..8	Psen2	seurat_projectils_combined
2.10715e-29	0.78782	0.821	0.613	4.21429e-26	Treg..8	Ccr8	seurat_projectils_combined
2.30431e-29	0.814401	0.995	0.964	4.60862e-26	Treg..8	S100a10	seurat_projectils_combined
2.98394e-29	0.942602	0.837	0.671	5.96788e-26	Treg..8	Chchd10	seurat_projectils_combined
5.49519e-29	0.835671	0.73	0.488	1.09904e-25	Treg..8	Bmyc	seurat_projectils_combined
9.01054e-29	0.589536	0.857	0.748	1.80211e-25	Treg..8	Ikzf4	seurat_projectils_combined
1.13276e-28	0.722752	0.908	0.679	2.26552e-25	Treg..8	Batf	seurat_projectils_combined
4.07786e-175	1.3166	0.801	0.5	8.15573e-172	Treg..2	Sell	seurat_projectils_combined
4.40642e-28	-0.963518	0.592	0.84	8.81284e-25	Treg..8	Bcl2	seurat_projectils_combined
1.75753e-27	0.665636	0.923	0.693	3.51506e-24	Treg..8	Rilpl2	seurat_projectils_combined
4.58037e-27	0.64495	0.806	0.562	9.16073e-24	Treg..8	Slc16a3	seurat_projectils_combined
5.02502e-27	0.460653	0.684	0.44	1.005e-23	Treg..8	Uhrf1	seurat_projectils_combined
8.29051e-27	0.741727	0.98	0.881	1.6581e-23	Treg..8	Ran	seurat_projectils_combined
9.71449e-27	0.527066	0.857	0.632	1.9429e-23	Treg..8	Snx2	seurat_projectils_combined
1.26504e-26	0.881505	0.893	0.689	2.53009e-23	Treg..8	Lmnb1	seurat_projectils_combined
1.30386e-26	0.531454	0.857	0.548	2.60772e-23	Treg..8	Fam110a	seurat_projectils_combined
1.46621e-26	0.707995	0.75	0.435	2.93242e-23	Treg..8	Ccr2	seurat_projectils_combined
1.92656e-25	0.689772	0.796	0.583	3.85313e-22	Treg..8	Dctpp1	seurat_projectils_combined
2.58772e-25	0.429622	0.811	0.614	5.17545e-22	Treg..8	Wls	seurat_projectils_combined
2.97189e-25	0.346603	0.801	0.646	5.94379e-22	Treg..8	Swap70	seurat_projectils_combined
3.11438e-25	0.51408	0.602	0.337	6.22876e-22	Treg..8	Ltf	seurat_projectils_combined
9.05799e-25	0.643036	0.923	0.71	1.8116e-21	Treg..8	Selenoh	seurat_projectils_combined
2.73801e-24	0.368274	0.776	0.603	5.47601e-21	Treg..8	N4bp1	seurat_projectils_combined
3.92433e-24	-1.05522	0.755	0.888	7.84866e-21	Treg..8	Ms4a4b	seurat_projectils_combined
6.86102e-24	0.567147	0.816	0.561	1.3722e-20	Treg..8	Glipr1	seurat_projectils_combined
7.71495e-24	0.525835	0.872	0.589	1.54299e-20	Treg..8	Uap1	seurat_projectils_combined
9.75713e-24	0.603679	0.954	0.759	1.95143e-20	Treg..8	Itm2c	seurat_projectils_combined
9.92083e-24	-0.979592	0.673	0.871	1.98417e-20	Treg..8	Ctsw	seurat_projectils_combined
1.31196e-23	0.283315	0.719	0.465	2.62393e-20	Treg..8	Cpd	seurat_projectils_combined
1.31285e-23	0.376649	0.607	0.345	2.62569e-20	Treg..8	Ltb4r1	seurat_projectils_combined
1.45971e-23	0.41967	0.806	0.504	2.91943e-20	Treg..8	Fam129a	seurat_projectils_combined
1.55092e-23	0.71352	0.699	0.494	3.10183e-20	Treg..8	Egln3	seurat_projectils_combined
2.42348e-23	0.548185	0.872	0.636	4.84697e-20	Treg..8	Nfkbiz	seurat_projectils_combined
3.34878e-23	1.23913	0.745	0.555	6.69755e-20	Treg..8	Stmn1	seurat_projectils_combined
4.11946e-23	0.617445	0.99	0.915	8.23892e-20	Treg..8	Nfkbia	seurat_projectils_combined
4.42043e-23	0.277901	0.76	0.593	8.84086e-20	Treg..8	Epb41l2	seurat_projectils_combined
4.76171e-23	0.411382	0.796	0.58	9.52343e-20	Treg..8	Gpr65	seurat_projectils_combined
4.77452e-23	0.623861	0.893	0.711	9.54905e-20	Treg..8	Rbbp7	seurat_projectils_combined
5.33481e-23	0.682742	1	0.922	1.06696e-19	Treg..8	Ifi27l2a	seurat_projectils_combined
7.28777e-23	0.784625	0.985	0.842	1.45755e-19	Treg..8	Ddit4	seurat_projectils_combined
8.23793e-23	-0.877325	0.255	0.612	1.64759e-19	Treg..8	Tnfsf8	seurat_projectils_combined
1.30961e-22	0.383157	0.582	0.292	2.61923e-19	Treg..8	Ermn	seurat_projectils_combined
1.33009e-22	0.69572	0.628	0.402	2.66018e-19	Treg..8	Cdca8	seurat_projectils_combined
1.83825e-22	0.520662	0.832	0.589	3.67651e-19	Treg..8	Tmem109	seurat_projectils_combined
2.25166e-22	0.497761	0.786	0.665	4.50332e-19	Treg..8	Ahr	seurat_projectils_combined
3.10842e-22	0.32649	0.551	0.228	6.21683e-19	Treg..8	Pcsk1	seurat_projectils_combined
3.32129e-22	0.338273	0.577	0.306	6.64258e-19	Treg..8	Atrnl1	seurat_projectils_combined
4.53839e-22	0.296547	0.699	0.582	9.07677e-19	Treg..8	Ncmap	seurat_projectils_combined
6.65638e-22	0.688901	0.673	0.486	1.33128e-18	Treg..8	Prdx4	seurat_projectils_combined
1.50785e-21	0.648085	0.709	0.537	3.0157e-18	Treg..8	Vrk1	seurat_projectils_combined
1.53728e-21	0.459304	0.832	0.711	3.07456e-18	Treg..8	Gm47283	seurat_projectils_combined
1.54721e-21	0.357048	0.75	0.533	3.09443e-18	Treg..8	Lamc1	seurat_projectils_combined
1.60753e-21	0.418775	0.832	0.605	3.21506e-18	Treg..8	Rcsd1	seurat_projectils_combined
2.52937e-21	0.403383	1	0.998	5.05875e-18	Treg..8	Ppia	seurat_projectils_combined
2.63955e-21	0.550971	0.786	0.629	5.2791e-18	Treg..8	Hacd3	seurat_projectils_combined
5.41788e-21	0.441077	0.755	0.52	1.08358e-17	Treg..8	Gbp3	seurat_projectils_combined
7.31793e-21	0.362327	0.719	0.536	1.46359e-17	Treg..8	Ccrl2	seurat_projectils_combined
1.79448e-20	0.365537	0.893	0.719	3.58897e-17	Treg..8	Snx18	seurat_projectils_combined
4.65945e-20	0.277818	0.622	0.394	9.3189e-17	Treg..8	Ncapd3	seurat_projectils_combined
6.50125e-20	0.633915	0.985	0.873	1.30025e-16	Treg..8	Hsp90b1	seurat_projectils_combined
8.47821e-20	0.387893	0.587	0.315	1.69564e-16	Treg..8	Rad51	seurat_projectils_combined
1.00311e-19	0.377772	0.765	0.625	2.00622e-16	Treg..8	Rab11fip1	seurat_projectils_combined
1.45645e-19	0.262602	0.791	0.571	2.91289e-16	Treg..8	Ly75	seurat_projectils_combined
1.54442e-19	0.994006	0.898	0.818	3.08884e-16	Treg..8	Tuba1b	seurat_projectils_combined
2.54338e-19	0.595111	0.704	0.529	5.08677e-16	Treg..8	Rrm1	seurat_projectils_combined
2.88627e-19	1.03524	0.602	0.366	5.77254e-16	Treg..8	Birc5	seurat_projectils_combined
3.08397e-19	1.06916	0.98	0.927	6.16793e-16	Treg..8	Tubb5	seurat_projectils_combined
4.33076e-19	0.311083	0.745	0.515	8.66152e-16	Treg..8	Grn	seurat_projectils_combined
7.47873e-19	1.15997	0.638	0.474	1.49575e-15	Treg..8	Mki67	seurat_projectils_combined
8.09681e-19	0.501823	0.995	0.931	1.61936e-15	Treg..8	Hint1	seurat_projectils_combined
1.19387e-18	0.276267	0.633	0.457	2.38773e-15	Treg..8	Rnase4	seurat_projectils_combined
1.3239e-18	0.503701	0.944	0.79	2.64779e-15	Treg..8	Nr4a1	seurat_projectils_combined
2.94792e-18	0.727541	0.964	0.844	5.89585e-15	Treg..8	Ly6e	seurat_projectils_combined
3.60201e-18	0.406061	0.918	0.714	7.20401e-15	Treg..8	Gadd45b	seurat_projectils_combined
4.25429e-18	0.745345	0.893	0.796	8.50857e-15	Treg..8	Hmgn2	seurat_projectils_combined
4.31862e-18	0.50118	0.724	0.556	8.63723e-15	Treg..8	Gmnn	seurat_projectils_combined
5.02426e-18	0.779889	0.709	0.591	1.00485e-14	Treg..8	Lig1	seurat_projectils_combined
5.48213e-18	0.362294	0.852	0.675	1.09643e-14	Treg..8	Bcl2l1	seurat_projectils_combined
5.70564e-18	0.301923	0.673	0.476	1.14113e-14	Treg..8	Ccdc184	seurat_projectils_combined
6.13059e-18	0.314804	0.668	0.484	1.22612e-14	Treg..8	Lrba	seurat_projectils_combined
7.01853e-18	0.426289	0.867	0.598	1.40371e-14	Treg..8	Cks2	seurat_projectils_combined
7.17575e-18	0.540135	0.827	0.646	1.43515e-14	Treg..8	Tmpo	seurat_projectils_combined
8.45379e-18	0.420039	0.653	0.526	1.69076e-14	Treg..8	Cep85l	seurat_projectils_combined
8.82352e-18	0.473432	1	0.986	1.7647e-14	Treg..8	Ldha	seurat_projectils_combined
1.08532e-17	-1.07227	0.668	0.818	2.17063e-14	Treg..8	Nkg7	seurat_projectils_combined
1.19985e-17	0.321464	0.607	0.468	2.3997e-14	Treg..8	Slc36a3os	seurat_projectils_combined
1.67114e-17	0.473018	0.862	0.724	3.34228e-14	Treg..8	Gata3	seurat_projectils_combined
1.96166e-17	0.304588	0.719	0.61	3.92332e-14	Treg..8	Neb	seurat_projectils_combined
2.16725e-17	0.444798	0.985	0.96	4.33451e-14	Treg..8	Atp5g3	seurat_projectils_combined
2.85596e-17	0.524553	0.714	0.567	5.71193e-14	Treg..8	Mcm7	seurat_projectils_combined
4.07567e-17	0.273977	0.709	0.588	8.15133e-14	Treg..8	Myo1e	seurat_projectils_combined
4.76583e-17	0.333034	0.974	0.772	9.53166e-14	Treg..8	Rora	seurat_projectils_combined
5.34491e-17	0.513624	0.796	0.536	1.06898e-13	Treg..8	Rrad	seurat_projectils_combined
6.3822e-17	0.478425	0.852	0.647	1.27644e-13	Treg..8	Anp32e	seurat_projectils_combined
9.49222e-17	0.574841	0.898	0.726	1.89844e-13	Treg..8	Pdia6	seurat_projectils_combined
9.61291e-17	0.683848	0.689	0.563	1.92258e-13	Treg..8	Mcm5	seurat_projectils_combined
9.9917e-17	0.546652	0.98	0.846	1.99834e-13	Treg..8	Calr	seurat_projectils_combined
1.05011e-16	0.588255	0.959	0.877	2.10022e-13	Treg..8	Dbi	seurat_projectils_combined
1.48979e-16	0.339703	0.888	0.66	2.97959e-13	Treg..8	Rad21	seurat_projectils_combined
1.61796e-16	0.485438	0.939	0.839	3.23591e-13	Treg..8	Anp32b	seurat_projectils_combined
1.61815e-16	0.373094	0.898	0.765	3.23631e-13	Treg..8	Dusp4	seurat_projectils_combined
1.77185e-16	0.257753	0.638	0.505	3.5437e-13	Treg..8	Sema4b	seurat_projectils_combined
1.81617e-16	0.498064	0.985	0.916	3.63235e-13	Treg..8	Hnrnpab	seurat_projectils_combined
1.89234e-16	1.73589	0.643	0.512	3.78467e-13	Treg..8	Penk	seurat_projectils_combined
1.90828e-16	0.349852	0.801	0.61	3.81656e-13	Treg..8	Snrpa1	seurat_projectils_combined
2.03355e-16	0.437233	1	0.948	4.06709e-13	Treg..8	Sdf4	seurat_projectils_combined
2.10022e-16	0.593547	0.673	0.535	4.20044e-13	Treg..8	Tyms	seurat_projectils_combined
2.30629e-16	0.314459	0.546	0.336	4.61257e-13	Treg..8	Myb	seurat_projectils_combined
2.54231e-16	0.439112	0.913	0.734	5.08461e-13	Treg..8	Snrpd1	seurat_projectils_combined
4.44902e-16	0.448306	0.883	0.694	8.89804e-13	Treg..8	Mrpl18	seurat_projectils_combined
5.13017e-16	0.548404	0.99	0.966	1.02603e-12	Treg..8	Crip1	seurat_projectils_combined
6.122e-16	0.460371	0.755	0.658	1.2244e-12	Treg..8	Nrip1	seurat_projectils_combined
8.7651e-16	0.415848	0.617	0.472	1.75302e-12	Treg..8	Sgip1	seurat_projectils_combined
8.92253e-16	0.394189	0.888	0.665	1.78451e-12	Treg..8	Icam1	seurat_projectils_combined
1.04226e-15	-1.06782	0.577	0.745	2.08452e-12	Treg..8	Klrc1	seurat_projectils_combined
1.5466e-15	0.576712	0.944	0.78	3.09321e-12	Treg..8	Emp3	seurat_projectils_combined
1.73503e-15	0.359995	1	0.999	3.47005e-12	Treg..8	Actb	seurat_projectils_combined
1.76301e-15	0.485149	0.99	0.952	3.52602e-12	Treg..8	Hmgb1	seurat_projectils_combined
1.80651e-15	0.42692	0.944	0.818	3.61303e-12	Treg..8	Banf1	seurat_projectils_combined
1.8248e-15	0.523237	0.827	0.67	3.6496e-12	Treg..8	Smc4	seurat_projectils_combined
1.89171e-15	0.431451	0.638	0.468	3.78341e-12	Treg..8	Nrm	seurat_projectils_combined
6.2638e-69	1.02552	0.779	0.627	1.25276e-65	Th1..4	Tcf7	seurat_projectils_combined
2.2382e-15	0.294788	0.73	0.548	4.47639e-12	Treg..8	Fam46a	seurat_projectils_combined
2.52391e-15	0.417818	0.99	0.902	5.04782e-12	Treg..8	Prdx1	seurat_projectils_combined
2.89733e-15	0.296151	0.862	0.716	5.79466e-12	Treg..8	Got1	seurat_projectils_combined
2.99566e-15	0.494796	0.929	0.764	5.99131e-12	Treg..8	Pa2g4	seurat_projectils_combined
3.03545e-15	0.367022	0.77	0.573	6.0709e-12	Treg..8	Plec	seurat_projectils_combined
3.08629e-15	0.411848	0.888	0.756	6.17257e-12	Treg..8	Csrp1	seurat_projectils_combined
3.12275e-15	0.402533	0.577	0.384	6.24549e-12	Treg..8	Dgat2	seurat_projectils_combined
3.26007e-15	-0.426701	0.281	0.578	6.52014e-12	Treg..8	Tbc1d4	seurat_projectils_combined
4.09512e-15	0.387062	0.913	0.704	8.19025e-12	Treg..8	Casp3	seurat_projectils_combined
4.93184e-15	0.45461	0.76	0.647	9.86369e-12	Treg..8	Ppa1	seurat_projectils_combined
5.55595e-15	0.380136	0.883	0.742	1.11119e-11	Treg..8	Flna	seurat_projectils_combined
7.37015e-15	0.433434	0.867	0.732	1.47403e-11	Treg..8	Rel	seurat_projectils_combined
1.03146e-14	0.340677	0.699	0.563	2.06292e-11	Treg..8	Psip1	seurat_projectils_combined
1.19972e-14	0.373383	0.964	0.85	2.39944e-11	Treg..8	Traf1	seurat_projectils_combined
1.24994e-14	-0.862069	0.612	0.799	2.49989e-11	Treg..8	Lgals3	seurat_projectils_combined
1.39272e-14	0.752147	0.658	0.531	2.78544e-11	Treg..8	Mcm3	seurat_projectils_combined
1.56807e-14	0.366767	0.99	0.913	3.13614e-11	Treg..8	Gclm	seurat_projectils_combined
1.64943e-14	-0.802992	0.51	0.726	3.29885e-11	Treg..8	Gzma	seurat_projectils_combined
1.8617e-14	0.804888	0.612	0.473	3.72341e-11	Treg..8	Smc2	seurat_projectils_combined
1.94193e-14	0.920169	0.929	0.831	3.88387e-11	Treg..8	Hmgb2	seurat_projectils_combined
1.97364e-14	0.284569	0.633	0.493	3.94728e-11	Treg..8	Pmf1	seurat_projectils_combined
2.13609e-14	0.305111	0.689	0.57	4.27218e-11	Treg..8	Cd83	seurat_projectils_combined
2.16186e-14	0.279818	0.73	0.538	4.32372e-11	Treg..8	Tlnrd1	seurat_projectils_combined
2.36394e-14	0.294516	0.653	0.579	4.72789e-11	Treg..8	Gatsl3	seurat_projectils_combined
2.72742e-14	0.408641	0.903	0.738	5.45484e-11	Treg..8	Pkp3	seurat_projectils_combined
3.12398e-14	0.429138	0.944	0.825	6.24795e-11	Treg..8	Plp2	seurat_projectils_combined
3.28374e-14	0.40393	0.786	0.611	6.56749e-11	Treg..8	Pcna	seurat_projectils_combined
4.25496e-14	0.458609	0.913	0.763	8.50993e-11	Treg..8	Nap1l1	seurat_projectils_combined
4.71879e-14	0.566347	0.852	0.697	9.43758e-11	Treg..8	Dut	seurat_projectils_combined
5.67386e-14	0.312599	0.781	0.62	1.13477e-10	Treg..8	Ncaph2	seurat_projectils_combined
6.15726e-14	0.305773	0.776	0.644	1.23145e-10	Treg..8	Hnrnpd	seurat_projectils_combined
[truncated: 14,105 more rows]
