# Supplementary material for: Immunotherapy targeting different immune compartments in combination with radiation therapy induces regression of resistant tumors
Source: Nat Commun. 2023 Aug 24;14:5146. doi: 10.1038/s41467-023-40844-3 (PMC10449830; doi:10.1038/s41467-023-40844-3)
Supplement: Supplementary file 6 — Supplementary Data 3 [file 41467_2023_40844_MOESM6_ESM.xlsx]

## Sheet: Seurat
Cluster	Average frequency	Untreated	CTLA4	RT	RT+CTLA4	Differentially expressed genes (adjusted p-value < 0.01, average fold change > 2, percent of cells in cluster expressing gene > 0.6)
0	0.26276	0.307292	0.209375	0.333333	0.201042	Cd8a, Cd8b1, Ctsd, Gzma, Gzmb, Klra5, Klrc1, Lgals3, Nkg7, Pdcd1, Spp1, Trgv2
1	0.117708	0.0817708	0.109375	0.075	0.204687	Ccl5, Gzmk, Ly6c1, Ly6c2
2	0.117708	0.143229	0.141146	0.126042	0.0604167	Ahr, Areg, Arl5a, Arl5c, Ass1, Batf, Ccr2, Ccr7, Ccrl2, Cd5, Cd81, Cd83, Cebpb, Cmtm7, Ctla4, Cxcr4, Dgat2, Dusp1, Fabp5, Foxp3, Gadd45b, Gm2a, Got1, Icam1, Ier5, Ifi27l2a, Ikzf2, Ikzf4, Il1rl1, Il2ra, Itgae, Itgb7, Itm2c, Izumo1r, Klrg1, Lmna, Ltb, Ly6a, Maf, Mxd1, Nfkbia, Nfkbiz, Nr4a1, Penk, Pim1, Ppp1r15a, Psen2, Rel, Rilpl2, Rora, Rrad, Samhd1, Sdc4, Sell, Slc25a19, Snx18, Stx11, Syngr2, Tgi…
3	0.105599	0.0645833	0.167708	0.0302083	0.159896	Bhlhe40, Ccl1, Ccr8, Cd4, Cd40lg, Cd82, Cd83, Csf2, Emb, Fabp5, Furin, Igfbp7, Il13, Il1r2, Krt83, Lgals7, Lta, Nfkbid, Penk, Prnp, Ramp3, Scin, Tnfsf11, Tnfsf8
4	0.074349	0.108854	0.0854167	0.0494792	0.0536458	Dusp10, Ecm1, Klf2, Klf3, Pja1, Ramp3, S1pr1, Socs3, Tbc1d4, Tcf7
5	0.0630208	0.0604167	0.0484375	0.0869792	0.05625	Dut, Mcm3, Mcm5, Mcm6, Stmn1
6	0.0419271	0.0380208	0.0338542	0.0416667	0.0541667	Ccl1, Ccl3, Ccl4, Cd8a, Ifng, Irf8, Nr4a2, Rgs16, Xcl1
7	0.041276	0.0302083	0.0364583	0.0583333	0.0401042	Anapc5, Anp32b, Asf1b, Aurkb, Birc5, Ccdc34, Ccna2, Ccnb2, Cdca3, Cdca8, Cdk1, Cenpa, Cenpe, Cenpf, Cenpw, Cks1b, Clspn, Dek, Dut, Esco2, Ezh2, Fbxo5, Gm4316, Gmnn, H2afv, H2afx, H2afz, Hist1h1b, Hist1h1e, Hist1h2ae, Hist1h2ap, Hmgb1, Hmgb2, Hmgn2, Hnrnpab, Incenp, Knl1, Lmnb1, Ly6e, Mcm7, Mki67, Nrm, Nusap1, Pclaf, Pcna, Prc1, Ptma, Pttg1, Racgap1, Rad51, Ran, Rrm1, Rrm2, Selenoh, Siva1, Slbp, S…
8	0.0351562	0.046875	0.0421875	0.0239583	0.0276042	Ass1, Bmyc, Cd81, Cmtm7, Ctsz, Fabp5, Foxp3, H2afz, Ikzf2, Il1r2, Il2ra, Klrg1, Ly6a, Mki67, Penk, Rln3, Stmn1, Stx11, Tnfrsf4, Tuba1b, Tubb5
9	0.0332031	0.0286458	0.0223958	0.0421875	0.0395833	Aftph, Bst2, Cmpk2, Cxcl10, Daxx, Dtx3l, Eif2ak2, Gbp2, Gbp4, Gbp7, Gbp9, Herc6, Ifi203, Ifi208, Ifi209, Ifi214, Ifi27l2a, Ifi47, Ifih1, Ifit1, Ifit3, Ifit3b, Igtp, Irf7, Isg15, Isg20, Mndal, Ms4a4b, Mx1, Oas3, Parp14, Phf11b, Rnf213, Rsad2, Rtp4, Samhd1, Slfn1, Slfn5, Slfn8, Stat1, Tgtp2, Tor3a, Trafd1, Trim30a, Ube2l6, Usp18, Xaf1, Zbp1
10	0.0299479	0.0260417	0.0239583	0.0432292	0.0265625	Birc5, Ccnb2, Cenpa, Cks1b, Dap, Hmgb2, Hmgn2, Ly6e, Mt1, Pttg1, Selenoh, Ube2c
11	0.0251302	0.0192708	0.0421875	0.0104167	0.0286458	Cd40lg, Dusp10, Ecm1, Ell2, Fam46a, Gata3, Il1rl1, Il4, Ldha, Lgals7, Myo6, Nfkbia, Pdlim1, Ramp3, Rgs1, Tnfsf8
12	0.0214844	0.0161458	0.0151042	0.0333333	0.0213542	Ctsd, Gzma, Gzmb, Gzmc, Gzmd, Gzme, Gzmf, Gzmg, Ifitm1, Irf8, Klra5, Lgals3, Mt1, Prf1, S100a6, Spp1
13	0.0209635	0.0119792	0.009375	0.0390625	0.0234375	Ahr, Areg, Bhlhe40, Ccr7, Cd4, Cd81, Ctla4, Ecm1, Ern1, Foxp3, Ikzf2, Il2ra, Itgae, Itgb7, Izumo1r, Lamc1, Ly75, Maf, Malat1, Myh9, Neat1, Nfkbiz, Pim1, Rel, Rora, Samhd1, Sdc4, Sell, Sema4b, Snx18, Stat1, Stat3, Swap70, Zfp36l1
14	0.00390625	0.00677083	0.0046875	0.00260417	0.0015625	Aif1, Apoe, C1qa, C1qb, C1qc, Cd63, Cd74, Ctsz, Fcer1g, Fcgr2b, Fcgr3, Gatm, Grn, H2-Aa, H2-Ab1, H2-Eb1, Il1b, Lgmn, Lyz2, Tgfbi, Tyrobp
15	0.00325521	0.00364583	0.00416667	0.00416667	0.00104167	Car2, Cd160, Cd7, Emid1, Fcer1g, Igha, Klra5, Klra7, Plac8, S100a1, Tyrobp, Xcl1
16	0.00260417	0.00625	0.00416667	0	0	Actn2, Avpi1, Cd69, Ckb, Emb, Espn, Ffar2, Furin, Gm2a, Gpx1, Gzmb, Ifngr2, Il17a, Il17re, Il23r, Kctd12, Krt83, Lgals3, Lmo4, Ltb4r1, Myc, Nfkbia, Pim1, Prr29, Pxdc1, Ramp1, Selenop, Serpinb1a, Smox, Tcrg-C1, Tgm2, Tiparp, Tmem176a, Tmem176b, Tnf, Tnfsf14, Zbtb16, Zfp36l1

## Sheet: ProjectTIL
Cluster	Average frequency	Untreated	CTLA4	RT	RT+CTLA4	Differentially expressed genes (adjusted p-value < 0.01, average fold change > 2, percent of cells in cluster expressing gene > 0.6)
CD8_Tex	0.422656	0.432812	0.304167	0.598437	0.355208	Cd8a, Cd8b1, Cst7, Ctsd, Gzma, Gzmb, Ifitm1, Irf8, Klra5, Klrc1, Klrd1, Lat2, Lgals3, Mt1, Nkg7, Pdcd1, Prf1, Spp1, Trgv2
Th1	0.24375	0.209896	0.361458	0.0984375	0.305208	Cd4, Cd40lg, Ecm1, Emb, Klf2, Krt83, Lgals7, Lta, Ramp3, Tnfsf11, Tnfsf8
Treg	0.136328	0.176563	0.146875	0.155729	0.0661458	Ahr, Areg, Arl5a, Arl5c, Ass1, Batf, Bmyc, Ccr2, Ccr7, Ccr8, Ccrl2, Cd5, Cd81, Cd83, Cmtm7, Ctla4, Ctsz, Ddit4, Dgat2, Dusp1, Fabp5, Foxp3, Gadd45b, Glrx, Gm2a, Icam1, Ifi27l2a, Ikzf2, Ikzf4, Il1r2, Il1rl1, Il2ra, Itgae, Itgb7, Itm2c, Izumo1r, Klrg1, Laptm4b, Lmna, Ltb, Ly6a, Maf, Mxd1, Nfkbia, Nfkbiz, Nr4a1, Penk, Pim1, Rel, Rilpl2, Rln3, Rora, Rrad, Samhd1, Sdc4, Sell, Slc25a19, Snx18, Stat1, S…
CD8_EffectorMemory	0.0992187	0.0609375	0.0802083	0.090625	0.165104	Ccl5, Gzmk, Ly6c1, Ly6c2
CD8_Tpex	0.0348958	0.0276042	0.0364583	0.0166667	0.0588542	Ccl1, Ccr7, Ifng, Irf8, Nr4a2, Rgs16, Xcl1
CD8_NaiveLike	0.028125	0.0479167	0.0333333	0.0197917	0.0114583	Klf2, Ly6c1, Ly6c2
CD8_EarlyActiv	0.0154948	0.0114583	0.015625	0.00677083	0.028125	Ccl5, Cd69, Dusp2, Gramd3, Klf2, Ly6c1, Ly6c2, Zfp36l2
CD4_NaiveLike	0.0125	0.0229167	0.0119792	0.0125	0.00260417	Ccr7, Dusp10, Ecm1, Gramd3, Klf2, Klf3, Lef1, Pja1, Ramp3, S1pr1, Socs3, Tcf7, Trbv20, Trib2
Tfh	0.00703125	0.00989583	0.00989583	0.00104167	0.00729167	Ccr7, Tnfrsf4, Zfp36l1

## Sheet: CD8 Tex
Cluster	Proportion of total cells	Proportion of CD8_Tex cells	Untreated	CTLA4	RT	RT+CTLA4	Differentially expressed genes (adjusted p-value < 0.01, average fold change > 2, percent of cells in cluster expressing gene > 0.6)
CD8_Tex	0.422656	1	0.432812	0.304167	0.598437	0.355208	Cd8a, Cd8b1, Cst7, Ctsd, Gzma, Gzmb, Ifitm1, Irf8, Klra5, Klrc1, Klrd1, Lat2, Lgals3, Mt1, Nkg7, Pdcd1, Prf1, Spp1, Trgv2
CD8_Tex..0	0.241016	0.57024	0.292708	0.180729	0.314063	0.176563	Cd8a, Cd8b1, Ctsd, Gzma, Gzmb, Klra5, Klrc1, Lgals3, Nkg7, Pdcd1, Spp1, Trgv2
CD8_Tex..1	0.0135417	0.0320394	0.0046875	0.0046875	0.0203125	0.0244792	NA
CD8_Tex..5	0.0550781	0.130314	0.0447917	0.040625	0.0828125	0.0520833	Dut, Mcm3, Mcm5, Mcm6, Stmn1
CD8_Tex..6	0.0174479	0.0412816	0.0182292	0.009375	0.0270833	0.0151042	NA
CD8_Tex..7	0.0360677	0.0853358	0.025	0.028125	0.0557292	0.0354167	Anapc5, Anp32b, Asf1b, Aurkb, Birc5, Ccdc34, Ccna2, Ccnb2, Cdca3, Cdca8, Cdk1, Cenpa, Cenpe, Cenpf, Cenpw, Cks1b, Clspn, Dek, Dnajc9, Dut, Esco2, Ezh2, Fbxo5, Fen1, Gm4316, Gmnn, H2afv, H2afx, H2afz, Hist1h1b, Hist1h1e, Hist1h2ae, Hist1h2ak, Hist1h2ap, Hmgb1, Hmgb2, Hmgn2, Hnrnpa3, Hnrnpab, Incenp, Knl1, Lmnb1, Lsm2, Ly6e, Mcm5, Mcm7, Mki67, Nrm, Nusap1, Pclaf, Pcna, Prc1, Ptma, Pttg1, Racgap1, R…
CD8_Tex..10	0.025651	0.0606901	0.021875	0.0208333	0.040625	0.0192708	Ccnb2, Cenpa, Dap, Hmgn2, Ly6e, Mt1, Pttg1, Selenoh, Ube2c
CD8_Tex..12	0.0209635	0.0495995	0.0161458	0.0135417	0.0328125	0.0213542	Ctsd, Gzma, Gzmb, Gzmc, Gzmd, Gzme, Gzmf, Gzmg, Ifitm1, Irf8, Klra5, Lgals3, Mt1, Prf1, S100a6, Spp1

## Sheet: Th1
Cluster	Average frequency	Proportion of Th1 cells	Untreated	CTLA4	RT	RT+CTLA4	Differentially expressed genes (adjusted p-value < 0.01, average fold change > 2, percent of cells in cluster expressing gene > 0.6)
Th1	0.24375	1	0.209896	0.361458	0.0984375	0.305208	Cd4, Cd40lg, Ecm1, Emb, Klf2, Krt83, Lgals7, Lta, Ramp3, Tnfsf11, Tnfsf8
Th1..1	0.0152344	0.0625	0.0109375	0.0171875	0.0046875	0.028125	Cd69, Ifitm2, Ifitm3, Klf2
Th1..2	0.0210938	0.0865385	0.01875	0.0359375	0.015625	0.0140625	Ass1, Cxcr4, Dusp1, Foxp3, Ikzf2, Itgb7, Izumo1r, Klf2, Nfkbia, Nfkbiz, Pim1, Ppp1r15a, Rrad, Samhd1, Sell, Snx18, Tgif1, Tnfrsf4, Zfp36, Zfp36l1
Th1..3	0.100651	0.412927	0.0604167	0.161979	0.028125	0.152083	Bhlhe40, Ccl1, Ccr8, Cd4, Cd40lg, Cd82, Cd83, Csf2, Emb, Fabp5, Furin, Igfbp7, Il13, Il1r2, Krt83, Lgals7, Lta, Nfkbid, Penk, Prnp, Ramp3, Scin, Tnfsf11, Tnfsf8
Th1..4	0.05	0.205128	0.0697917	0.0630208	0.0286458	0.0385417	Cd4, Dusp10, Ecm1, Emb, Klf2, Klf3, Ramp3, Rgs1, S1pr1, Socs3, Tbc1d4, Tcf7
Th1..11	0.0238281	0.0977564	0.01875	0.0401042	0.0104167	0.0260417	Cd40lg, Cdkn1a, Dusp10, Ecm1, Ell2, Emb, Fam46a, Gata3, Il1rl1, Il4, Ldha, Lgals7, Myo6, Nfkbia, Pdlim1, Pim1, Ramp3, Rgs1, Tnfsf8	Gata3 is transcription factor for Th2 cells. Th2 cells produce Il4

## Sheet: Treg
Cluster	Proportion of total cells	Proportion of Treg cells	Untreated	CTLA4	RT	RT+CTLA4	Differentially expressed genes (adjusted p-value < 0.01, average fold change > 2, percent of cells in cluster expressing gene > 0.6)
Treg	0.136328	1	0.176563	0.146875	0.155729	0.0661458	Ahr, Areg, Arl5a, Arl5c, Ass1, Batf, Bmyc, Ccr2, Ccr7, Ccr8, Ccrl2, Cd5, Cd81, Cd83, Cmtm7, Ctla4, Ctsz, Ddit4, Dgat2, Dusp1, Fabp5, Foxp3, Gadd45b, Glrx, Gm2a, Icam1, Ifi27l2a, Ikzf2, Ikzf4, Il1r2, Il1rl1, Il2ra, Itgae, Itgb7, Itm2c, Izumo1r, Klrg1, Laptm4b, Lmna, Ltb, Ly6a, Maf, Mxd1, Nfkbia, Nfkbiz, Nr4a1, Penk, Pim1, Rel, Rilpl2, Rln3, Rora, Rrad, Samhd1, Sdc4, Sell, Slc25a19, Snx18, Stat1, S…
Treg..2	0.0950521	0.69723	0.122917	0.103125	0.108854	0.0453125	Ahr, Areg, Arl5a, Arl5c, Ass1, Batf, Bmyc, Ccr2, Ccr7, Ccr8, Ccrl2, Cd5, Cd81, Cd83, Cebpb, Cmtm7, Ctla4, Dgat2, Dusp1, Fabp5, Foxp3, Gadd45b, Glrx, Gm2a, Icam1, Ier5, Ifi27l2a, Ikzf2, Ikzf4, Il1rl1, Il2ra, Itgae, Itgb7, Itm2c, Izumo1r, Klrg1, Laptm4b, Lmna, Ltb, Ly6a, Maf, Mxd1, Nfkbia, Nfkbiz, Nr4a1, Penk, Pim1, Psen2, Rel, Rilpl2, Rora, Rrad, Samhd1, Sdc4, Sell, Slc15a3, Slc25a19, Snx18, Stat1…
Treg..8	0.0255208	0.187202	0.040625	0.028125	0.0197917	0.0135417	Areg, Ass1, Birc5, Cd81, Cmtm7, Ctla4, Ctsz, Fabp5, Foxp3, H2afz, Ikzf2, Il2ra, Klrg1, Ly6a, Mki67, Penk, Rln3, Stmn1, Tnfrsf4, Tnfrsf9, Tubb5

## Sheet: CD8 EM
Cluster	Proportion of total cells	Proportion of CD8 EM cells	Untreated	CTLA4	RT	RT+CTLA4	Differentially expressed genes (adjusted p-value < 0.01, average fold change > 2, percent of cells in cluster expressing gene > 0.6)
CD8_EffectorMemory	0.0992187	1	0.0609375	0.0802083	0.090625	0.165104	Ccl5, Gzmk, Ly6c1, Ly6c2
CD8_EffectorMemory..1	0.0583333	0.587927	0.03125	0.0505208	0.0359375	0.115625	Ccl5, Gzmk, Ly6c1, Ly6c2
CD8_EffectorMemory..9	0.0158854	0.160105	0.00989583	0.009375	0.0276042	0.0166667	Aftph, Bst2, Ccl5, Cmpk2, Cxcl10, Daxx, Dtx3l, Eif2ak2, Gbp2, Gbp4, Gbp7, Gbp9, Herc6, Ifi203, Ifi208, Ifi209, Ifi214, Ifi47, Ifih1, Ifit1, Ifit2, Ifit3, Igtp, Irf7, Isg15, Isg20, Jaml, Mndal, Ms4a4b, Mx1, Parp14, Phf11b, Rnf213, Rsad2, Rtp4, Samhd1, Slfn1, Slfn8, Stat1, Tgtp2, Tor3a, Trafd1, Trbv3, Trim30a, Ube2l6, Usp18, Xaf1, Zbp1

## Sheet: CD8 Tpex
Cluster	Proportion of total cells	Proportion of CD8 Tpex cells	Untreated	CTLA4	RT	RT+CTLA4	Differentially expressed genes (adjusted p-value < 0.01, average fold change > 2, percent of cells in cluster expressing gene > 0.6)
CD8_Tpex	0.0348958	1	0.0276042	0.0364583	0.0166667	0.0588542	Ccl1, Ccr7, Ifng, Irf8, Nr4a2, Rgs16, Xcl1
CD8_Tpex..6	0.021875	0.626866	0.0171875	0.021875	0.0114583	0.0369792	Ccl1, Ccl3, Ccr7, Cd160, Ifng, Irf8, Nr4a2, Nrgn, Rgs16, Xcl1

## Sheet: CD8 EA
Cluster	Proportion of total cells	Proportion of CD8 Tpex cells	Untreated	CTLA4	RT	RT+CTLA4	Differentially expressed genes (adjusted p-value < 0.01, average fold change > 2, percent of cells in cluster expressing gene > 0.6)
CD8_EarlyActiv	0.0154948	1	0.0114583	0.015625	0.00677083	0.028125	Ccl5, Cd69, Dusp2, Gramd3, Klf2, Ly6c1, Ly6c2, Zfp36l2
CD8_EarlyActiv..1	0.0126302	0.815126	0.00833333	0.0145833	0.00625	0.0213542	Ccl5, Cd69, Dusp2, Klf2, Klf6, Ly6c1, Ly6c2, Zfp36l2
