# Supplementary material for: Immunotherapy targeting different immune compartments in combination with radiation therapy induces regression of resistant tumors
Source: Nat Commun. 2023 Aug 24;14:5146. doi: 10.1038/s41467-023-40844-3 (PMC10449830; doi:10.1038/s41467-023-40844-3)
Supplement: Supplementary file 7 — Supplementary Data 4 [file 41467_2023_40844_MOESM7_ESM.xlsx]

## Sheet: Sheet1
accession	sample_name	sample_title	organism	strain
SAMN13616112	CTRL_727_D11	CTRL_727_D11	Mus musculus	BALB/c	These samples are used for the analysis in figure 2
SAMN13616113	CTRL_727_D22	CTRL_727_D22	Mus musculus	BALB/c
SAMN13616114	CTRL_759_D11	CTRL_759_D11	Mus musculus	BALB/c
SAMN13616115	CTRL_759_D22	CTRL_759_D22	Mus musculus	BALB/c
SAMN13616116	CTRL_771_D11	CTRL_771_D11	Mus musculus	BALB/c
SAMN13616117	CTRL_771_D22	CTRL_771_D22	Mus musculus	BALB/c
SAMN13616118	CTRL_772_D11	CTRL_772_D11	Mus musculus	BALB/c
SAMN13616119	CTRL_772_D22	CTRL_772_D22	Mus musculus	BALB/c
SAMN13616120	9H10_726_D11	9H10_726_D11	Mus musculus	BALB/c
SAMN13616121	9H10_726_D22	9H10_726_D22	Mus musculus	BALB/c
SAMN13616122	9H10_768_D11	9H10_768_D11	Mus musculus	BALB/c
SAMN13616123	9H10_768_D22	9H10_768_D22	Mus musculus	BALB/c
SAMN13616124	9H10_781_D11	9H10_781_D11	Mus musculus	BALB/c
SAMN13616125	9H10_781_D22	9H10_781_D22	Mus musculus	BALB/c
SAMN13616126	9H10_798_D11	9H10_798_D11	Mus musculus	BALB/c
SAMN13616127	9H10_798_D22	9H10_798_D22	Mus musculus	BALB/c
SAMN13616128	RT_730_D11	RT_730_D11	Mus musculus	BALB/c
SAMN13616129	RT_730_D22	RT_730_D22	Mus musculus	BALB/c
SAMN13616130	RT_763_D11	RT_763_D11	Mus musculus	BALB/c
SAMN13616131	RT_763_D22	RT_763_D22	Mus musculus	BALB/c
SAMN13616132	RT_765_D11	RT_765_D11	Mus musculus	BALB/c
SAMN13616133	RT_765_D22	RT_765_D22	Mus musculus	BALB/c
SAMN13616134	RT_778_D11	RT_778_D11	Mus musculus	BALB/c
SAMN13616135	RT_778_D22	RT_778_D22	Mus musculus	BALB/c
SAMN13616136	COMBO_764_D11	COMBO_764_D11	Mus musculus	BALB/c
SAMN13616137	COMBO_764_D22	COMBO_764_D22	Mus musculus	BALB/c
SAMN13616138	COMBO_769_D11	COMBO_769_D11	Mus musculus	BALB/c
SAMN13616139	COMBO_769_D22	COMBO_769_D22	Mus musculus	BALB/c
SAMN13616140	COMBO_787_D11	COMBO_787_D11	Mus musculus	BALB/c
SAMN13616141	COMBO_787_D22	COMBO_787_D22	Mus musculus	BALB/c
SAMN13616142	COMBO_789_D11	COMBO_789_D11	Mus musculus	BALB/c
SAMN13616143	COMBO_789_D22	COMBO_789_D22	Mus musculus	BALB/c
SAMN13616144	COMBO_797_D11	COMBO_797_D11	Mus musculus	BALB/c
SAMN13616145	COMBO_797_D22	COMBO_797_D22	Mus musculus	BALB/c
SAMN13616146	COMBO_799_D11	COMBO_799_D11	Mus musculus	BALB/c
SAMN13616147	COMBO_799_D22	COMBO_799_D22	Mus musculus	BALB/c
SAMN35448315	TUMOR_326_control	TUMOR_#326	Mus Musculus	BALB/c	These samples are used for the analysis in figure 7 A and B
SAMN35448316	TUMOR_345_control	TUMOR_#345	Mus Musculus	BALB/c
SAMN35448317	TUMOR_349_control	TUMOR_#349	Mus Musculus	BALB/c
SAMN35448318	TUMOR_365_control	TUMOR_#365	Mus Musculus	BALB/c
SAMN35448319	TUMOR_367_control	TUMOR_#367	Mus Musculus	BALB/c
SAMN35448320	TUMOR_307_RT_CD40	TUMOR_#307	Mus Musculus	BALB/c
SAMN35448321	TUMOR_316_RT_CD40	TUMOR_#316	Mus Musculus	BALB/c
SAMN35448322	TUMOR_329_RT_CD40	TUMOR_#329	Mus Musculus	BALB/c
SAMN35448323	TUMOR_358_RT_CD40	TUMOR_#358	Mus Musculus	BALB/c
SAMN35448324	TUMOR_369_RT_CD40	TUMOR_#369	Mus Musculus	BALB/c
SAMN35448325	TUMOR_335_RT_CTLA4	TUMOR_#335	Mus Musculus	BALB/c
SAMN35448326	TUMOR_344_RT_CTLA4	TUMOR_#344	Mus Musculus	BALB/c
SAMN35448327	TUMOR_353_RT_CTLA4	TUMOR_#353	Mus Musculus	BALB/c
SAMN35448328	TUMOR_364_RT_CTLA4	TUMOR_#364	Mus Musculus	BALB/c
SAMN35448329	TUMOR_368_RT_CTLA4	TUMOR_#368	Mus Musculus	BALB/c
SAMN35448330	TUMOR_330_RT_CTLA4_CD40	TUMOR_#330	Mus Musculus	BALB/c
SAMN35448331	TUMOR_334_RT_CTLA4_CD40	TUMOR_#334	Mus Musculus	BALB/c
SAMN35448332	TUMOR_336_RT_CTLA4_CD40	TUMOR_#336	Mus Musculus	BALB/c
SAMN35448333	TUMOR_340_RT_CTLA4_CD40	TUMOR_#340	Mus Musculus	BALB/c
SAMN35448334	TUMOR_356_RT_CTLA4_CD40	TUMOR_#356	Mus Musculus	BALB/c
SAMN35448335	MiSeq	MiSeq	Mus Musculus	BALB/c	These samples are used for the analysis on figures 1 ans S3 (for samples details see Supplementary Data 5)
SAMN35448336	nr_Pool_lane1	nr_Pool_lane1	Mus Musculus	BALB/c
SAMN35448337	nr_Pool_lane2	nr_Pool_lane2	Mus Musculus	BALB/c
SAMN35448338	Pool_lane1	Pool_lane1	Mus Musculus	BALB/c
SAMN35448339	Pool_lane2	Pool_lane2	Mus Musculus	BALB/c
SAMN13616096	4T1_0Gy_0624	4T1_0Gy_0624	Mus musculus	BALB/c	These samples belong to a different project
SAMN13616097	4T1_0Gy_0723	4T1_0Gy_0723	Mus musculus	BALB/c
SAMN13616098	4T1-0Gy_Exp1	4T1-0Gy_Exp1	Mus musculus	BALB/c
SAMN13616099	4T1-0Gy_Exp2	4T1-0Gy_Exp2	Mus musculus	BALB/c
SAMN13616100	4T1_20Gy_0624	4T1_20Gy_0624	Mus musculus	BALB/c
SAMN13616101	4T1_20Gy_0723	4T1_20Gy_0723	Mus musculus	BALB/c
SAMN13616102	4T1-20Gy_Exp1	4T1-20Gy_Exp1	Mus musculus	BALB/c
SAMN13616103	4T1-20Gy_Exp2	4T1-20Gy_Exp2	Mus musculus	BALB/c
SAMN13616104	4T1_3x8Gy_0624	4T1_3x8Gy_0624	Mus musculus	BALB/c
SAMN13616105	4T1_3x8Gy_0723	4T1_3x8Gy_0723	Mus musculus	BALB/c
SAMN13616106	4T1-3_8Gy_Exp1	4T1-3_8Gy_Exp1	Mus musculus	BALB/c
SAMN13616107	4T1-3_8Gy_Exp2	4T1-3_8Gy_Exp2	Mus musculus	BALB/c
SAMN13616108	4T1_0Gy	4T1_0Gy	Mus musculus	BALB/c
SAMN13616109	4T1_20Gy	4T1_20Gy	Mus musculus	BALB/c
SAMN13616110	4T1_3x8Gy	4T1_3x8Gy	Mus musculus	BALB/c
SAMN13616111	Balcc_wt_tail	Balcc_wt_tail	Mus musculus	BALB/c
SAMN13616148	scRNA_CTRL	scRNA_CTRL	Mus musculus	BALB/c
SAMN13616149	scRNA_9H10	scRNA_9H10	Mus musculus	BALB/c
SAMN13616150	scRNA_RT	scRNA_RT	Mus musculus	BALB/c
SAMN13616151	scRNA_COMBO	scRNA_COMBO	Mus musculus	BALB/c
