# Supplementary material for: Immunotherapy targeting different immune compartments in combination with radiation therapy induces regression of resistant tumors
Source: Nat Commun. 2023 Aug 24;14:5146. doi: 10.1038/s41467-023-40844-3 (PMC10449830; doi:10.1038/s41467-023-40844-3)
Supplement: Supplementary file 8 — Supplementary Data 5 [file 41467_2023_40844_MOESM8_ESM.xlsx]

## Sheet: Sheet1
TCR Chain	Barcode	SampleID	In file
A	10	CTRL_766_D11_A	MiSeq
A	11	CTRL_766_D22_A	MiSeq
A	12	COMBO_769_D11_A	MiSeq
A	13	COMBO_769_D22_A	MiSeq
B	23	CTRL_766_D11_B	MiSeq
B	24	CTRL_766_D22_B	MiSeq
B	25	COMBO_769_D11_B	MiSeq
B	26	COMBO_769_D22_B	MiSeq
A	1	9H10_726_D11_A	nr_Pool_lane1
A	2	9H10_726_D22_A	nr_Pool_lane1
A	3	9H10_729_D11_A	nr_Pool_lane1
A	4	9H10_729_D22_A	nr_Pool_lane1
A	5	9H10_798_D11_A	nr_Pool_lane1
A	6	9H10_798_D22_A	nr_Pool_lane1
A	7	COMBO_789_D11_A	nr_Pool_lane1
A	8	COMBO_789_D22_A	nr_Pool_lane1
A	10	COMBO_799_D22_A	nr_Pool_lane1
A	11	CTRL_759_D11_A	nr_Pool_lane1
A	12	CTRL_759_D22_A	nr_Pool_lane1
A	13	RT_763_D11_A	nr_Pool_lane1
B	15	9H10_726_D11_B	nr_Pool_lane1
B	17	9H10_726_D22_B	nr_Pool_lane1
B	18	9H10_729_D11_B	nr_Pool_lane1
B	20	9H10_729_D22_B	nr_Pool_lane1
B	21	9H10_798_D11_B	nr_Pool_lane1
B	22	9H10_798_D22_B	nr_Pool_lane1
B	23	COMBO_789_D11_B	nr_Pool_lane1
B	24	COMBO_789_D22_B	nr_Pool_lane1
B	28	CTRL_759_D11_B	nr_Pool_lane1
B	29	CTRL_759_D22_B	nr_Pool_lane1
B	30	RT_763_D11_B	nr_Pool_lane1
A	1	9H10_768_D11_A	nr_Pool_lane2
A	2	9H10_768_D22_A	nr_Pool_lane2
A	3	9H10_781_D11_A	nr_Pool_lane2
A	4	9H10_781_D22_A	nr_Pool_lane2
A	5	COMBO_764_D11_A	nr_Pool_lane2
A	6	COMBO_764_D22_A	nr_Pool_lane2
A	7	COMBO_797_D11_A	nr_Pool_lane2
A	8	COMBO_797_D22_A	nr_Pool_lane2
A	9	COMBO_799_D11_A	nr_Pool_lane2
A	11	CTRL_760_D11_A	nr_Pool_lane2
A	13	CTRL_771_D11_A	nr_Pool_lane2
B	15	9H10_768_D11_B	nr_Pool_lane2
B	17	9H10_768_D22_B	nr_Pool_lane2
B	18	9H10_781_D11_B	nr_Pool_lane2
B	20	9H10_781_D22_B	nr_Pool_lane2
B	21	COMBO_764_D11_B	nr_Pool_lane2
B	22	COMBO_764_D22_B	nr_Pool_lane2
B	23	COMBO_797_D11_B	nr_Pool_lane2
B	24	COMBO_797_D22_B	nr_Pool_lane2
B	25	COMBO_799_D11_B	nr_Pool_lane2
B	26	COMBO_799_D22_B	nr_Pool_lane2
B	28	CTRL_760_D11_B	nr_Pool_lane2
B	30	CTRL_771_D11_B	nr_Pool_lane2
A	1	9H10_782_D11_A	Pool_lane1
A	2	9H10_782_D22_A	Pool_lane1
A	3	9H10_791_D11_A	Pool_lane1
A	4	9H10_791_D22_A	Pool_lane1
A	5	COMBO_787_D11_A	Pool_lane1
A	6	COMBO_787_D22_A	Pool_lane1
A	7	CTRL_772_D22_A	Pool_lane1
A	8	CTRL_772_D11_A	Pool_lane1
A	9	CTRL_727_D11_A	Pool_lane1
A	10	CTRL_727_D22_A	Pool_lane1
A	12	CTRL_760_D22_A	Pool_lane1
B	15	9H10_782_D11_B	Pool_lane1
B	17	9H10_782_D22_B	Pool_lane1
B	18	9H10_791_D11_B	Pool_lane1
B	20	9H10_791_D22_B	Pool_lane1
B	21	COMBO_787_D11_B	Pool_lane1
B	22	COMBO_787_D22_B	Pool_lane1
B	23	CTRL_772_D22_B	Pool_lane1
B	24	CTRL_772_D11_B	Pool_lane1
B	25	CTRL_727_D11_B	Pool_lane1
B	26	CTRL_727_D22_B	Pool_lane1
B	29	CTRL_760_D22_B	Pool_lane1
B	30	RT_765_D22_B	Pool_lane1
A	1	RT_763_D22_A	Pool_lane2
A	2	RT_765_D11_A	Pool_lane2
A	3	CTRL_771_D22_A	Pool_lane2
A	4	RT_777_D11_A	Pool_lane2
A	5	RT_777_D22_A	Pool_lane2
A	6	RT_778_D11_A	Pool_lane2
A	7	RT_778_D22_A	Pool_lane2
A	9	RT_728_D11_A	Pool_lane2
A	10	RT_728_D22_A	Pool_lane2
A	11	RT_730_D11_A	Pool_lane2
A	12	RT_730_D22_A	Pool_lane2
A	13	RT_765_D22_A	Pool_lane2
B	15	RT_763_D22_B	Pool_lane2
B	17	RT_765_D11_B	Pool_lane2
B	18	CTRL_771_D22_B	Pool_lane2
B	20	RT_777_D11_B	Pool_lane2
B	21	RT_777_D22_B	Pool_lane2
B	22	RT_778_D11_B	Pool_lane2
B	23	RT_778_D22_B	Pool_lane2
B	25	RT_728_D11_B	Pool_lane2
B	26	RT_728_D22_B	Pool_lane2
B	28	RT_730_D11_B	Pool_lane2
B	29	RT_730_D22_B	Pool_lane2
