# Supplementary material for: Immunotherapy targeting different immune compartments in combination with radiation therapy induces regression of resistant tumors
Source: Nat Commun. 2023 Aug 24;14:5146. doi: 10.1038/s41467-023-40844-3 (PMC10449830; doi:10.1038/s41467-023-40844-3)
Supplement: Supplementary file 9 — Supplementary Data 6 [file 41467_2023_40844_MOESM9_ESM.xlsx]

## Sheet: sample_info
mouse_id	sample_id	group	time_point	tissue	file_name
326	tdLN_326	control	22	tdLN	tdLN_326.tsv
334	tdLN_334	RT CTLA4 CD40	22	tdLN	tdLN_334.tsv
335	tdLN_335	RT CTLA4	22	tdLN	tdLN_335.tsv
336	tdLN_336	RT CTLA4 CD40	22	tdLN	tdLN_336.tsv
340	tdLN_340	RT CTLA4 CD40	22	tdLN	tdLN_340.tsv
344	tdLN_344	RT CTLA4	22	tdLN	tdLN_344.tsv
345	tdLN_345	control	22	tdLN	tdLN_345.tsv
349	tdLN_349	control	22	tdLN	tdLN_349.tsv
356	tdLN_356	RT CTLA4 CD40	22	tdLN	tdLN_356.tsv
364	tdLN_364	RT CTLA4	22	tdLN	tdLN_364.tsv
367	tdLN_367	control	22	tdLN	tdLN_367.tsv
368	tdLN_368	RT CTLA4	22	tdLN	tdLN_368.tsv
326	Tumor_326	control	22	tumor	Tumor_326.tsv
334	Tumor_334	RT CTLA4 CD40	22	tumor	Tumor_334.tsv
335	Tumor_335	RT CTLA4	22	tumor	Tumor_335.tsv
336	Tumor_336	RT CTLA4 CD40	22	tumor	Tumor_336.tsv
340	Tumor_340	RT CTLA4 CD40	22	tumor	Tumor_340.tsv
344	Tumor_344	RT CTLA4	22	tumor	Tumor_344.tsv
345	Tumor_345	control	22	tumor	Tumor_345.tsv
349	Tumor_349	control	22	tumor	Tumor_349.tsv
356	Tumor_356	RT CTLA4 CD40	22	tumor	Tumor_356.tsv
364	Tumor_364	RT CTLA4	22	tumor	Tumor_364.tsv
367	Tumor_367	control	22	tumor	Tumor_367.tsv
368	Tumor_368	RT CTLA4	22	tumor	Tumor_368.tsv

## Sheet: paired
mouse_id	group	sample_id.A	sample_id.B
326	control	tdLN_326	Tumor_326
334	RT CTLA4 CD40	tdLN_334	Tumor_334
335	RT CTLA4	tdLN_335	Tumor_335
336	RT CTLA4 CD40	tdLN_336	Tumor_336
340	RT CTLA4 CD40	tdLN_340	Tumor_340
344	RT CTLA4	tdLN_344	Tumor_344
345	control	tdLN_345	Tumor_345
349	control	tdLN_349	Tumor_349
356	RT CTLA4 CD40	tdLN_356	Tumor_356
364	RT CTLA4	tdLN_364	Tumor_364
367	control	tdLN_367	Tumor_367
368	RT CTLA4	tdLN_368	Tumor_368
