# Supplementary material for: Immunotherapy targeting different immune compartments in combination with radiation therapy induces regression of resistant tumors
Source: Nat Commun. 2023 Aug 24;14:5146. doi: 10.1038/s41467-023-40844-3 (PMC10449830; doi:10.1038/s41467-023-40844-3)
Supplement: Supplementary file 10 — Supplementary Data 7 [file 41467_2023_40844_MOESM10_ESM.xlsx]

## Sheet: Sheet 1 - SampleInfo
SampleInfo
sample_name	total_templates	total_reads	productive_templates	total_productive_reads	fraction_productive	total_rearrangements	productive_rearrangements	productive_clonality	max_productive_frequency	locus	sample_tags	outofframe_rearrangements	stop_rearrangements	dj_rearrangements	outofframe_templates	stop_templates	dj_templates	total_outofframe_reads	total_stop_reads	total_dj_reads	sample_clonality	sample_entropy	productive_entropy	max_frequency	sample_cells	total_t_cells	fraction_productive_of_cells	total_templates_agg	sample_cells_mass_estimate	fraction_productive_of_cells_mass_estimate	sample_amount_ng	species	product_subtype	counting_method	primer_set	order_name	kit_pool	sku	test_name
RT_730_D22_B	40136	na	29581	na	0.737019	5622	3417	0.388842	0.132856	TCRB		2143	62	na	10408	147	na	na	na	na	0.367528	7.87862	7.17409	0.0979171	no data	no data	no data	no data	410657	0.0720334	2669.27	Mouse	Survey	v3	Mouse-TCRB-PD1x	Weill Cornell- Demaria- P01-12		ISS10001	immunoSEQ mmTCRB Service (Survey)
RT_763_D22_B	19924	na	13606	na	0.682895	4424	2651	0.286765	0.072615	TCRB		1723	50	na	6191	127	na	na	na	na	0.268492	8.85939	8.11113	0.0495884	no data	no data	no data	no data	409910	0.0331927	2664.42	Mouse	Survey	v3	Mouse-TCRB-PD1x	Weill Cornell- Demaria- P01-12		ISS10001	immunoSEQ mmTCRB Service (Survey)
RT_765_D22_B	22358	na	17135	na	0.766392	4895	2939	0.339422	0.159498	TCRB		1901	55	na	5047	176	na	na	na	na	0.294628	8.6458	7.61059	0.122238	no data	no data	no data	no data	410313	0.0417608	2667.04	Mouse	Survey	v3	Mouse-TCRB-PD1x	Weill Cornell- Demaria- P01-12		ISS10001	immunoSEQ mmTCRB Service (Survey)
