# Supplementary material for: Immunotherapy targeting different immune compartments in combination with radiation therapy induces regression of resistant tumors
Source: Nat Commun. 2023 Aug 24;14:5146. doi: 10.1038/s41467-023-40844-3 (PMC10449830; doi:10.1038/s41467-023-40844-3)
Supplement: Supplementary file 12 — Source Data [file 41467_2023_40844_MOESM12_ESM.xlsx]

## Sheet: Figure 1b and S1
Mouse	Group	Tumor volume (mm3) left flank day 8	Tumor volume (mm3) right flank day 8	Tumor volume (mm3) right flank day 12	Tumor volume (mm3) right flank day 15	Tumor volume (mm3) right flank day 19	Tumor volume (mm3) right flank day 21
726	aCTLA4	36.2785	38.025	67.3745	126.15	305.809	313.326
729	aCTLA4	27.38	29.6595	49.726	95.8455	249.64	271.483
781	aCTLA4	41.454	48.6	87.808	128.993	325.125	415.292
782	aCTLA4	21.78	27.3885	60.306	94.221	313.45	384.168
791	aCTLA4	33.6	47.5875	58.8245	108.192	236.25	314.288
798	aCTLA4	38.4	37.8225	99.825	174.24	335.962	451.25
764	RT+aCTLA4	24.5025	33.212	41.454	66.816	118.588	95.8455
769	RT+aCTLA4	37.6	36.504	88.4835	147.456	166.093	154.213
787	RT+aCTLA4	35.301	27.5625	89.2375	145.926	239.062	210.826
789	RT+aCTLA4	33.934	38.4	98.784	124.2	153.6	157.115
797	RT+aCTLA4	28.158	46.2275	49.368	81.12	127.008	98.3125
799	RT+aCTLA4	59.248	62.208	119.422	95.2875	181.3	176.157
727	CTRL	21.6	32.49	75.106	110.466	220.5	316.8
759	CTRL	26.568	55.296	54.1205	104.43	209.952	295.245
760	CTRL	38.4	39.5035	104.284	154.213	387.2	479.232
766	CTRL	48.6	34.656	132.618	216.562	475.398	612.521
771	CTRL	48.6	50.625	116.614	221.804	518.616	616.512
772	CTRL	36.2785	30.634	69.5835	138.384	262.122	392.85
728	RT	20.691	34.4	60.025	102.689	183.996	194.508
730	RT	48.6	40.678	117	208.088	191.1	265.6
763	RT	56.074	51.9115	117	143.36	227.812	262.122
765	RT	37.8225	16.896	124.93	191.1	282.408	360.406
777	RT	36.982	37.8225	100.719	139.425	221.778	237.276
778	RT	32.49	47.1495	120.6	158.994	228.267	231.04
2-way ANOVA
	Mean Diff.	95.00% CI of diff.	Below threshold?	Summary	Individual P Value
Untreated vs. RT	60.13	6.675 to 113.6	Yes	*	0.0294
Untreated vs. RT+a-CTLA-4	108.8	55.37 to 162.3	Yes	***	0.0004
a-CTLA-4 vs. RT+a-CTLA-4	67.37	13.91 to 120.8	Yes	*	0.0161
t-test day 21
.y.	group1	group2	p	p.format	p.signif	method
TV.R.d21	9H10	COMBO	0.000192889	0.00019	***	T-test
TV.R.d21	9H10	RT	0.021608	0.02161	*	T-test
TV.R.d21	COMBO	CTRL	0.00242862	0.00243	**	T-test
TV.R.d21	COMBO	RT	0.0041614	0.00416	**	T-test
TV.R.d21	CTRL	RT	0.0184096	0.01841	*	T-test

## Sheet: Figure 1c
SampleID	Group	Mouse	TimePoint	Chain	Statistic	Value
9H10_726_D11_A	9H10	726	D11	A	ShannonClonalityNT	0.246856
9H10_726_D11_B	9H10	726	D11	B	ShannonClonalityNT	0.224885
9H10_726_D22_A	9H10	726	D22	A	ShannonClonalityNT	0.447937
9H10_726_D22_B	9H10	726	D22	B	ShannonClonalityNT	0.234009
9H10_729_D11_A	9H10	729	D11	A	ShannonClonalityNT	0.30011
9H10_729_D11_B	9H10	729	D11	B	ShannonClonalityNT	0.22835
9H10_729_D22_A	9H10	729	D22	A	ShannonClonalityNT	0.423292
9H10_729_D22_B	9H10	729	D22	B	ShannonClonalityNT	0.374088
9H10_781_D11_A	9H10	781	D11	A	ShannonClonalityNT	0.269598
9H10_781_D11_B	9H10	781	D11	B	ShannonClonalityNT	0.202176
9H10_781_D22_A	9H10	781	D22	A	ShannonClonalityNT	0.347664
9H10_781_D22_B	9H10	781	D22	B	ShannonClonalityNT	0.269392
9H10_782_D11_A	9H10	782	D11	A	ShannonClonalityNT	0.192582
9H10_782_D11_B	9H10	782	D11	B	ShannonClonalityNT	0.118504
9H10_782_D22_A	9H10	782	D22	A	ShannonClonalityNT	0.449745
9H10_782_D22_B	9H10	782	D22	B	ShannonClonalityNT	0.232268
9H10_791_D11_A	9H10	791	D11	A	ShannonClonalityNT	0.282687
9H10_791_D11_B	9H10	791	D11	B	ShannonClonalityNT	0.209107
9H10_791_D22_A	9H10	791	D22	A	ShannonClonalityNT	0.430739
9H10_791_D22_B	9H10	791	D22	B	ShannonClonalityNT	0.275079
9H10_798_D11_A	9H10	798	D11	A	ShannonClonalityNT	0.353032
9H10_798_D11_B	9H10	798	D11	B	ShannonClonalityNT	0.205037
9H10_798_D22_A	9H10	798	D22	A	ShannonClonalityNT	0.56265
9H10_798_D22_B	9H10	798	D22	B	ShannonClonalityNT	0.320332
COMBO_764_D11_A	COMBO	764	D11	A	ShannonClonalityNT	0.324958
COMBO_764_D11_B	COMBO	764	D11	B	ShannonClonalityNT	0.263631
COMBO_764_D22_A	COMBO	764	D22	A	ShannonClonalityNT	0.714499
COMBO_764_D22_B	COMBO	764	D22	B	ShannonClonalityNT	0.412346
COMBO_769_D11_A	COMBO	769	D11	A	ShannonClonalityNT	0.222879
COMBO_769_D11_B	COMBO	769	D11	B	ShannonClonalityNT	0.168817
COMBO_769_D22_A	COMBO	769	D22	A	ShannonClonalityNT	0.49656
COMBO_769_D22_B	COMBO	769	D22	B	ShannonClonalityNT	0.437664
COMBO_787_D11_A	COMBO	787	D11	A	ShannonClonalityNT	0.230274
COMBO_787_D11_B	COMBO	787	D11	B	ShannonClonalityNT	0.180748
COMBO_787_D22_A	COMBO	787	D22	A	ShannonClonalityNT	0.484384
COMBO_787_D22_B	COMBO	787	D22	B	ShannonClonalityNT	0.454337
COMBO_789_D11_A	COMBO	789	D11	A	ShannonClonalityNT	0.240894
COMBO_789_D11_B	COMBO	789	D11	B	ShannonClonalityNT	0.231116
COMBO_789_D22_A	COMBO	789	D22	A	ShannonClonalityNT	0.657107
COMBO_789_D22_B	COMBO	789	D22	B	ShannonClonalityNT	0.508112
COMBO_797_D11_A	COMBO	797	D11	A	ShannonClonalityNT	0.260078
COMBO_797_D11_B	COMBO	797	D11	B	ShannonClonalityNT	0.268885
COMBO_797_D22_A	COMBO	797	D22	A	ShannonClonalityNT	0.550662
COMBO_797_D22_B	COMBO	797	D22	B	ShannonClonalityNT	0.51249
COMBO_799_D11_A	COMBO	799	D11	A	ShannonClonalityNT	0.211402
COMBO_799_D22_A	COMBO	799	D22	A	ShannonClonalityNT	0.699922
COMBO_799_D22_B	COMBO	799	D22	B	ShannonClonalityNT	0.685629
CTRL_727_D11_A	CTRL	727	D11	A	ShannonClonalityNT	0.252082
CTRL_727_D11_B	CTRL	727	D11	B	ShannonClonalityNT	0.25505
CTRL_727_D22_A	CTRL	727	D22	A	ShannonClonalityNT	0.301829
CTRL_727_D22_B	CTRL	727	D22	B	ShannonClonalityNT	0.443088
CTRL_759_D11_A	CTRL	759	D11	A	ShannonClonalityNT	0.264104
CTRL_759_D11_B	CTRL	759	D11	B	ShannonClonalityNT	0.238894
CTRL_759_D22_A	CTRL	759	D22	A	ShannonClonalityNT	0.306054
CTRL_759_D22_B	CTRL	759	D22	B	ShannonClonalityNT	0.162747
CTRL_760_D11_A	CTRL	760	D11	A	ShannonClonalityNT	0.215952
CTRL_760_D11_B	CTRL	760	D11	B	ShannonClonalityNT	0.167642
CTRL_760_D22_A	CTRL	760	D22	A	ShannonClonalityNT	0.258339
CTRL_760_D22_B	CTRL	760	D22	B	ShannonClonalityNT	0.200342
CTRL_766_D11_A	CTRL	766	D11	A	ShannonClonalityNT	0.235865
CTRL_766_D11_B	CTRL	766	D11	B	ShannonClonalityNT	0.161019
CTRL_766_D22_A	CTRL	766	D22	A	ShannonClonalityNT	0.207224
CTRL_771_D11_A	CTRL	771	D11	A	ShannonClonalityNT	0.224144
CTRL_771_D11_B	CTRL	771	D11	B	ShannonClonalityNT	0.130493
CTRL_771_D22_A	CTRL	771	D22	A	ShannonClonalityNT	0.188204
CTRL_771_D22_B	CTRL	771	D22	B	ShannonClonalityNT	0.199617
CTRL_772_D11_A	CTRL	772	D11	A	ShannonClonalityNT	0.274252
CTRL_772_D11_B	CTRL	772	D11	B	ShannonClonalityNT	0.172085
CTRL_772_D22_B	CTRL	772	D22	B	ShannonClonalityNT	0.204749
RT_728_D11_A	RT	728	D11	A	ShannonClonalityNT	0.291903
RT_728_D11_B	RT	728	D11	B	ShannonClonalityNT	0.232902
RT_728_D22_A	RT	728	D22	A	ShannonClonalityNT	0.650432
RT_728_D22_B	RT	728	D22	B	ShannonClonalityNT	0.537863
RT_730_D11_A	RT	730	D11	A	ShannonClonalityNT	0.225544
RT_730_D11_B	RT	730	D11	B	ShannonClonalityNT	0.174217
RT_730_D22_A	RT	730	D22	A	ShannonClonalityNT	0.519345
RT_730_D22_B	RT	730	D22	B	ShannonClonalityNT	0.448759
RT_763_D11_A	RT	763	D11	A	ShannonClonalityNT	0.207627
RT_763_D11_B	RT	763	D11	B	ShannonClonalityNT	0.163908
RT_763_D22_A	RT	763	D22	A	ShannonClonalityNT	0.425117
RT_763_D22_B	RT	763	D22	B	ShannonClonalityNT	0.446637
RT_765_D11_A	RT	765	D11	A	ShannonClonalityNT	0.24333
RT_765_D11_B	RT	765	D11	B	ShannonClonalityNT	0.173303
RT_765_D22_A	RT	765	D22	A	ShannonClonalityNT	0.529567
RT_765_D22_B	RT	765	D22	B	ShannonClonalityNT	0.467384
RT_777_D11_A	RT	777	D11	A	ShannonClonalityNT	0.252004
RT_777_D11_B	RT	777	D11	B	ShannonClonalityNT	0.136095
RT_777_D22_A	RT	777	D22	A	ShannonClonalityNT	0.449626
RT_777_D22_B	RT	777	D22	B	ShannonClonalityNT	0.340422
RT_778_D11_A	RT	778	D11	A	ShannonClonalityNT	0.222966
RT_778_D11_B	RT	778	D11	B	ShannonClonalityNT	0.219469
Statistic	group1	group2	p	p.signif	method	Chain
ShannonClonalityNT	CTRL	9H10	0.000602203	***	T-test	A
ShannonClonalityNT	CTRL	RT	0.000899163	***	T-test	A
ShannonClonalityNT	CTRL	COMBO	0.000106992	***	T-test	A
ShannonClonalityNT	9H10	COMBO	0.0131555	*	T-test	A
ShannonClonalityNT	CTRL	RT	0.0115633	*	T-test	B
ShannonClonalityNT	CTRL	COMBO	0.00385143	**	T-test	B
ShannonClonalityNT	9H10	RT	0.00331402	**	T-test	B
ShannonClonalityNT	9H10	COMBO	0.00156102	**	T-test	B

## Sheet: Figure 1d
Mouse	Group	Chain	SampleID.D11	SampleID.D22	Comparison	VJ JSD
766	CTRL	A	CTRL_766_D11_A	CTRL_766_D22_A	CTRL_766_D11_A.CTRL_766_D22_A	0.48773
769	COMBO	A	COMBO_769_D11_A	COMBO_769_D22_A	COMBO_769_D11_A.COMBO_769_D22_A	0.823284
769	COMBO	B	COMBO_769_D11_B	COMBO_769_D22_B	COMBO_769_D11_B.COMBO_769_D22_B	0.551585
726	9H10	A	9H10_726_D11_A	9H10_726_D22_A	9H10_726_D11_A.9H10_726_D22_A	0.518471
759	CTRL	A	CTRL_759_D11_A	CTRL_759_D22_A	CTRL_759_D11_A.CTRL_759_D22_A	0.352311
763	RT	A	RT_763_D11_A	RT_763_D22_A	RT_763_D11_A.RT_763_D22_A	0.712974
726	9H10	B	9H10_726_D11_B	9H10_726_D22_B	9H10_726_D11_B.9H10_726_D22_B	0.164563
729	9H10	B	9H10_729_D11_B	9H10_729_D22_B	9H10_729_D11_B.9H10_729_D22_B	0.300404
798	9H10	B	9H10_798_D11_B	9H10_798_D22_B	9H10_798_D11_B.9H10_798_D22_B	0.164516
789	COMBO	B	COMBO_789_D11_B	COMBO_789_D22_B	COMBO_789_D11_B.COMBO_789_D22_B	0.59184
759	CTRL	B	CTRL_759_D11_B	CTRL_759_D22_B	CTRL_759_D11_B.CTRL_759_D22_B	0.146237
729	9H10	A	9H10_729_D11_A	9H10_729_D22_A	9H10_729_D11_A.9H10_729_D22_A	0.543657
763	RT	B	RT_763_D11_B	RT_763_D22_B	RT_763_D11_B.RT_763_D22_B	0.4455
798	9H10	A	9H10_798_D11_A	9H10_798_D22_A	9H10_798_D11_A.9H10_798_D22_A	0.319356
789	COMBO	A	COMBO_789_D11_A	COMBO_789_D22_A	COMBO_789_D11_A.COMBO_789_D22_A	0.824756
760	CTRL	A	CTRL_760_D11_A	CTRL_760_D22_A	CTRL_760_D11_A.CTRL_760_D22_A	0.491511
771	CTRL	A	CTRL_771_D11_A	CTRL_771_D22_A	CTRL_771_D11_A.CTRL_771_D22_A	0.452717
781	9H10	B	9H10_781_D11_B	9H10_781_D22_B	9H10_781_D11_B.9H10_781_D22_B	0.166879
764	COMBO	B	COMBO_764_D11_B	COMBO_764_D22_B	COMBO_764_D11_B.COMBO_764_D22_B	0.294409
797	COMBO	B	COMBO_797_D11_B	COMBO_797_D22_B	COMBO_797_D11_B.COMBO_797_D22_B	0.410987
760	CTRL	B	CTRL_760_D11_B	CTRL_760_D22_B	CTRL_760_D11_B.CTRL_760_D22_B	0.208458
781	9H10	A	9H10_781_D11_A	9H10_781_D22_A	9H10_781_D11_A.9H10_781_D22_A	0.367033
771	CTRL	B	CTRL_771_D11_B	CTRL_771_D22_B	CTRL_771_D11_B.CTRL_771_D22_B	0.219849
764	COMBO	A	COMBO_764_D11_A	COMBO_764_D22_A	COMBO_764_D11_A.COMBO_764_D22_A	0.589559
797	COMBO	A	COMBO_797_D11_A	COMBO_797_D22_A	COMBO_797_D11_A.COMBO_797_D22_A	0.642253
799	COMBO	A	COMBO_799_D11_A	COMBO_799_D22_A	COMBO_799_D11_A.COMBO_799_D22_A	0.812851
782	9H10	A	9H10_782_D11_A	9H10_782_D22_A	9H10_782_D11_A.9H10_782_D22_A	0.578391
782	9H10	B	9H10_782_D11_B	9H10_782_D22_B	9H10_782_D11_B.9H10_782_D22_B	0.303629
791	9H10	B	9H10_791_D11_B	9H10_791_D22_B	9H10_791_D11_B.9H10_791_D22_B	0.258488
787	COMBO	B	COMBO_787_D11_B	COMBO_787_D22_B	COMBO_787_D11_B.COMBO_787_D22_B	0.447377
772	CTRL	B	CTRL_772_D11_B	CTRL_772_D22_B	CTRL_772_D11_B.CTRL_772_D22_B	0.174055
727	CTRL	B	CTRL_727_D11_B	CTRL_727_D22_B	CTRL_727_D11_B.CTRL_727_D22_B	0.2927
791	9H10	A	9H10_791_D11_A	9H10_791_D22_A	9H10_791_D11_A.9H10_791_D22_A	0.500402
787	COMBO	A	COMBO_787_D11_A	COMBO_787_D22_A	COMBO_787_D11_A.COMBO_787_D22_A	0.712499
727	CTRL	A	CTRL_727_D11_A	CTRL_727_D22_A	CTRL_727_D11_A.CTRL_727_D22_A	0.35963
730	RT	A	RT_730_D11_A	RT_730_D22_A	RT_730_D11_A.RT_730_D22_A	0.742412
765	RT	B	RT_765_D11_B	RT_765_D22_B	RT_765_D11_B.RT_765_D22_B	0.459893
765	RT	A	RT_765_D11_A	RT_765_D22_A	RT_765_D11_A.RT_765_D22_A	0.754015
777	RT	B	RT_777_D11_B	RT_777_D22_B	RT_777_D11_B.RT_777_D22_B	0.308201
728	RT	B	RT_728_D11_B	RT_728_D22_B	RT_728_D11_B.RT_728_D22_B	0.385052
730	RT	B	RT_730_D11_B	RT_730_D22_B	RT_730_D11_B.RT_730_D22_B	0.505198
777	RT	A	RT_777_D11_A	RT_777_D22_A	RT_777_D11_A.RT_777_D22_A	0.546438
728	RT	A	RT_728_D11_A	RT_728_D22_A	RT_728_D11_A.RT_728_D22_A	0.553164
Chain	.y.	group1	group2	p	p.adj	p.format	p.signif	method
A	div.VJ	CTRL	COMBO	0.000260673	0.0031	0.00026	***	T-test
A	div.VJ	CTRL	RT	0.00409035	0.033	0.00409	**	T-test
A	div.VJ	COMBO	9H10	0.00128234	0.014	0.00128	**	T-test
A	div.VJ	9H10	RT	0.0146396	0.073	0.01464	*	T-test
B	div.VJ	CTRL	COMBO	0.00575308	0.04	0.00575	**	T-test
B	div.VJ	CTRL	RT	0.00131024	0.014	0.00131	**	T-test
B	div.VJ	COMBO	9H10	0.00757442	0.045	0.00757	**	T-test
B	div.VJ	9H10	RT	0.00212481	0.019	0.00212	**	T-test

## Sheet: Figure 1e
Mouse	Group	Chain	SampleID.D11	SampleID.D22	Comparison	div.VJ_700	div.VJ_700RANK
766	CTRL	A	CTRL_766_D11_A	CTRL_766_D22_A	CTRL_766_D11_A.CTRL_766_D22_A	0.511577	0.017853
769	COMBO	A	COMBO_769_D11_A	COMBO_769_D22_A	COMBO_769_D11_A.COMBO_769_D22_A	0.831391	0.211482
769	COMBO	B	COMBO_769_D11_B	COMBO_769_D22_B	COMBO_769_D11_B.COMBO_769_D22_B	0.554828	0.303918
726	9H10	A	9H10_726_D11_A	9H10_726_D22_A	9H10_726_D11_A.9H10_726_D22_A	0.583974	0.195043
759	CTRL	A	CTRL_759_D11_A	CTRL_759_D22_A	CTRL_759_D11_A.CTRL_759_D22_A	0.397134	0.0500465
763	RT	A	RT_763_D11_A	RT_763_D22_A	RT_763_D11_A.RT_763_D22_A	0.743263	0.156447
726	9H10	B	9H10_726_D11_B	9H10_726_D22_B	9H10_726_D11_B.9H10_726_D22_B	0.196893	0.00964109
729	9H10	B	9H10_729_D11_B	9H10_729_D22_B	9H10_729_D11_B.9H10_729_D22_B	0.358395	0.0703159
798	9H10	B	9H10_798_D11_B	9H10_798_D22_B	9H10_798_D11_B.9H10_798_D22_B	0.209604	0.0566973
789	COMBO	B	COMBO_789_D11_B	COMBO_789_D22_B	COMBO_789_D11_B.COMBO_789_D22_B	0.626534	0.149778
759	CTRL	B	CTRL_759_D11_B	CTRL_759_D22_B	CTRL_759_D11_B.CTRL_759_D22_B	0.220076	0.0216535
729	9H10	A	9H10_729_D11_A	9H10_729_D22_A	9H10_729_D11_A.9H10_729_D22_A	0.593572	0.0401794
763	RT	B	RT_763_D11_B	RT_763_D22_B	RT_763_D11_B.RT_763_D22_B	0.505219	0.182622
798	9H10	A	9H10_798_D11_A	9H10_798_D22_A	9H10_798_D11_A.9H10_798_D22_A	0.331942	0.105213
789	COMBO	A	COMBO_789_D11_A	COMBO_789_D22_A	COMBO_789_D11_A.COMBO_789_D22_A	0.823766	0.404258
760	CTRL	A	CTRL_760_D11_A	CTRL_760_D22_A	CTRL_760_D11_A.CTRL_760_D22_A	0.562569	0.0249166
771	CTRL	A	CTRL_771_D11_A	CTRL_771_D22_A	CTRL_771_D11_A.CTRL_771_D22_A	0.530275	0.00611679
781	9H10	B	9H10_781_D11_B	9H10_781_D22_B	9H10_781_D11_B.9H10_781_D22_B	0.20502	0.0176704
764	COMBO	B	COMBO_764_D11_B	COMBO_764_D22_B	COMBO_764_D11_B.COMBO_764_D22_B	0.272391	0.118447
797	COMBO	B	COMBO_797_D11_B	COMBO_797_D22_B	COMBO_797_D11_B.COMBO_797_D22_B	0.446664	0.133477
760	CTRL	B	CTRL_760_D11_B	CTRL_760_D22_B	CTRL_760_D11_B.CTRL_760_D22_B	0.294628	0.0135737
781	9H10	A	9H10_781_D11_A	9H10_781_D22_A	9H10_781_D11_A.9H10_781_D22_A	0.424187	0.0331152
771	CTRL	B	CTRL_771_D11_B	CTRL_771_D22_B	CTRL_771_D11_B.CTRL_771_D22_B	0.323393	0.0370931
764	COMBO	A	COMBO_764_D11_A	COMBO_764_D22_A	COMBO_764_D11_A.COMBO_764_D22_A	0.579324	0.24141
797	COMBO	A	COMBO_797_D11_A	COMBO_797_D22_A	COMBO_797_D11_A.COMBO_797_D22_A	0.643498	0.218053
799	COMBO	A	COMBO_799_D11_A	COMBO_799_D22_A	COMBO_799_D11_A.COMBO_799_D22_A	0.812573	0.445648
782	9H10	A	9H10_782_D11_A	9H10_782_D22_A	9H10_782_D11_A.9H10_782_D22_A	0.642634	0.245324
782	9H10	B	9H10_782_D11_B	9H10_782_D22_B	9H10_782_D11_B.9H10_782_D22_B	0.323153	0.0859126
791	9H10	B	9H10_791_D11_B	9H10_791_D22_B	9H10_791_D11_B.9H10_791_D22_B	0.293281	0.0510681
787	COMBO	B	COMBO_787_D11_B	COMBO_787_D22_B	COMBO_787_D11_B.COMBO_787_D22_B	0.46964	0.167539
772	CTRL	B	CTRL_772_D11_B	CTRL_772_D22_B	CTRL_772_D11_B.CTRL_772_D22_B	0.287988	0.0248878
727	CTRL	B	CTRL_727_D11_B	CTRL_727_D22_B	CTRL_727_D11_B.CTRL_727_D22_B	0.370196	0.102848
791	9H10	A	9H10_791_D11_A	9H10_791_D22_A	9H10_791_D11_A.9H10_791_D22_A	0.530782	0.0777482
787	COMBO	A	COMBO_787_D11_A	COMBO_787_D22_A	COMBO_787_D11_A.COMBO_787_D22_A	0.730641	0.197734
727	CTRL	A	CTRL_727_D11_A	CTRL_727_D22_A	CTRL_727_D11_A.CTRL_727_D22_A	0.395354	0.0459524
730	RT	A	RT_730_D11_A	RT_730_D22_A	RT_730_D11_A.RT_730_D22_A	0.74557	0.277433
765	RT	B	RT_765_D11_B	RT_765_D22_B	RT_765_D11_B.RT_765_D22_B	0.502893	0.202644
765	RT	A	RT_765_D11_A	RT_765_D22_A	RT_765_D11_A.RT_765_D22_A	0.770792	0.233746
777	RT	B	RT_777_D11_B	RT_777_D22_B	RT_777_D11_B.RT_777_D22_B	0.35119	0.116717
728	RT	B	RT_728_D11_B	RT_728_D22_B	RT_728_D11_B.RT_728_D22_B	0.39254	0.184287
730	RT	B	RT_730_D11_B	RT_730_D22_B	RT_730_D11_B.RT_730_D22_B	0.543045	0.197028
777	RT	A	RT_777_D11_A	RT_777_D22_A	RT_777_D11_A.RT_777_D22_A	0.582607	0.116038
728	RT	A	RT_728_D11_A	RT_728_D22_A	RT_728_D11_A.RT_728_D22_A	0.547317	0.229166

## Sheet: Figure 1f
SampleID	Group	Mouse	TimePoint	Chain	Statistic	Value_full	Value_noAH1
9H10_726_D22_B	9H10	726	D22	B	ShannonClonalityNT	0.234009	0.207953
9H10_729_D22_B	9H10	729	D22	B	ShannonClonalityNT	0.374088	0.388854
9H10_781_D22_B	9H10	781	D22	B	ShannonClonalityNT	0.269392	0.264258
9H10_782_D22_B	9H10	782	D22	B	ShannonClonalityNT	0.232268	0.135497
9H10_791_D22_B	9H10	791	D22	B	ShannonClonalityNT	0.275079	0.276323
9H10_798_D22_B	9H10	798	D22	B	ShannonClonalityNT	0.320332	0.321044
COMBO_764_D22_B	COMBO	764	D22	B	ShannonClonalityNT	0.412346	0.289162
COMBO_769_D22_B	COMBO	769	D22	B	ShannonClonalityNT	0.437664	0.48852
COMBO_787_D22_B	COMBO	787	D22	B	ShannonClonalityNT	0.454337	0.452733
COMBO_789_D22_B	COMBO	789	D22	B	ShannonClonalityNT	0.508112	0.512803
COMBO_797_D22_B	COMBO	797	D22	B	ShannonClonalityNT	0.51249	0.535053
COMBO_799_D22_B	COMBO	799	D22	B	ShannonClonalityNT	0.685629	0.700344
CTRL_727_D22_B	CTRL	727	D22	B	ShannonClonalityNT	0.443088	0.155986
CTRL_759_D22_B	CTRL	759	D22	B	ShannonClonalityNT	0.162747	0.119056
CTRL_760_D22_B	CTRL	760	D22	B	ShannonClonalityNT	0.200342	0.169237
CTRL_771_D22_B	CTRL	771	D22	B	ShannonClonalityNT	0.199617	0.192538
CTRL_772_D22_B	CTRL	772	D22	B	ShannonClonalityNT	0.204749	0.189349
RT_728_D22_B	RT	728	D22	B	ShannonClonalityNT	0.537863	0.492647
RT_730_D22_B	RT	730	D22	B	ShannonClonalityNT	0.448759	0.461772
RT_763_D22_B	RT	763	D22	B	ShannonClonalityNT	0.446637	0.399763
RT_765_D22_B	RT	765	D22	B	ShannonClonalityNT	0.467384	0.453298
RT_777_D22_B	RT	777	D22	B	ShannonClonalityNT	0.340422	0.300114

## Sheet: Figure 2b
Group	Mouse	TimePoint	Cd3e	Phenotype	GEX
CTRL	727	D22	6.08585	Cd4	5.9986
CTRL	759	D22	5.97306	Cd4	5.98154
CTRL	771	D22	5.69194	Cd4	5.84558
CTRL	772	D22	5.98179	Cd4	5.54356
9H10	726	D22	5.76019	Cd4	5.7316
9H10	768	D22	6.44749	Cd4	5.85844
9H10	781	D22	5.95882	Cd4	5.6945
9H10	798	D22	6.01496	Cd4	5.59235
RT	730	D22	7.01437	Cd4	5.98742
RT	763	D22	6.11024	Cd4	5.69741
RT	765	D22	6.56259	Cd4	6.25682
RT	778	D22	7.03724	Cd4	6.2907
COMBO	764	D22	7.19466	Cd4	6.41009
COMBO	769	D22	6.96484	Cd4	5.99586
COMBO	787	D22	7.25986	Cd4	6.33686
COMBO	789	D22	7.1129	Cd4	5.77218
COMBO	797	D22	6.7759	Cd4	6.34905
COMBO	799	D22	7.15118	Cd4	6.04466
CTRL	727	D22	6.08585	Cd8a	7.37174
CTRL	759	D22	5.97306	Cd8a	6.60537
CTRL	771	D22	5.69194	Cd8a	6.46881
CTRL	772	D22	5.98179	Cd8a	7.17531
9H10	726	D22	5.76019	Cd8a	6.50303
9H10	768	D22	6.44749	Cd8a	7.74872
9H10	781	D22	5.95882	Cd8a	6.6262
9H10	798	D22	6.01496	Cd8a	7.20359
RT	730	D22	7.01437	Cd8a	8.82335
RT	763	D22	6.11024	Cd8a	7.9574
RT	765	D22	6.56259	Cd8a	8.34591
RT	778	D22	7.03724	Cd8a	8.83972
COMBO	764	D22	7.19466	Cd8a	9.19789
COMBO	769	D22	6.96484	Cd8a	8.89079
COMBO	787	D22	7.25986	Cd8a	9.24697
COMBO	789	D22	7.1129	Cd8a	9.2374
COMBO	797	D22	6.7759	Cd8a	8.65996
COMBO	799	D22	7.15118	Cd8a	9.33548

## Sheet: Figure 2c
comparison	gene	baseMean	log2FoldChange	lfcSE	pvalue	padj	chr	gene_name	gene_biotype	transcript_id
COMBO.vs.CTRL	ENSMUSG00000051627	202.28	-5.80713	0.22634	7.89339e-146	5.8348e-142	13	Hist1h1e	protein_coding	ENSMUST00000062045
RT.vs.CTRL	ENSMUSG00000051627	202.28	-5.48334	0.251909	1.46021e-105	1.05228e-101	13	Hist1h1e	protein_coding	ENSMUST00000062045
COMBO.vs.CTRL	ENSMUSG00000022048	1213.18	-2.04033	0.101437	9.74405e-92	4.32168e-88	14	Dpysl2	protein_coding	ENSMUST00000022629
COMBO.vs.CTRL	ENSMUSG00000052565	101.185	-4.25102	0.22031	2.46803e-83	7.81873e-80	13	Hist1h1d	protein_coding	ENSMUST00000045301
COMBO.vs.CTRL	ENSMUSG00000061482	134.78	-6.34941	0.335982	1.96631e-80	5.45062e-77	13	Hist1h4d	protein_coding	ENSMUST00000102968
COMBO.vs.CTRL	ENSMUSG00000028565	1068.22	-1.81751	0.0973664	1.76193e-79	3.90727e-76	4	Nfia	protein_coding	ENSMUST00000107062,ENSMUST00000075448,ENSMUST00000148930,ENSMUST00000092532,ENSMUST00000152023,ENSMUST00000133011,ENSMUST00000107057,ENSMUST00000052018
COMBO.vs.CTRL	ENSMUSG00000035202	43412.4	-2.89564	0.156223	9.20745e-78	1.70154e-74	9	Lars2	protein_coding	ENSMUST00000038863
COMBO.vs.CTRL	ENSMUSG00000026436	1649.13	-1.37871	0.075756	1.66708e-76	2.64065e-73	1	Elk4	protein_coding	ENSMUST00000124579,ENSMUST00000086556,ENSMUST00000027696,ENSMUST00000131159,ENSMUST00000146188,ENSMUST00000147218,ENSMUST00000146432
RT.vs.CTRL	ENSMUSG00000026436	1649.13	-1.51195	0.0837433	7.00808e-76	3.03015e-72	1	Elk4	protein_coding	ENSMUST00000124579,ENSMUST00000086556,ENSMUST00000027696,ENSMUST00000131159,ENSMUST00000146188,ENSMUST00000147218,ENSMUST00000146432
RT.vs.CTRL	ENSMUSG00000038872	2067.24	-2.34459	0.128115	1.70643e-75	6.14857e-72	8	Zfhx3	protein_coding	ENSMUST00000188994,ENSMUST00000043896
COMBO.vs.CTRL	ENSMUSG00000038872	2067.24	-2.10546	0.11685	2.31234e-74	3.41857e-71	8	Zfhx3	protein_coding	ENSMUST00000188994,ENSMUST00000043896
RT.vs.CTRL	ENSMUSG00000022048	1213.18	-1.98	0.111961	8.66682e-72	2.3421e-68	14	Dpysl2	protein_coding	ENSMUST00000022629
RT.vs.CTRL	ENSMUSG00000024483	2074.71	-1.18354	0.0686611	4.01028e-69	9.63314e-66	18	Ankhd1	protein_coding	ENSMUST00000037072,ENSMUST00000140061,ENSMUST00000136030,ENSMUST00000152940,ENSMUST00000143966,ENSMUST00000142780,ENSMUST00000006205,ENSMUST00000153612,ENSMUST00000142977,ENSMUST00000156424,ENSMUST00000134146,ENSMUST00000116653,ENSMUST00000130035,ENSMUST00000152060,ENSMUST00000155329
COMBO.vs.CTRL	ENSMUSG00000043991	793.645	-1.4072	0.0847712	2.49269e-64	2.63228e-61	18	Pura	protein_coding	ENSMUST00000051301
RT.vs.CTRL	ENSMUSG00000022521	1620.22	-1.57498	0.0954865	4.14191e-64	8.14035e-61	16	Crebbp	protein_coding	ENSMUST00000206464,ENSMUST00000191387,ENSMUST00000205344,ENSMUST00000023165,ENSMUST00000206098,ENSMUST00000205765,ENSMUST00000205685,ENSMUST00000205945
RT.vs.CTRL	ENSMUSG00000048154	4121.03	-1.86985	0.113338	2.21145e-63	3.98412e-60	15	Kmt2d	protein_coding	ENSMUST00000178486,ENSMUST00000184363,ENSMUST00000023741,ENSMUST00000191973
COMBO.vs.CTRL	ENSMUSG00000018846	2398.74	-1.03207	0.0642737	5.89675e-60	5.94393e-57	11	Pank3	protein_coding	ENSMUST00000018990
RT.vs.CTRL	ENSMUSG00000040785	2581.31	-0.909461	0.057157	6.48219e-59	1.07799e-55	16	Ttc3	protein_coding	ENSMUST00000141856,ENSMUST00000141176,ENSMUST00000130960,ENSMUST00000154243,ENSMUST00000141192,ENSMUST00000151770,ENSMUST00000155692,ENSMUST00000149753,ENSMUST00000131429,ENSMUST00000153062,ENSMUST00000117648,ENSMUST00000119131,ENSMUST00000150097,ENSMUST00000145432,ENSMUST00000211314,ENSMUST00000139607,ENSMUST00000149885,ENSMUST00000129536,ENSMUST00000151192,ENSMUST00000127667,ENSMUST00000150346,…
RT.vs.CTRL	ENSMUSG00000028565	1068.22	-1.69651	0.108136	2.94634e-58	4.54978e-55	4	Nfia	protein_coding	ENSMUST00000107062,ENSMUST00000075448,ENSMUST00000148930,ENSMUST00000092532,ENSMUST00000152023,ENSMUST00000133011,ENSMUST00000107057,ENSMUST00000052018
COMBO.vs.CTRL	ENSMUSG00000063011	1614.82	1.75141	0.111849	4.71446e-57	4.35616e-54	17	Msln	protein_coding	ENSMUST00000075884
COMBO.vs.CTRL	ENSMUSG00000040785	2581.31	-0.815783	0.0518287	6.3326e-57	5.61727e-54	16	Ttc3	protein_coding	ENSMUST00000141856,ENSMUST00000141176,ENSMUST00000130960,ENSMUST00000154243,ENSMUST00000141192,ENSMUST00000151770,ENSMUST00000155692,ENSMUST00000149753,ENSMUST00000131429,ENSMUST00000153062,ENSMUST00000117648,ENSMUST00000119131,ENSMUST00000150097,ENSMUST00000145432,ENSMUST00000211314,ENSMUST00000139607,ENSMUST00000149885,ENSMUST00000129536,ENSMUST00000151192,ENSMUST00000127667,ENSMUST00000150346,…
RT.vs.CTRL	ENSMUSG00000063810	615.798	-1.61766	0.104951	1.53339e-56	2.21002e-53	6	Alms1	protein_coding	ENSMUST00000201244,ENSMUST00000072018,ENSMUST00000213058,ENSMUST00000202809,ENSMUST00000201221
RT.vs.CTRL	ENSMUSG00000061482	134.78	-6.32351	0.404886	1.12591e-55	1.52132e-52	13	Hist1h4d	protein_coding	ENSMUST00000102968
RT.vs.CTRL	ENSMUSG00000052565	101.185	-3.54665	0.22867	1.80569e-54	2.29631e-51	13	Hist1h1d	protein_coding	ENSMUST00000045301
COMBO.vs.CTRL	ENSMUSG00000004207	25372.1	1.44466	0.0953709	3.29892e-54	2.3599e-51	10	Psap	protein_coding	ENSMUST00000105465,ENSMUST00000177779,ENSMUST00000165878,ENSMUST00000004316,ENSMUST00000179238
COMBO.vs.CTRL	ENSMUSG00000075376	1892.52	-1.16102	0.0776068	5.61074e-53	3.88824e-50	2	Rc3h2	protein_coding	ENSMUST00000112936,ENSMUST00000112934,ENSMUST00000205124,ENSMUST00000204690,ENSMUST00000143826,ENSMUST00000100143,ENSMUST00000204962,ENSMUST00000204959,ENSMUST00000124218,ENSMUST00000125619
RT.vs.CTRL	ENSMUSG00000046230	1452.53	-1.1727	0.0783735	3.83958e-53	4.36884e-50	19	Vps13a	protein_coding	ENSMUST00000068156
COMBO.vs.CTRL	ENSMUSG00000017291	3527.83	-1.12378	0.0752082	9.42346e-53	6.33256e-50	11	Taok1	protein_coding	ENSMUST00000058496,ENSMUST00000017435
RT.vs.CTRL	ENSMUSG00000035202	43412.4	-2.58444	0.170665	3.57873e-52	3.86843e-49	9	Lars2	protein_coding	ENSMUST00000038863
COMBO.vs.CTRL	ENSMUSG00000058773	70.3731	-3.82122	0.253648	1.13477e-51	7.4014e-49	13	Hist1h1b	protein_coding	ENSMUST00000080511
COMBO.vs.CTRL	ENSMUSG00000000567	1084.02	-1.36586	0.0928807	1.8409e-51	1.16639e-48	11	Sox9	protein_coding	ENSMUST00000000579
RT.vs.CTRL	ENSMUSG00000069833	35889.6	-1.76385	0.120542	4.31566e-51	4.44287e-48	19	Ahnak	protein_coding	ENSMUST00000092956,ENSMUST00000092955
COMBO.vs.CTRL	ENSMUSG00000053877	202.01	-2.6114	0.177755	2.29083e-50	1.3972e-47	7	Srcap	protein_coding	ENSMUST00000187040,ENSMUST00000185401,ENSMUST00000189136,ENSMUST00000098025,ENSMUST00000186672,ENSMUST00000190390,ENSMUST00000186954,ENSMUST00000189449,ENSMUST00000188124,ENSMUST00000189812,ENSMUST00000187442,ENSMUST00000066582,ENSMUST00000187164,ENSMUST00000186759
RT.vs.CTRL	ENSMUSG00000003119	1277.88	-1.24656	0.0858416	1.8943e-50	1.86149e-47	11	Cdk12	protein_coding	ENSMUST00000147441,ENSMUST00000003203,ENSMUST00000125152,ENSMUST00000145113,ENSMUST00000107539,ENSMUST00000107538
RT.vs.CTRL	ENSMUSG00000034297	3601.8	-1.21377	0.0836833	2.82327e-50	2.65375e-47	11	Med13	protein_coding	ENSMUST00000043624,ENSMUST00000140514,ENSMUST00000144983,ENSMUST00000136622
COMBO.vs.CTRL	ENSMUSG00000048109	740.035	-1.16706	0.0807444	9.69691e-50	5.65891e-47	3	Rbm15	protein_coding	ENSMUST00000061772,ENSMUST00000197769
RT.vs.CTRL	ENSMUSG00000040225	7581.11	-1.2074	0.0836332	7.7405e-50	6.97258e-47	1	Prrc2c	protein_coding	ENSMUST00000182535,ENSMUST00000028016,ENSMUST00000182331,ENSMUST00000182660,ENSMUST00000182288,ENSMUST00000182308,ENSMUST00000183223,ENSMUST00000182593,ENSMUST00000183286,ENSMUST00000183011,ENSMUST00000182149,ENSMUST00000182393,ENSMUST00000182448,ENSMUST00000193937
COMBO.vs.CTRL	ENSMUSG00000022521	1620.22	-1.24029	0.0862986	2.33686e-49	1.32877e-46	16	Crebbp	protein_coding	ENSMUST00000206464,ENSMUST00000191387,ENSMUST00000205344,ENSMUST00000023165,ENSMUST00000206098,ENSMUST00000205765,ENSMUST00000205685,ENSMUST00000205945
COMBO.vs.CTRL	ENSMUSG00000020962	492.057	-1.20804	0.0840938	2.85714e-49	1.584e-46	12	Gtf2a1	protein_coding	ENSMUST00000021345,ENSMUST00000063314,ENSMUST00000163693
RT.vs.CTRL	ENSMUSG00000040274	2615.31	-1.154	0.0803404	2.83072e-49	2.44789e-46	5	Cdk6	protein_coding	ENSMUST00000042410,ENSMUST00000197385,ENSMUST00000197607,ENSMUST00000199156,ENSMUST00000165117,ENSMUST00000199396
COMBO.vs.CTRL	ENSMUSG00000034297	3601.8	-1.09026	0.0760098	8.21016e-49	4.44069e-46	11	Med13	protein_coding	ENSMUST00000043624,ENSMUST00000140514,ENSMUST00000144983,ENSMUST00000136622
COMBO.vs.CTRL	ENSMUSG00000045817	4090.02	-0.781912	0.0538787	1.01491e-48	5.35872e-46	17	Zfp36l2	protein_coding	ENSMUST00000060366
RT.vs.CTRL	ENSMUSG00000027022	433.754	-2.55779	0.175349	1.34641e-48	1.11954e-45	2	Xirp2	protein_coding	ENSMUST00000028410,ENSMUST00000112347
COMBO.vs.CTRL	ENSMUSG00000063810	615.798	-1.33693	0.094076	2.27808e-48	1.17485e-45	6	Alms1	protein_coding	ENSMUST00000201244,ENSMUST00000072018,ENSMUST00000213058,ENSMUST00000202809,ENSMUST00000201221
RT.vs.CTRL	ENSMUSG00000018501	4185.56	-0.900322	0.0628529	2.03566e-48	1.62996e-45	11	Ncor1	protein_coding	ENSMUST00000155712,ENSMUST00000131911,ENSMUST00000159224,ENSMUST00000160171,ENSMUST00000161116,ENSMUST00000161699,ENSMUST00000162077,ENSMUST00000161432,ENSMUST00000159315,ENSMUST00000127471,ENSMUST00000018645,ENSMUST00000124027,ENSMUST00000155486,ENSMUST00000101067,ENSMUST00000101066,ENSMUST00000156740,ENSMUST00000101068,ENSMUST00000141447,ENSMUST00000069456,ENSMUST00000161767,ENSMUST00000151498,…
COMBO.vs.CTRL	ENSMUSG00000013663	2421.89	-0.923548	0.0649982	2.57915e-47	1.27101e-44	19	Pten	protein_coding	ENSMUST00000140014,ENSMUST00000013807,ENSMUST00000154806
COMBO.vs.CTRL	ENSMUSG00000025326	1753.64	-1.09696	0.0783459	1.02024e-46	4.81382e-44	7	Ube3a	protein_coding	ENSMUST00000202685,ENSMUST00000202945,ENSMUST00000201480,ENSMUST00000200781,ENSMUST00000200709,ENSMUST00000200758,ENSMUST00000201794,ENSMUST00000201409,ENSMUST00000208313,ENSMUST00000202207,ENSMUST00000200949,ENSMUST00000207686,ENSMUST00000107537,ENSMUST00000202440,ENSMUST00000202247,ENSMUST00000201162,ENSMUST00000202288,ENSMUST00000202776
RT.vs.CTRL	ENSMUSG00000053877	202.01	-2.83064	0.198081	1.47743e-46	1.14074e-43	7	Srcap	protein_coding	ENSMUST00000187040,ENSMUST00000185401,ENSMUST00000189136,ENSMUST00000098025,ENSMUST00000186672,ENSMUST00000190390,ENSMUST00000186954,ENSMUST00000189449,ENSMUST00000188124,ENSMUST00000189812,ENSMUST00000187442,ENSMUST00000066582,ENSMUST00000187164,ENSMUST00000186759
COMBO.vs.CTRL	ENSMUSG00000046230	1452.53	-0.987557	0.0707703	5.23038e-46	2.41643e-43	19	Vps13a	protein_coding	ENSMUST00000068156
COMBO.vs.CTRL	ENSMUSG00000096010	79.9347	-5.71817	0.405775	9.68134e-46	4.3815e-43	6	Hist4h4	protein_coding	ENSMUST00000179285
COMBO.vs.CTRL	ENSMUSG00000034303	166.175	-1.66277	0.11991	1.18702e-45	5.16144e-43	9	Ccdc15	protein_coding	ENSMUST00000037275
RT.vs.CTRL	ENSMUSG00000049658	1197.25	-1.1712	0.0860631	1.06398e-44	7.42005e-42	13	Bdp1	protein_coding	ENSMUST00000163097,ENSMUST00000109379,ENSMUST00000038104,ENSMUST00000105697,ENSMUST00000099262,ENSMUST00000167203,ENSMUST00000167815
COMBO.vs.CTRL	ENSMUSG00000049658	1197.25	-1.06302	0.0779264	2.0217e-44	8.45912e-42	13	Bdp1	protein_coding	ENSMUST00000163097,ENSMUST00000109379,ENSMUST00000038104,ENSMUST00000105697,ENSMUST00000099262,ENSMUST00000167203,ENSMUST00000167815
RT.vs.CTRL	ENSMUSG00000090673	360.12	-1.7822	0.131222	1.44732e-44	9.77799e-42	19	Gm340	protein_coding	ENSMUST00000172371
RT.vs.CTRL	ENSMUSG00000037210	1092.6	-0.936354	0.0685702	1.92437e-44	1.2607e-41	5	Fam193a	protein_coding	ENSMUST00000181379,ENSMUST00000094867,ENSMUST00000180376,ENSMUST00000202503,ENSMUST00000201005
RT.vs.CTRL	ENSMUSG00000041852	1681.65	-1.18172	0.0873307	2.90067e-44	1.8444e-41	15	Tcf20	protein_coding	ENSMUST00000048966,ENSMUST00000109510
COMBO.vs.CTRL	ENSMUSG00000001911	4951.49	-1.07005	0.0788789	5.35606e-44	2.15957e-41	8	Nfix	protein_coding	ENSMUST00000132236,ENSMUST00000076715,ENSMUST00000099070,ENSMUST00000126806,ENSMUST00000148644,ENSMUST00000109764,ENSMUST00000109762,ENSMUST00000148746
COMBO.vs.CTRL	ENSMUSG00000032740	1425.03	-1.45409	0.10804	1.18847e-43	4.70633e-41	11	Ccdc88a	protein_coding	ENSMUST00000140194,ENSMUST00000123561,ENSMUST00000040182,ENSMUST00000137227,ENSMUST00000155854,ENSMUST00000144450,ENSMUST00000109477
COMBO.vs.CTRL	ENSMUSG00000024483	2074.71	-0.841507	0.0617274	1.64223e-43	6.38914e-41	18	Ankhd1	protein_coding	ENSMUST00000037072,ENSMUST00000140061,ENSMUST00000136030,ENSMUST00000152940,ENSMUST00000143966,ENSMUST00000142780,ENSMUST00000006205,ENSMUST00000153612,ENSMUST00000142977,ENSMUST00000156424,ENSMUST00000134146,ENSMUST00000116653,ENSMUST00000130035,ENSMUST00000152060,ENSMUST00000155329
COMBO.vs.CTRL	ENSMUSG00000003119	1277.88	-1.04588	0.0774907	1.69026e-43	6.4626e-41	11	Cdk12	protein_coding	ENSMUST00000147441,ENSMUST00000003203,ENSMUST00000125152,ENSMUST00000145113,ENSMUST00000107539,ENSMUST00000107538
COMBO.vs.CTRL	ENSMUSG00000031802	90.4476	-7.14272	0.52377	2.48238e-43	9.33037e-41	9	Phxr4	protein_coding	ENSMUST00000071254
RT.vs.CTRL	ENSMUSG00000022141	3203.91	-1.07584	0.0804322	3.90387e-43	2.28102e-40	15	Nipbl	protein_coding	ENSMUST00000052965
RT.vs.CTRL	ENSMUSG00000018160	1808.36	-0.819178	0.0607454	4.77926e-43	2.71902e-40	11	Med1	protein_coding	ENSMUST00000135479,ENSMUST00000126483,ENSMUST00000129557,ENSMUST00000147933,ENSMUST00000107545,ENSMUST00000092735,ENSMUST00000018304
RT.vs.CTRL	ENSMUSG00000040481	3071.05	-1.16027	0.0872496	7.4253e-43	3.91531e-40	11	Bptf	protein_coding	ENSMUST00000208369,ENSMUST00000149486,ENSMUST00000057892,ENSMUST00000138443,ENSMUST00000106762,ENSMUST00000133317,ENSMUST00000147816,ENSMUST00000106763
RT.vs.CTRL	ENSMUSG00000017291	3527.83	-1.09736	0.0825576	1.08043e-42	5.56138e-40	11	Taok1	protein_coding	ENSMUST00000058496,ENSMUST00000017435
COMBO.vs.CTRL	ENSMUSG00000004085	2047.44	-1.07596	0.0809529	2.08025e-42	7.68859e-40	2	Zak	protein_coding	ENSMUST00000135469,ENSMUST00000112073,ENSMUST00000135204,ENSMUST00000144111,ENSMUST00000150126,ENSMUST00000090824
COMBO.vs.CTRL	ENSMUSG00000018199	1330.11	-1.11799	0.0844927	3.29895e-42	1.1993e-39	1	Trove2	protein_coding	ENSMUST00000018343,ENSMUST00000159879
COMBO.vs.CTRL	ENSMUSG00000070544	1893.36	-1.04123	0.0784529	3.63845e-42	1.30139e-39	2	Top1	protein_coding	ENSMUST00000133262,ENSMUST00000150039,ENSMUST00000109468,ENSMUST00000164694,ENSMUST00000129289,ENSMUST00000164510
RT.vs.CTRL	ENSMUSG00000019971	439.989	-1.4898	0.113559	2.59155e-42	1.30295e-39	10	Cep290	protein_coding	ENSMUST00000164751
COMBO.vs.CTRL	ENSMUSG00000079470	275.011	-2.52846	0.189755	4.06989e-42	1.41022e-39	1	Utp14b	protein_coding	ENSMUST00000151622,ENSMUST00000053760
COMBO.vs.CTRL	ENSMUSG00000030067	1061.72	-0.83367	0.0622595	4.69821e-42	1.5786e-39	6	Foxp1	protein_coding	ENSMUST00000175880,ENSMUST00000175670,ENSMUST00000177507,ENSMUST00000175886,ENSMUST00000177230,ENSMUST00000177235,ENSMUST00000177208,ENSMUST00000124058,ENSMUST00000176850,ENSMUST00000113321,ENSMUST00000113322,ENSMUST00000075832,ENSMUST00000142164,ENSMUST00000113326,ENSMUST00000176632,ENSMUST00000113328,ENSMUST00000113324,ENSMUST00000177229,ENSMUST00000177437,ENSMUST00000074346,ENSMUST00000154163,…
COMBO.vs.CTRL	ENSMUSG00000042063	1266	-1.18682	0.0901742	5.49912e-42	1.82013e-39	12	Zfp386	protein_coding	ENSMUST00000182883,ENSMUST00000183125,ENSMUST00000073551,ENSMUST00000182566
COMBO.vs.CTRL	ENSMUSG00000008575	3481.29	-1.14924	0.0874521	8.84803e-42	2.81828e-39	4	Nfib	protein_coding	ENSMUST00000155821,ENSMUST00000122918,ENSMUST00000107248,ENSMUST00000064770,ENSMUST00000107247,ENSMUST00000107246,ENSMUST00000107245,ENSMUST00000140874,ENSMUST00000050872,ENSMUST00000148982,ENSMUST00000152588,ENSMUST00000135024
COMBO.vs.CTRL	ENSMUSG00000002228	354.972	1.3317	0.102044	1.85946e-41	5.64868e-39	3	Ppm1j	protein_coding	ENSMUST00000197264,ENSMUST00000002298
RT.vs.CTRL	ENSMUSG00000038056	1600.83	-1.5221	0.117165	1.38545e-41	6.80728e-39	5	Kmt2c	protein_coding	ENSMUST00000173073,ENSMUST00000172556,ENSMUST00000174734,ENSMUST00000173673,ENSMUST00000172707,ENSMUST00000172626,ENSMUST00000173174,ENSMUST00000045291
RT.vs.CTRL	ENSMUSG00000037999	829.211	-1.02148	0.0778333	1.47757e-41	7.09858e-39	5	Arap2	protein_coding	ENSMUST00000200549,ENSMUST00000160620,ENSMUST00000159470,ENSMUST00000161911,ENSMUST00000201373,ENSMUST00000160419,ENSMUST00000076623
RT.vs.CTRL	ENSMUSG00000023845	2155.24	-1.44924	0.111629	1.63594e-41	7.52496e-39	17	Lnpep	protein_coding	ENSMUST00000041047
RT.vs.CTRL	ENSMUSG00000025019	317.833	-1.86604	0.14239	1.63427e-41	7.52496e-39	19	Lcor	protein_coding	ENSMUST00000067795,ENSMUST00000163929
COMBO.vs.CTRL	ENSMUSG00000005779	2289.16	0.928335	0.0704478	3.60294e-41	1.06532e-38	3	Psmb4	protein_coding	ENSMUST00000005923,ENSMUST00000134133,ENSMUST00000200513,ENSMUST00000133412,ENSMUST00000136143
RT.vs.CTRL	ENSMUSG00000022708	1507.44	-1.95852	0.149124	2.44038e-41	1.09914e-38	16	Zbtb20	protein_coding	ENSMUST00000126354,ENSMUST00000162745,ENSMUST00000141941,ENSMUST00000146708,ENSMUST00000151290,ENSMUST00000151244,ENSMUST00000123047,ENSMUST00000156367,ENSMUST00000114690,ENSMUST00000114691,ENSMUST00000139491,ENSMUST00000126100,ENSMUST00000114694,ENSMUST00000114695,ENSMUST00000148775,ENSMUST00000134537,ENSMUST00000122875,ENSMUST00000079441,ENSMUST00000156981,ENSMUST00000132881,ENSMUST00000131689
COMBO.vs.CTRL	ENSMUSG00000067336	2681.09	-1.01559	0.0775161	4.40252e-41	1.28461e-38	1	Bmpr2	protein_coding	ENSMUST00000190659,ENSMUST00000186246,ENSMUST00000087435
RT.vs.CTRL	ENSMUSG00000002028	5360.62	-1.3864	0.107335	4.49506e-41	1.94357e-38	9	Kmt2a	protein_coding	ENSMUST00000152241,ENSMUST00000128768,ENSMUST00000138119,ENSMUST00000114689,ENSMUST00000002095
COMBO.vs.CTRL	ENSMUSG00000020017	622.04	1.92816	0.147477	8.13985e-41	2.34428e-38	10	Hal	protein_coding	ENSMUST00000152883,ENSMUST00000129421,ENSMUST00000016031,ENSMUST00000132624
COMBO.vs.CTRL	ENSMUSG00000001128	973.156	1.32789	0.102671	8.52898e-41	2.42485e-38	X	Cfp	protein_coding	ENSMUST00000122862,ENSMUST00000001156
COMBO.vs.CTRL	ENSMUSG00000023067	929.341	1.60833	0.123546	8.78732e-41	2.46668e-38	17	Cdkn1a	protein_coding	ENSMUST00000023829,ENSMUST00000119901,ENSMUST00000122348
COMBO.vs.CTRL	ENSMUSG00000075031	49.7911	-4.78859	0.362054	2.15167e-40	5.96444e-38	13	Hist1h2bb	protein_coding	ENSMUST00000099703
COMBO.vs.CTRL	ENSMUSG00000021359	1425.78	-0.920259	0.0705477	2.24153e-40	6.1368e-38	13	Tfap2a	protein_coding	ENSMUST00000110193,ENSMUST00000021787
COMBO.vs.CTRL	ENSMUSG00000035133	1623.21	-1.02664	0.0793922	3.70767e-40	9.90617e-38	12	Arhgap5	protein_coding	ENSMUST00000110725
COMBO.vs.CTRL	ENSMUSG00000027995	706.48	1.35948	0.106366	6.47183e-40	1.70856e-37	3	Tlr2	protein_coding	ENSMUST00000029623
RT.vs.CTRL	ENSMUSG00000048109	740.035	-1.13858	0.0887934	4.21498e-40	1.78674e-37	3	Rbm15	protein_coding	ENSMUST00000061772,ENSMUST00000197769
RT.vs.CTRL	ENSMUSG00000033671	1791.47	-1.32058	0.10398	9.17274e-40	3.77882e-37	1	Cep350	protein_coding	ENSMUST00000138762,ENSMUST00000124495,ENSMUST00000192899,ENSMUST00000146987,ENSMUST00000129865,ENSMUST00000132189
RT.vs.CTRL	ENSMUSG00000058773	70.3731	-3.90594	0.297021	9.26397e-40	3.77882e-37	13	Hist1h1b	protein_coding	ENSMUST00000080511
COMBO.vs.CTRL	ENSMUSG00000020641	769.853	1.65854	0.129645	1.9903e-39	5.1322e-37	12	Rsad2	protein_coding	ENSMUST00000020970,ENSMUST00000137792,ENSMUST00000142732
RT.vs.CTRL	ENSMUSG00000031540	2762.36	-0.935466	0.0733236	2.90951e-39	1.16483e-36	8	Kat6a	protein_coding	ENSMUST00000110696,ENSMUST00000044331,ENSMUST00000130718
COMBO.vs.CTRL	ENSMUSG00000037999	829.211	-0.896748	0.070108	7.4319e-39	1.89436e-36	5	Arap2	protein_coding	ENSMUST00000200549,ENSMUST00000160620,ENSMUST00000159470,ENSMUST00000161911,ENSMUST00000201373,ENSMUST00000160419,ENSMUST00000076623
COMBO.vs.CTRL	ENSMUSG00000029082	527.583	2.15036	0.169133	7.96653e-39	2.00756e-36	5	Bst1	protein_coding	ENSMUST00000125838,ENSMUST00000126976,ENSMUST00000101237,ENSMUST00000118126
COMBO.vs.CTRL	ENSMUSG00000000290	2227.91	1.55501	0.123048	9.17286e-39	2.28559e-36	10	Itgb2	protein_coding	ENSMUST00000156644,ENSMUST00000000299,ENSMUST00000153541,ENSMUST00000131023,ENSMUST00000130059
RT.vs.CTRL	ENSMUSG00000021244	1776.24	-1.19302	0.094775	6.60922e-39	2.55151e-36	12	Ylpm1	protein_coding	ENSMUST00000164558,ENSMUST00000101202,ENSMUST00000167838,ENSMUST00000166605,ENSMUST00000168977,ENSMUST00000021670,ENSMUST00000165803,ENSMUST00000169150
RT.vs.CTRL	ENSMUSG00000005533	2655.44	-1.188	0.0945826	9.57375e-39	3.63114e-36	7	Igf1r	protein_coding	ENSMUST00000207621,ENSMUST00000208871,ENSMUST00000005671,ENSMUST00000207487,ENSMUST00000208348,ENSMUST00000208731
RT.vs.CTRL	ENSMUSG00000005779	2289.16	0.972857	0.0770804	1.31204e-38	4.89053e-36	3	Psmb4	protein_coding	ENSMUST00000005923,ENSMUST00000134133,ENSMUST00000200513,ENSMUST00000133412,ENSMUST00000136143
RT.vs.CTRL	ENSMUSG00000020737	2212.8	0.9844	0.078239	2.01622e-38	7.38791e-36	11	Hn1	protein_coding	ENSMUST00000021083,ENSMUST00000142238,ENSMUST00000155399,ENSMUST00000145104,ENSMUST00000139980
COMBO.vs.CTRL	ENSMUSG00000022141	3203.91	-0.920959	0.0727491	3.23359e-38	7.88001e-36	15	Nipbl	protein_coding	ENSMUST00000052965
RT.vs.CTRL	ENSMUSG00000034303	166.175	-1.69316	0.136021	2.32776e-38	8.24981e-36	9	Ccdc15	protein_coding	ENSMUST00000037275
RT.vs.CTRL	ENSMUSG00000047888	1357.15	-1.45991	0.117604	2.3179e-38	8.24981e-36	15	Tnrc6b	protein_coding	ENSMUST00000067689
COMBO.vs.CTRL	ENSMUSG00000075596	37.6788	-5.09836	0.398331	5.02861e-38	1.19908e-35	11	B130006D01Rik	protein_coding	ENSMUST00000100534
RT.vs.CTRL	ENSMUSG00000028053	3011.18	-1.17977	0.0948368	4.51332e-38	1.57377e-35	3	Ash1l	protein_coding	ENSMUST00000186583,ENSMUST00000090933,ENSMUST00000189824,ENSMUST00000198846
COMBO.vs.CTRL	ENSMUSG00000040274	2615.31	-0.91247	0.0724914	8.71342e-38	2.0128e-35	5	Cdk6	protein_coding	ENSMUST00000042410,ENSMUST00000197385,ENSMUST00000197607,ENSMUST00000199156,ENSMUST00000165117,ENSMUST00000199396
COMBO.vs.CTRL	ENSMUSG00000018160	1808.36	-0.697244	0.0550026	1.36982e-37	3.0997e-35	11	Med1	protein_coding	ENSMUST00000135479,ENSMUST00000126483,ENSMUST00000129557,ENSMUST00000147933,ENSMUST00000107545,ENSMUST00000092735,ENSMUST00000018304
COMBO.vs.CTRL	ENSMUSG00000036371	5530.36	-0.817695	0.0650143	2.16618e-37	4.80372e-35	6	Serbp1	protein_coding	ENSMUST00000042990,ENSMUST00000203077,ENSMUST00000204293,ENSMUST00000203167,ENSMUST00000205091,ENSMUST00000203054,ENSMUST00000204034,ENSMUST00000204135,ENSMUST00000203436,ENSMUST00000203233,ENSMUST00000204206,ENSMUST00000204810,ENSMUST00000204294,ENSMUST00000205106,ENSMUST00000203402,ENSMUST00000204944
COMBO.vs.CTRL	ENSMUSG00000058385	48.3479	-3.22022	0.25464	2.23778e-37	4.91337e-35	13	Hist1h2bg	protein_coding	ENSMUST00000079251
COMBO.vs.CTRL	ENSMUSG00000023845	2155.24	-1.24425	0.101142	2.74835e-37	5.97525e-35	17	Lnpep	protein_coding	ENSMUST00000041047
COMBO.vs.CTRL	ENSMUSG00000021244	1776.24	-1.06266	0.0858366	3.02537e-37	6.51364e-35	12	Ylpm1	protein_coding	ENSMUST00000164558,ENSMUST00000101202,ENSMUST00000167838,ENSMUST00000166605,ENSMUST00000168977,ENSMUST00000021670,ENSMUST00000165803,ENSMUST00000169150
COMBO.vs.CTRL	ENSMUSG00000041852	1681.65	-0.978817	0.0788086	3.90137e-37	8.31893e-35	15	Tcf20	protein_coding	ENSMUST00000048966,ENSMUST00000109510
RT.vs.CTRL	ENSMUSG00000048410	398.2	-1.50253	0.123135	3.08028e-37	1.04051e-34	18	Zfp407	protein_coding	ENSMUST00000182297,ENSMUST00000182849,ENSMUST00000125763,ENSMUST00000143597,ENSMUST00000156181,ENSMUST00000125450
COMBO.vs.CTRL	ENSMUSG00000019971	439.989	-1.24588	0.101702	5.19924e-37	1.09808e-34	10	Cep290	protein_coding	ENSMUST00000164751
COMBO.vs.CTRL	ENSMUSG00000028522	1625.99	-0.970511	0.0782637	5.38306e-37	1.12618e-34	4	Mier1	protein_coding	ENSMUST00000149259,ENSMUST00000137348,ENSMUST00000030247,ENSMUST00000134533,ENSMUST00000147491,ENSMUST00000097945,ENSMUST00000106855,ENSMUST00000106858,ENSMUST00000143417,ENSMUST00000128536,ENSMUST00000136092,ENSMUST00000144219,ENSMUST00000151588,ENSMUST00000106857,ENSMUST00000124348
COMBO.vs.CTRL	ENSMUSG00000091337	1241.41	-0.869751	0.0697781	5.91074e-37	1.22501e-34	2	Eid1	protein_coding	ENSMUST00000164756
RT.vs.CTRL	ENSMUSG00000042390	2210.92	-0.799796	0.0646708	1.16439e-36	3.87276e-34	3	Gatad2b	protein_coding	ENSMUST00000196212,ENSMUST00000049382,ENSMUST00000199607,ENSMUST00000206907,ENSMUST00000205797,ENSMUST00000199754,ENSMUST00000200373,ENSMUST00000197988
COMBO.vs.CTRL	ENSMUSG00000016528	2460.04	0.917467	0.0745164	2.61213e-36	5.17201e-34	1	Mapkapk2	protein_coding	ENSMUST00000016672,ENSMUST00000188459
COMBO.vs.CTRL	ENSMUSG00000053774	1733.23	-0.908122	0.0738391	3.35838e-36	6.53294e-34	16	Ubxn7	protein_coding	ENSMUST00000115151
COMBO.vs.CTRL	ENSMUSG00000004151	1230.59	-1.03664	0.0850081	3.76762e-36	7.26529e-34	12	Etv1	protein_coding	ENSMUST00000161980,ENSMUST00000160996,ENSMUST00000160856,ENSMUST00000163063,ENSMUST00000161513,ENSMUST00000160701,ENSMUST00000161591,ENSMUST00000095767,ENSMUST00000160244,ENSMUST00000159334,ENSMUST00000162730,ENSMUST00000161164,ENSMUST00000162563
COMBO.vs.CTRL	ENSMUSG00000032253	2530.94	-1.24813	0.103295	4.01963e-36	7.68442e-34	9	Phip	protein_coding	ENSMUST00000188828,ENSMUST00000190774,ENSMUST00000190101,ENSMUST00000190405,ENSMUST00000034787,ENSMUST00000190936,ENSMUST00000190838,ENSMUST00000189927,ENSMUST00000186099,ENSMUST00000187021,ENSMUST00000186089,ENSMUST00000189209,ENSMUST00000189985,ENSMUST00000190822,ENSMUST00000188868,ENSMUST00000188850
COMBO.vs.CTRL	ENSMUSG00000048371	271.478	-1.26447	0.10528	9.4203e-36	1.78551e-33	8	Pdp2	protein_coding	ENSMUST00000059588
RT.vs.CTRL	ENSMUSG00000052727	4187.77	-1.26429	0.105322	6.61079e-36	2.13311e-33	13	Map1b	protein_coding	ENSMUST00000064762
COMBO.vs.CTRL	ENSMUSG00000037234	2364.01	-1.10298	0.0915588	1.31929e-35	2.47937e-33	8	Hook3	protein_coding	ENSMUST00000211683,ENSMUST00000211777,ENSMUST00000210172,ENSMUST00000209996,ENSMUST00000209542,ENSMUST00000037182,ENSMUST00000211292,ENSMUST00000152144,ENSMUST00000147613,ENSMUST00000210860
COMBO.vs.CTRL	ENSMUSG00000090602	114.121	-1.70163	0.140755	1.4935e-35	2.75999e-33	9	Gm5611	protein_coding	ENSMUST00000164523
COMBO.vs.CTRL	ENSMUSG00000046311	1060.79	-0.900603	0.0739597	1.60562e-35	2.94267e-33	11	Zfp62	protein_coding	ENSMUST00000180016,ENSMUST00000157023,ENSMUST00000061757,ENSMUST00000136691,ENSMUST00000133150,ENSMUST00000136539,ENSMUST00000109198,ENSMUST00000128932,ENSMUST00000151228,ENSMUST00000137061,ENSMUST00000109197,ENSMUST00000150284
COMBO.vs.CTRL	ENSMUSG00000034158	1877.6	-1.04179	0.0863543	1.77129e-35	3.21968e-33	16	Lrrc58	protein_coding	ENSMUST00000078717
COMBO.vs.CTRL	ENSMUSG00000048732	266.52	-1.46088	0.121901	1.89403e-35	3.36651e-33	11	Klhl11	protein_coding	ENSMUST00000056665
COMBO.vs.CTRL	ENSMUSG00000074746	1661.62	-0.883117	0.0726319	2.33072e-35	4.10207e-33	19	Pdzd8	protein_coding	ENSMUST00000099274
COMBO.vs.CTRL	ENSMUSG00000025019	317.833	-1.5165	0.12677	3.17198e-35	5.53873e-33	19	Lcor	protein_coding	ENSMUST00000067795,ENSMUST00000163929
COMBO.vs.CTRL	ENSMUSG00000079562	1548.88	0.734408	0.060133	3.62146e-35	6.22554e-33	5	Maea	protein_coding	ENSMUST00000200882,ENSMUST00000202941,ENSMUST00000200716,ENSMUST00000202113,ENSMUST00000202839,ENSMUST00000114449
COMBO.vs.CTRL	ENSMUSG00000020737	2212.8	0.862869	0.0713591	6.24521e-35	1.0572e-32	11	Hn1	protein_coding	ENSMUST00000021083,ENSMUST00000142238,ENSMUST00000155399,ENSMUST00000145104,ENSMUST00000139980
COMBO.vs.CTRL	ENSMUSG00000038039	884.538	-0.855828	0.0710499	1.16354e-34	1.92558e-32	10	Gcc2	protein_coding	ENSMUST00000057659,ENSMUST00000162965,ENSMUST00000160636,ENSMUST00000160677,ENSMUST00000161570,ENSMUST00000162041,ENSMUST00000160416,ENSMUST00000162860,ENSMUST00000162984,ENSMUST00000160427
COMBO.vs.CTRL	ENSMUSG00000042390	2210.92	-0.711173	0.0586477	1.21123e-34	1.98965e-32	3	Gatad2b	protein_coding	ENSMUST00000196212,ENSMUST00000049382,ENSMUST00000199607,ENSMUST00000206907,ENSMUST00000205797,ENSMUST00000199754,ENSMUST00000200373,ENSMUST00000197988
COMBO.vs.CTRL	ENSMUSG00000048410	398.2	-1.29845	0.110244	1.49385e-34	2.43586e-32	18	Zfp407	protein_coding	ENSMUST00000182297,ENSMUST00000182849,ENSMUST00000125763,ENSMUST00000143597,ENSMUST00000156181,ENSMUST00000125450
COMBO.vs.CTRL	ENSMUSG00000028382	3916.35	-0.849762	0.0707435	1.83476e-34	2.94837e-32	4	Ptbp3	protein_coding	ENSMUST00000151313,ENSMUST00000172768,ENSMUST00000172471,ENSMUST00000173884,ENSMUST00000173699,ENSMUST00000134879,ENSMUST00000174748,ENSMUST00000140925,ENSMUST00000030076,ENSMUST00000102883,ENSMUST00000173268,ENSMUST00000148331,ENSMUST00000174586
COMBO.vs.CTRL	ENSMUSG00000036591	3598.46	-0.687002	0.0571198	4.63612e-34	7.34362e-32	2	Arhgap21	protein_coding	ENSMUST00000131394,ENSMUST00000173784,ENSMUST00000143491,ENSMUST00000136241,ENSMUST00000125783,ENSMUST00000154657,ENSMUST00000173194,ENSMUST00000131542,ENSMUST00000140230,ENSMUST00000173566,ENSMUST00000156142,ENSMUST00000174825,ENSMUST00000173654,ENSMUST00000141298,ENSMUST00000154230,ENSMUST00000114594,ENSMUST00000127512,ENSMUST00000174584
COMBO.vs.CTRL	ENSMUSG00000026701	2400.02	0.895656	0.0752525	4.68991e-34	7.37613e-32	1	Prdx6	protein_coding	ENSMUST00000071718,ENSMUST00000139387,ENSMUST00000051925,ENSMUST00000156678,ENSMUST00000194613,ENSMUST00000155135,ENSMUST00000130867,ENSMUST00000156318,ENSMUST00000192639
COMBO.vs.CTRL	ENSMUSG00000042323	2674.96	-0.790897	0.0662166	6.5048e-34	1.00174e-31	14	Pbrm1	protein_coding	ENSMUST00000022471,ENSMUST00000052239,ENSMUST00000090214,ENSMUST00000112094,ENSMUST00000112095,ENSMUST00000112098,ENSMUST00000144009,ENSMUST00000136237,ENSMUST00000112106,ENSMUST00000123678,ENSMUST00000112092,ENSMUST00000156628,ENSMUST00000146325,ENSMUST00000135704,ENSMUST00000156407,ENSMUST00000022474,ENSMUST00000145497
COMBO.vs.CTRL	ENSMUSG00000024290	1652.17	-0.95069	0.0803577	6.73177e-34	1.02954e-31	18	Rock1	protein_coding	ENSMUST00000067947
COMBO.vs.CTRL	ENSMUSG00000026678	580.225	-1.25253	0.107622	8.18679e-34	1.22669e-31	1	Rgs5	protein_coding	ENSMUST00000152809,ENSMUST00000027997
COMBO.vs.CTRL	ENSMUSG00000034432	829.797	0.807667	0.0679184	1.07864e-33	1.60537e-31	1	Cops8	protein_coding	ENSMUST00000189309,ENSMUST00000190057,ENSMUST00000036153,ENSMUST00000186152,ENSMUST00000190700,ENSMUST00000191510,ENSMUST00000186750,ENSMUST00000186882,ENSMUST00000189107
COMBO.vs.CTRL	ENSMUSG00000050708	7529.68	1.52182	0.13074	1.48943e-33	2.17299e-31	7	Ftl1	protein_coding	ENSMUST00000211500,ENSMUST00000211694,ENSMUST00000094434,ENSMUST00000210375,ENSMUST00000210864,ENSMUST00000210106
RT.vs.CTRL	ENSMUSG00000039967	1804.1	-0.97108	0.0829373	9.49389e-34	2.93212e-31	4	Zfp292	protein_coding	ENSMUST00000047950,ENSMUST00000098163
COMBO.vs.CTRL	ENSMUSG00000025907	1398.13	-0.968262	0.0825963	2.06188e-33	2.9691e-31	1	Rb1cc1	protein_coding	ENSMUST00000160062,ENSMUST00000027040,ENSMUST00000159906,ENSMUST00000159206,ENSMUST00000162795,ENSMUST00000162418,ENSMUST00000160871,ENSMUST00000159661,ENSMUST00000159656,ENSMUST00000161327,ENSMUST00000162210,ENSMUST00000159530,ENSMUST00000159802,ENSMUST00000161183,ENSMUST00000159349,ENSMUST00000162257
RT.vs.CTRL	ENSMUSG00000096010	79.9347	-5.11885	0.426323	1.15186e-33	3.50732e-31	6	Hist4h4	protein_coding	ENSMUST00000179285
COMBO.vs.CTRL	ENSMUSG00000022708	1507.44	-1.56692	0.135448	4.22588e-33	6.00724e-31	16	Zbtb20	protein_coding	ENSMUST00000126354,ENSMUST00000162745,ENSMUST00000141941,ENSMUST00000146708,ENSMUST00000151290,ENSMUST00000151244,ENSMUST00000123047,ENSMUST00000156367,ENSMUST00000114690,ENSMUST00000114691,ENSMUST00000139491,ENSMUST00000126100,ENSMUST00000114694,ENSMUST00000114695,ENSMUST00000148775,ENSMUST00000134537,ENSMUST00000122875,ENSMUST00000079441,ENSMUST00000156981,ENSMUST00000132881,ENSMUST00000131689
COMBO.vs.CTRL	ENSMUSG00000001348	1056.04	1.20132	0.104396	4.43607e-33	6.26588e-31	9	Acp5	protein_coding	ENSMUST00000069330,ENSMUST00000165735,ENSMUST00000115315
COMBO.vs.CTRL	ENSMUSG00000022811	1338.93	-0.653392	0.0551924	5.39275e-33	7.52135e-31	16	Zfp148	protein_coding	ENSMUST00000089677,ENSMUST00000165418
COMBO.vs.CTRL	ENSMUSG00000023004	1411.15	1.17447	0.102126	5.46925e-33	7.58037e-31	15	Tuba1b	protein_coding	ENSMUST00000140969,ENSMUST00000077577
COMBO.vs.CTRL	ENSMUSG00000040760	977.016	-0.707547	0.0599466	6.07028e-33	8.30953e-31	14	Appl1	protein_coding	ENSMUST00000141599,ENSMUST00000142645,ENSMUST00000036570,ENSMUST00000142261
COMBO.vs.CTRL	ENSMUSG00000073418	1529.61	2.2614	0.195613	1.06846e-32	1.44476e-30	17	C4b	protein_coding	ENSMUST00000173057,ENSMUST00000069507,ENSMUST00000173669
COMBO.vs.CTRL	ENSMUSG00000048154	4121.03	-1.183	0.103461	1.12366e-32	1.5102e-30	15	Kmt2d	protein_coding	ENSMUST00000178486,ENSMUST00000184363,ENSMUST00000023741,ENSMUST00000191973
RT.vs.CTRL	ENSMUSG00000040943	1541.33	-1.37302	0.1204	5.1819e-33	1.53462e-30	3	Tet2	protein_coding	ENSMUST00000196292,ENSMUST00000195913,ENSMUST00000198974,ENSMUST00000197211,ENSMUST00000197118,ENSMUST00000200203,ENSMUST00000199176,ENSMUST00000196398,ENSMUST00000199381,ENSMUST00000098603
COMBO.vs.CTRL	ENSMUSG00000041736	1441.48	1.42999	0.125232	1.30269e-32	1.74027e-30	15	Tspo	protein_coding	ENSMUST00000208463,ENSMUST00000047419
COMBO.vs.CTRL	ENSMUSG00000036617	1190.3	-0.801707	0.0686888	1.53416e-32	2.03722e-30	2	Etl4	protein_coding	ENSMUST00000139531,ENSMUST00000114627,ENSMUST00000146881,ENSMUST00000131714,ENSMUST00000156587,ENSMUST00000114608,ENSMUST00000114610,ENSMUST00000125556,ENSMUST00000114604,ENSMUST00000114614,ENSMUST00000136870,ENSMUST00000146613,ENSMUST00000045555,ENSMUST00000146488,ENSMUST00000123383,ENSMUST00000114607,ENSMUST00000129278,ENSMUST00000114606,ENSMUST00000125772,ENSMUST00000066509
COMBO.vs.CTRL	ENSMUSG00000064215	2306.62	1.19887	0.105327	1.90003e-32	2.50804e-30	12	Ifi27	protein_coding	ENSMUST00000066701,ENSMUST00000085065,ENSMUST00000076702,ENSMUST00000122905,ENSMUST00000079294,ENSMUST00000076788,ENSMUST00000148824,ENSMUST00000140838,ENSMUST00000153670
RT.vs.CTRL	ENSMUSG00000034621	1543.3	-0.694678	0.0595178	1.30742e-32	3.76868e-30	11	Gpatch8	protein_coding	ENSMUST00000143842,ENSMUST00000125754,ENSMUST00000131573,ENSMUST00000126804,ENSMUST00000069673,ENSMUST00000127018
COMBO.vs.CTRL	ENSMUSG00000052727	4187.77	-1.08768	0.0954199	3.14935e-32	4.10823e-30	13	Map1b	protein_coding	ENSMUST00000064762
COMBO.vs.CTRL	ENSMUSG00000069744	960.989	0.931916	0.0809177	3.19524e-32	4.14373e-30	11	Psmb3	protein_coding	ENSMUST00000103147,ENSMUST00000129197,ENSMUST00000138265
RT.vs.CTRL	ENSMUSG00000079426	1207.78	0.792867	0.0685598	1.9574e-32	5.49571e-30	6	Arpc4	protein_coding	ENSMUST00000156898,ENSMUST00000203578,ENSMUST00000204802,ENSMUST00000171058
COMBO.vs.CTRL	ENSMUSG00000056537	2230.34	-0.862392	0.0747116	4.30013e-32	5.51211e-30	X	Rlim	protein_coding	ENSMUST00000135101,ENSMUST00000121153,ENSMUST00000070705
COMBO.vs.CTRL	ENSMUSG00000034647	726.964	-1.22969	0.108874	4.63817e-32	5.91126e-30	17	Ankrd12	protein_coding	ENSMUST00000139901,ENSMUST00000124297,ENSMUST00000150766,ENSMUST00000129756,ENSMUST00000146090,ENSMUST00000038116,ENSMUST00000135136,ENSMUST00000143516
COMBO.vs.CTRL	ENSMUSG00000029816	216.985	1.89011	0.165729	6.49252e-32	8.18057e-30	6	Gpnmb	protein_coding	ENSMUST00000204260,ENSMUST00000204460,ENSMUST00000031840,ENSMUST00000205103,ENSMUST00000203757
RT.vs.CTRL	ENSMUSG00000056342	4236.77	-1.03314	0.0908484	3.31751e-32	9.07863e-30	11	Usp34	protein_coding	ENSMUST00000130131,ENSMUST00000129521,ENSMUST00000137823,ENSMUST00000180046,ENSMUST00000125701,ENSMUST00000148927,ENSMUST00000155984,ENSMUST00000129368
COMBO.vs.CTRL	ENSMUSG00000041827	736.158	2.02189	0.177681	8.74876e-32	1.09612e-29	5	Oasl1	protein_coding	ENSMUST00000155394,ENSMUST00000112143,ENSMUST00000155274,ENSMUST00000140159,ENSMUST00000031540,ENSMUST00000152329
COMBO.vs.CTRL	ENSMUSG00000060992	1052.91	0.800918	0.0695167	8.92784e-32	1.11227e-29	15	Copz1	protein_coding	ENSMUST00000100162
RT.vs.CTRL	ENSMUSG00000028030	519.355	-1.1239	0.0993851	4.34944e-32	1.16087e-29	3	Tbck	protein_coding	ENSMUST00000196491,ENSMUST00000029664,ENSMUST00000169172,ENSMUST00000198147
RT.vs.CTRL	ENSMUSG00000063450	2451.95	-1.54162	0.137725	4.59624e-32	1.21178e-29	12	Syne2	protein_coding	ENSMUST00000124685,ENSMUST00000154762,ENSMUST00000132161,ENSMUST00000139204,ENSMUST00000157033,ENSMUST00000151286,ENSMUST00000142864,ENSMUST00000154509,ENSMUST00000150317,ENSMUST00000148324,ENSMUST00000131480,ENSMUST00000044217,ENSMUST00000143031,ENSMUST00000085280,ENSMUST00000148825,ENSMUST00000133623,ENSMUST00000126903
COMBO.vs.CTRL	ENSMUSG00000070923	1312.87	-1.06281	0.0940066	1.12181e-31	1.38978e-29	4	Klhl9	protein_coding	ENSMUST00000094993
COMBO.vs.CTRL	ENSMUSG00000029729	1424.25	-0.939632	0.0826431	1.62422e-31	2.00104e-29	5	Zkscan1	protein_coding	ENSMUST00000019660,ENSMUST00000110962,ENSMUST00000110963,ENSMUST00000066617
COMBO.vs.CTRL	ENSMUSG00000025323	423.281	-1.20627	0.107994	2.07545e-31	2.54283e-29	12	Sp4	protein_coding	ENSMUST00000026367
COMBO.vs.CTRL	ENSMUSG00000015619	1849.98	-1.05955	0.0942688	2.44181e-31	2.97526e-29	2	Gata3	protein_coding	ENSMUST00000142305,ENSMUST00000147533,ENSMUST00000151456,ENSMUST00000153509,ENSMUST00000102976,ENSMUST00000130615
RT.vs.CTRL	ENSMUSG00000039585	1036.8	-1.25436	0.112304	1.16631e-31	3.03788e-29	9	Myo9a	protein_coding	ENSMUST00000127933,ENSMUST00000136740,ENSMUST00000130497,ENSMUST00000147364,ENSMUST00000128341,ENSMUST00000135298,ENSMUST00000151167,ENSMUST00000126631
COMBO.vs.CTRL	ENSMUSG00000074994	1697.97	-0.954448	0.0844019	2.86456e-31	3.47128e-29	2	Qser1	protein_coding	ENSMUST00000117237
COMBO.vs.CTRL	ENSMUSG00000075705	736.603	0.96704	0.0856046	2.9213e-31	3.5208e-29	17	Msrb1	protein_coding	ENSMUST00000115262,ENSMUST00000101800
COMBO.vs.CTRL	ENSMUSG00000071072	1928.76	-0.674036	0.0586877	3.05621e-31	3.64379e-29	10	Ptges3	protein_coding	ENSMUST00000052798,ENSMUST00000084771,ENSMUST00000148943
RT.vs.CTRL	ENSMUSG00000034647	726.964	-1.33833	0.120446	1.60275e-31	4.12498e-29	17	Ankrd12	protein_coding	ENSMUST00000139901,ENSMUST00000124297,ENSMUST00000150766,ENSMUST00000129756,ENSMUST00000146090,ENSMUST00000038116,ENSMUST00000135136,ENSMUST00000143516
COMBO.vs.CTRL	ENSMUSG00000037857	1981.56	-0.938285	0.0830447	3.70739e-31	4.39653e-29	11	Nufip2	protein_coding	ENSMUST00000155238,ENSMUST00000181023,ENSMUST00000126942,ENSMUST00000100802
COMBO.vs.CTRL	ENSMUSG00000026384	833.193	-1.02953	0.0917591	3.9616e-31	4.673e-29	1	Ptpn4	protein_coding	ENSMUST00000164086,ENSMUST00000168303,ENSMUST00000064091,ENSMUST00000163179,ENSMUST00000168808,ENSMUST00000166624,ENSMUST00000166422,ENSMUST00000168429,ENSMUST00000163435,ENSMUST00000163621,ENSMUST00000164269
COMBO.vs.CTRL	ENSMUSG00000001281	155.771	1.94406	0.173002	4.43211e-31	5.20035e-29	15	Itgb7	protein_coding	ENSMUST00000127014,ENSMUST00000001327
RT.vs.CTRL	ENSMUSG00000063531	673.84	-1.35224	0.122371	3.02675e-31	7.69827e-29	5	Sema3e	protein_coding	ENSMUST00000130116,ENSMUST00000073957,ENSMUST00000199698
COMBO.vs.CTRL	ENSMUSG00000068855	42.9663	-6.3128	0.553699	6.74909e-31	7.87725e-29	3	Hist2h2ac	protein_coding	ENSMUST00000090782
RT.vs.CTRL	ENSMUSG00000034432	829.797	0.830308	0.0735113	3.18689e-31	8.01133e-29	1	Cops8	protein_coding	ENSMUST00000189309,ENSMUST00000190057,ENSMUST00000036153,ENSMUST00000186152,ENSMUST00000190700,ENSMUST00000191510,ENSMUST00000186750,ENSMUST00000186882,ENSMUST00000189107
COMBO.vs.CTRL	ENSMUSG00000060510	1502.3	-0.842627	0.0745641	8.18466e-31	9.46536e-29	9	Zfp266	protein_coding	ENSMUST00000068296,ENSMUST00000174462
RT.vs.CTRL	ENSMUSG00000048874	2297.25	-0.691437	0.0607529	3.92322e-31	9.74898e-29	1	Phf3	protein_coding	ENSMUST00000188780,ENSMUST00000190190,ENSMUST00000088310,ENSMUST00000191064,ENSMUST00000187968,ENSMUST00000186733,ENSMUST00000187316,ENSMUST00000185604,ENSMUST00000191245,ENSMUST00000186105,ENSMUST00000187600,ENSMUST00000185521,ENSMUST00000191329,ENSMUST00000188847
COMBO.vs.CTRL	ENSMUSG00000069273	48.3049	-6.45542	0.567603	8.58774e-31	9.86744e-29	13	Hist1h3e	protein_coding	ENSMUST00000105107
COMBO.vs.CTRL	ENSMUSG00000075014	185.793	-5.8344	0.512049	9.44679e-31	1.07986e-28	2	Gm10800	protein_coding	ENSMUST00000099683
COMBO.vs.CTRL	ENSMUSG00000018906	815.452	1.17215	0.106104	9.63431e-31	1.08894e-28	11	P4ha2	protein_coding	ENSMUST00000126840,ENSMUST00000138477,ENSMUST00000129499,ENSMUST00000125651,ENSMUST00000019050,ENSMUST00000139315,ENSMUST00000142583,ENSMUST00000135596,ENSMUST00000155299,ENSMUST00000125132,ENSMUST00000135653,ENSMUST00000151218,ENSMUST00000141258,ENSMUST00000174616,ENSMUST00000093107
COMBO.vs.CTRL	ENSMUSG00000032436	562.874	0.905947	0.0806007	9.60912e-31	1.08894e-28	9	Cmtm7	protein_coding	ENSMUST00000035009,ENSMUST00000084867
COMBO.vs.CTRL	ENSMUSG00000040225	7581.11	-0.849967	0.075346	9.67358e-31	1.08894e-28	1	Prrc2c	protein_coding	ENSMUST00000182535,ENSMUST00000028016,ENSMUST00000182331,ENSMUST00000182660,ENSMUST00000182288,ENSMUST00000182308,ENSMUST00000183223,ENSMUST00000182593,ENSMUST00000183286,ENSMUST00000183011,ENSMUST00000182149,ENSMUST00000182393,ENSMUST00000182448,ENSMUST00000193937
COMBO.vs.CTRL	ENSMUSG00000000204	1299.13	2.15711	0.193307	1.03454e-30	1.15869e-28	11	Slfn4	protein_coding	ENSMUST00000000208,ENSMUST00000167596
COMBO.vs.CTRL	ENSMUSG00000019850	1569.97	1.02164	0.0919434	1.43991e-30	1.60459e-28	10	Tnfaip3	protein_coding	ENSMUST00000019997,ENSMUST00000122863,ENSMUST00000105527,ENSMUST00000154749,ENSMUST00000146388,ENSMUST00000154590
RT.vs.CTRL	ENSMUSG00000055204	3813.45	-0.936404	0.0840225	7.84616e-31	1.90591e-28	5	Ankrd17	protein_coding	ENSMUST00000200012,ENSMUST00000014421,ENSMUST00000197327,ENSMUST00000199965,ENSMUST00000196919,ENSMUST00000081914,ENSMUST00000199096,ENSMUST00000202226,ENSMUST00000199424,ENSMUST00000199905,ENSMUST00000197021,ENSMUST00000168058,ENSMUST00000197037
RT.vs.CTRL	ENSMUSG00000075376	1892.52	-0.943697	0.0847434	8.24541e-31	1.95887e-28	2	Rc3h2	protein_coding	ENSMUST00000112936,ENSMUST00000112934,ENSMUST00000205124,ENSMUST00000204690,ENSMUST00000143826,ENSMUST00000100143,ENSMUST00000204962,ENSMUST00000204959,ENSMUST00000124218,ENSMUST00000125619
COMBO.vs.CTRL	ENSMUSG00000022285	6361.84	-0.770515	0.0685781	2.9249e-30	3.1952e-28	15	Ywhaz	protein_coding	ENSMUST00000110361,ENSMUST00000110362,ENSMUST00000022894,ENSMUST00000126184,ENSMUST00000110359,ENSMUST00000151635,ENSMUST00000154879
COMBO.vs.CTRL	ENSMUSG00000029004	4489.24	-0.908666	0.0816865	3.47174e-30	3.75557e-28	5	Kmt2e	protein_coding	ENSMUST00000196889,ENSMUST00000197591,ENSMUST00000115128,ENSMUST00000094962,ENSMUST00000194010,ENSMUST00000200330,ENSMUST00000126586,ENSMUST00000146375,ENSMUST00000196260
COMBO.vs.CTRL	ENSMUSG00000061665	2336.98	-0.729019	0.0648925	3.89979e-30	4.19814e-28	17	Cd2ap	protein_coding	ENSMUST00000024709
RT.vs.CTRL	ENSMUSG00000044791	2776.31	-0.968396	0.0877779	2.23894e-30	5.2047e-28	9	Setd2	protein_coding	ENSMUST00000197399,ENSMUST00000200460,ENSMUST00000197260,ENSMUST00000195911,ENSMUST00000197655,ENSMUST00000198697,ENSMUST00000198823,ENSMUST00000198587,ENSMUST00000196814,ENSMUST00000153838
COMBO.vs.CTRL	ENSMUSG00000030654	3043.38	0.665704	0.0591888	4.88001e-30	5.22798e-28	7	Arl6ip1	protein_coding	ENSMUST00000206536,ENSMUST00000204005,ENSMUST00000032888,ENSMUST00000206491,ENSMUST00000203154,ENSMUST00000205182
COMBO.vs.CTRL	ENSMUSG00000008393	1145.93	0.827996	0.0743721	6.09541e-30	6.43675e-28	16	Carhsp1	protein_coding	ENSMUST00000008537
COMBO.vs.CTRL	ENSMUSG00000023030	352.611	0.977959	0.0887859	6.28767e-30	6.60181e-28	15	Slc11a2	protein_coding	ENSMUST00000136168,ENSMUST00000123461,ENSMUST00000140535,ENSMUST00000138843,ENSMUST00000124324,ENSMUST00000154676,ENSMUST00000023774,ENSMUST00000154331
COMBO.vs.CTRL	ENSMUSG00000028030	519.355	-0.982333	0.0892147	6.31126e-30	6.60181e-28	3	Tbck	protein_coding	ENSMUST00000196491,ENSMUST00000029664,ENSMUST00000169172,ENSMUST00000198147
COMBO.vs.CTRL	ENSMUSG00000039156	955.015	-0.64625	0.0575317	6.35228e-30	6.61353e-28	5	Stim2	protein_coding	ENSMUST00000117661,ENSMUST00000200873,ENSMUST00000201198,ENSMUST00000201469,ENSMUST00000202342
RT.vs.CTRL	ENSMUSG00000022641	1647.61	-0.905055	0.0819194	2.87616e-30	6.61487e-28	16	Bbx	protein_coding	ENSMUST00000089399,ENSMUST00000142818,ENSMUST00000131695,ENSMUST00000114477,ENSMUST00000066037,ENSMUST00000130210,ENSMUST00000138166,ENSMUST00000089404,ENSMUST00000114488
COMBO.vs.CTRL	ENSMUSG00000079492	102.358	2.4785	0.225137	7.57362e-30	7.81175e-28	17	Gm11127	protein_coding	ENSMUST00000113742
RT.vs.CTRL	ENSMUSG00000045962	7503.72	-0.895477	0.081134	3.49042e-30	7.94309e-28	6	Wnk1	protein_coding	ENSMUST00000159903,ENSMUST00000159785,ENSMUST00000088644,ENSMUST00000162190,ENSMUST00000088646,ENSMUST00000160872,ENSMUST00000160493,ENSMUST00000162368,ENSMUST00000161392,ENSMUST00000162541,ENSMUST00000177761,ENSMUST00000159151,ENSMUST00000203335,ENSMUST00000160769,ENSMUST00000159397,ENSMUST00000204207,ENSMUST00000203030,ENSMUST00000060043,ENSMUST00000161243,ENSMUST00000035513,ENSMUST00000161512,…
RT.vs.CTRL	ENSMUSG00000036617	1190.3	-0.838936	0.0757901	3.78372e-30	8.52087e-28	2	Etl4	protein_coding	ENSMUST00000139531,ENSMUST00000114627,ENSMUST00000146881,ENSMUST00000131714,ENSMUST00000156587,ENSMUST00000114608,ENSMUST00000114610,ENSMUST00000125556,ENSMUST00000114604,ENSMUST00000114614,ENSMUST00000136870,ENSMUST00000146613,ENSMUST00000045555,ENSMUST00000146488,ENSMUST00000123383,ENSMUST00000114607,ENSMUST00000129278,ENSMUST00000114606,ENSMUST00000125772,ENSMUST00000066509
COMBO.vs.CTRL	ENSMUSG00000031095	1132.58	-0.78981	0.0710412	9.63844e-30	9.80468e-28	X	Cul4b	protein_coding	ENSMUST00000147129,ENSMUST00000115118,ENSMUST00000050083,ENSMUST00000016681
COMBO.vs.CTRL	ENSMUSG00000021264	1419.81	-0.699861	0.0627189	1.09175e-29	1.10551e-27	12	Yy1	protein_coding	ENSMUST00000021692,ENSMUST00000126912
RT.vs.CTRL	ENSMUSG00000063021	47.3906	-5.23924	0.464709	5.8783e-30	1.28367e-27	13	Hist1h2ak	protein_coding	ENSMUST00000074752
RT.vs.CTRL	ENSMUSG00000056608	1604.3	-1.22686	0.113499	7.05701e-30	1.52565e-27	8	Chd9	protein_coding	ENSMUST00000048665,ENSMUST00000209203,ENSMUST00000209746,ENSMUST00000211403,ENSMUST00000211795,ENSMUST00000209474,ENSMUST00000211034,ENSMUST00000211552,ENSMUST00000209341,ENSMUST00000209531,ENSMUST00000209423,ENSMUST00000109614,ENSMUST00000211215,ENSMUST00000210887,ENSMUST00000210947
COMBO.vs.CTRL	ENSMUSG00000034007	435.676	-1.01399	0.0930107	1.58265e-29	1.58094e-27	9	Scaper	protein_coding	ENSMUST00000037408
RT.vs.CTRL	ENSMUSG00000026131	8297.75	-1.50458	0.140432	9.13358e-30	1.93587e-27	1	Dst	protein_coding	ENSMUST00000183034,ENSMUST00000182335,ENSMUST00000182018,ENSMUST00000194192,ENSMUST00000182314,ENSMUST00000183006,ENSMUST00000183302,ENSMUST00000185897,ENSMUST00000182697,ENSMUST00000097785,ENSMUST00000097786,ENSMUST00000115104,ENSMUST00000182507,ENSMUST00000183331,ENSMUST00000185736,ENSMUST00000187486,ENSMUST00000183100,ENSMUST00000182410,ENSMUST00000185269,ENSMUST00000189952
COMBO.vs.CTRL	ENSMUSG00000003452	111.585	-1.97608	0.181473	2.12235e-29	2.11055e-27	6	Bicd1	protein_coding	ENSMUST00000172926,ENSMUST00000203502,ENSMUST00000140759,ENSMUST00000174886,ENSMUST00000130270,ENSMUST00000111513,ENSMUST00000086829,ENSMUST00000173408,ENSMUST00000003544
RT.vs.CTRL	ENSMUSG00000025261	6709.4	-1.07734	0.0993766	1.00554e-29	2.11056e-27	X	Huwe1	protein_coding	ENSMUST00000138023,ENSMUST00000133051,ENSMUST00000150020,ENSMUST00000152757,ENSMUST00000150882,ENSMUST00000137816,ENSMUST00000123306,ENSMUST00000026292,ENSMUST00000153687,ENSMUST00000138566,ENSMUST00000131786,ENSMUST00000130234,ENSMUST00000139386,ENSMUST00000139909,ENSMUST00000112622,ENSMUST00000156616,ENSMUST00000132453,ENSMUST00000149344,ENSMUST00000150426,ENSMUST00000130243,ENSMUST00000139245,…
COMBO.vs.CTRL	ENSMUSG00000061544	294.276	-1.04515	0.0963576	2.20712e-29	2.18505e-27	17	Zfp229	protein_coding	ENSMUST00000182334,ENSMUST00000182923,ENSMUST00000182827,ENSMUST00000183192,ENSMUST00000065871,ENSMUST00000182603
RT.vs.CTRL	ENSMUSG00000033943	1652.96	-1.02852	0.0947099	1.05926e-29	2.20193e-27	2	Mga	protein_coding	ENSMUST00000150742,ENSMUST00000131396,ENSMUST00000151074,ENSMUST00000152148,ENSMUST00000132054,ENSMUST00000141776,ENSMUST00000122889,ENSMUST00000046717,ENSMUST00000129405,ENSMUST00000156074,ENSMUST00000156510,ENSMUST00000110774,ENSMUST00000110773,ENSMUST00000138851,ENSMUST00000079934
RT.vs.CTRL	ENSMUSG00000048732	266.52	-1.45484	0.136326	1.49564e-29	3.07946e-27	11	Klhl11	protein_coding	ENSMUST00000056665
COMBO.vs.CTRL	ENSMUSG00000034349	3942.91	-0.898302	0.0822317	3.49545e-29	3.37022e-27	3	Smc4	protein_coding	ENSMUST00000124983,ENSMUST00000042901,ENSMUST00000195525,ENSMUST00000194693,ENSMUST00000148385,ENSMUST00000128118,ENSMUST00000136502,ENSMUST00000128134,ENSMUST00000156354,ENSMUST00000107803,ENSMUST00000149174
COMBO.vs.CTRL	ENSMUSG00000066152	520.88	1.08616	0.100945	4.04584e-29	3.86727e-27	4	Slc31a2	protein_coding	ENSMUST00000107467,ENSMUST00000084530,ENSMUST00000107468
COMBO.vs.CTRL	ENSMUSG00000024383	1501.63	-0.79478	0.0724717	4.98195e-29	4.74162e-27	18	Map3k2	protein_coding	ENSMUST00000096575
COMBO.vs.CTRL	ENSMUSG00000022201	2624.46	-0.696874	0.0632516	5.37977e-29	5.09837e-27	15	Zfr	protein_coding	ENSMUST00000156752,ENSMUST00000147492,ENSMUST00000157034,ENSMUST00000128475,ENSMUST00000155054,ENSMUST00000140787,ENSMUST00000122941,ENSMUST00000124621,ENSMUST00000134277
RT.vs.CTRL	ENSMUSG00000032740	1425.03	-1.27407	0.119368	2.51532e-29	5.13006e-27	11	Ccdc88a	protein_coding	ENSMUST00000140194,ENSMUST00000123561,ENSMUST00000040182,ENSMUST00000137227,ENSMUST00000155854,ENSMUST00000144450,ENSMUST00000109477
COMBO.vs.CTRL	ENSMUSG00000037103	771.072	1.0149	0.0941547	6.00906e-29	5.64648e-27	8	Dcaf15	protein_coding	ENSMUST00000041367,ENSMUST00000210625,ENSMUST00000210279
RT.vs.CTRL	ENSMUSG00000020721	1281.54	-0.942246	0.087168	3.08214e-29	6.22737e-27	11	Helz	protein_coding	ENSMUST00000075012,ENSMUST00000153080,ENSMUST00000100305,ENSMUST00000106746,ENSMUST00000141730,ENSMUST00000154847,ENSMUST00000133862,ENSMUST00000143634
COMBO.vs.CTRL	ENSMUSG00000027184	7067.79	-0.535578	0.04841	7.08171e-29	6.59848e-27	2	Caprin1	protein_coding	ENSMUST00000137572,ENSMUST00000128477,ENSMUST00000141750,ENSMUST00000111147,ENSMUST00000155733,ENSMUST00000028607,ENSMUST00000146527,ENSMUST00000145606,ENSMUST00000145770,ENSMUST00000145697,ENSMUST00000132537,ENSMUST00000143349,ENSMUST00000143188,ENSMUST00000137390,ENSMUST00000149175
RT.vs.CTRL	ENSMUSG00000061904	6274.9	0.722112	0.0659573	3.93354e-29	7.87401e-27	10	Slc25a3	protein_coding	ENSMUST00000163246,ENSMUST00000164505,ENSMUST00000172442,ENSMUST00000171960,ENSMUST00000170810,ENSMUST00000167455,ENSMUST00000169339,ENSMUST00000076694
RT.vs.CTRL	ENSMUSG00000075031	49.7911	-4.3847	0.394365	4.7547e-29	9.43045e-27	13	Hist1h2bb	protein_coding	ENSMUST00000099703
RT.vs.CTRL	ENSMUSG00000037486	1316.43	-0.841568	0.0777138	5.24935e-29	1.03169e-26	12	Asxl2	protein_coding	ENSMUST00000140046,ENSMUST00000138740,ENSMUST00000111215,ENSMUST00000153102,ENSMUST00000092003,ENSMUST00000144247,ENSMUST00000152196
COMBO.vs.CTRL	ENSMUSG00000027022	433.754	-1.6931	0.158467	1.33264e-28	1.22481e-26	2	Xirp2	protein_coding	ENSMUST00000028410,ENSMUST00000112347
RT.vs.CTRL	ENSMUSG00000025558	2048.26	-0.845181	0.0781939	6.36197e-29	1.23909e-26	14	Dock9	protein_coding	ENSMUST00000100299,ENSMUST00000211993,ENSMUST00000211907,ENSMUST00000212376,ENSMUST00000212371,ENSMUST00000040700,ENSMUST00000211803,ENSMUST00000212283,ENSMUST00000212719,ENSMUST00000212181,ENSMUST00000212416
RT.vs.CTRL	ENSMUSG00000036591	3598.46	-0.68482	0.062645	6.48404e-29	1.25159e-26	2	Arhgap21	protein_coding	ENSMUST00000131394,ENSMUST00000173784,ENSMUST00000143491,ENSMUST00000136241,ENSMUST00000125783,ENSMUST00000154657,ENSMUST00000173194,ENSMUST00000131542,ENSMUST00000140230,ENSMUST00000173566,ENSMUST00000156142,ENSMUST00000174825,ENSMUST00000173654,ENSMUST00000141298,ENSMUST00000154230,ENSMUST00000114594,ENSMUST00000127512,ENSMUST00000174584
RT.vs.CTRL	ENSMUSG00000034007	435.676	-1.09891	0.103345	8.54107e-29	1.63406e-26	9	Scaper	protein_coding	ENSMUST00000037408
RT.vs.CTRL	ENSMUSG00000037234	2364.01	-1.07116	0.10063	8.70845e-29	1.65147e-26	8	Hook3	protein_coding	ENSMUST00000211683,ENSMUST00000211777,ENSMUST00000210172,ENSMUST00000209996,ENSMUST00000209542,ENSMUST00000037182,ENSMUST00000211292,ENSMUST00000152144,ENSMUST00000147613,ENSMUST00000210860
COMBO.vs.CTRL	ENSMUSG00000034724	1346.86	-0.805991	0.0744047	2.00497e-28	1.82972e-26	5	Cnot6l	protein_coding	ENSMUST00000152490,ENSMUST00000154500,ENSMUST00000113005,ENSMUST00000155901,ENSMUST00000129646,ENSMUST00000122003,ENSMUST00000141383,ENSMUST00000036646,ENSMUST00000137066,ENSMUST00000137207
COMBO.vs.CTRL	ENSMUSG00000024424	390.623	1.2704	0.120683	2.02946e-28	1.84448e-26	18	Ttc39c	protein_coding	ENSMUST00000141060,ENSMUST00000169401,ENSMUST00000143388,ENSMUST00000025294
COMBO.vs.CTRL	ENSMUSG00000030095	919.444	0.698019	0.0640702	2.07562e-28	1.87873e-26	6	Tmem43	protein_coding	ENSMUST00000205954,ENSMUST00000140246,ENSMUST00000144246,ENSMUST00000032183,ENSMUST00000153179
RT.vs.CTRL	ENSMUSG00000067336	2681.09	-0.910232	0.0850165	1.17557e-28	2.20996e-26	1	Bmpr2	protein_coding	ENSMUST00000190659,ENSMUST00000186246,ENSMUST00000087435
RT.vs.CTRL	ENSMUSG00000004085	2047.44	-0.947161	0.0886847	1.21377e-28	2.26211e-26	2	Zak	protein_coding	ENSMUST00000135469,ENSMUST00000112073,ENSMUST00000135204,ENSMUST00000144111,ENSMUST00000150126,ENSMUST00000090824
RT.vs.CTRL	ENSMUSG00000008575	3481.29	-1.01876	0.0958192	1.3169e-28	2.43334e-26	4	Nfib	protein_coding	ENSMUST00000155821,ENSMUST00000122918,ENSMUST00000107248,ENSMUST00000064770,ENSMUST00000107247,ENSMUST00000107246,ENSMUST00000107245,ENSMUST00000140874,ENSMUST00000050872,ENSMUST00000148982,ENSMUST00000152588,ENSMUST00000135024
COMBO.vs.CTRL	ENSMUSG00000005698	1570.93	-0.595255	0.0545199	2.73778e-28	2.45802e-26	8	Ctcf	protein_coding	ENSMUST00000005841,ENSMUST00000128510,ENSMUST00000137735,ENSMUST00000132679,ENSMUST00000156436,ENSMUST00000129388
COMBO.vs.CTRL	ENSMUSG00000040481	3071.05	-0.844644	0.0784241	2.93477e-28	2.60326e-26	11	Bptf	protein_coding	ENSMUST00000208369,ENSMUST00000149486,ENSMUST00000057892,ENSMUST00000138443,ENSMUST00000106762,ENSMUST00000133317,ENSMUST00000147816,ENSMUST00000106763
RT.vs.CTRL	ENSMUSG00000032112	732.202	1.07897	0.101883	1.49517e-28	2.73933e-26	9	Trappc4	protein_coding	ENSMUST00000034623
COMBO.vs.CTRL	ENSMUSG00000036109	411.578	-1.32385	0.126266	3.11513e-28	2.75224e-26	X	Mbnl3	protein_coding	ENSMUST00000136404,ENSMUST00000114876,ENSMUST00000150014,ENSMUST00000148116,ENSMUST00000114875,ENSMUST00000041495,ENSMUST00000156028
COMBO.vs.CTRL	ENSMUSG00000022419	1574.85	-1.08255	0.102403	3.17224e-28	2.79157e-26	15	Deptor	protein_coding	ENSMUST00000100660,ENSMUST00000023056,ENSMUST00000096433
RT.vs.CTRL	ENSMUSG00000039457	1516.21	-1.05009	0.0991123	1.65276e-28	3.0026e-26	16	Ppl	protein_coding	ENSMUST00000035672
COMBO.vs.CTRL	ENSMUSG00000021510	309.146	-0.944815	0.0885393	3.63561e-28	3.1617e-26	13	Zfp729a	protein_coding	ENSMUST00000012314
RT.vs.CTRL	ENSMUSG00000038039	884.538	-0.838398	0.0782073	1.75875e-28	3.16854e-26	10	Gcc2	protein_coding	ENSMUST00000057659,ENSMUST00000162965,ENSMUST00000160636,ENSMUST00000160677,ENSMUST00000161570,ENSMUST00000162041,ENSMUST00000160416,ENSMUST00000162860,ENSMUST00000162984,ENSMUST00000160427
RT.vs.CTRL	ENSMUSG00000079470	275.011	-2.25458	0.208025	2.00702e-28	3.58594e-26	1	Utp14b	protein_coding	ENSMUST00000151622,ENSMUST00000053760
COMBO.vs.CTRL	ENSMUSG00000039585	1036.8	-1.0688	0.10126	4.22731e-28	3.63352e-26	9	Myo9a	protein_coding	ENSMUST00000127933,ENSMUST00000136740,ENSMUST00000130497,ENSMUST00000147364,ENSMUST00000128341,ENSMUST00000135298,ENSMUST00000151167,ENSMUST00000126631
RT.vs.CTRL	ENSMUSG00000029729	1424.25	-0.967575	0.0912563	2.44023e-28	4.32421e-26	5	Zkscan1	protein_coding	ENSMUST00000019660,ENSMUST00000110962,ENSMUST00000110963,ENSMUST00000066617
COMBO.vs.CTRL	ENSMUSG00000007891	6044.85	1.22069	0.116873	5.46243e-28	4.65903e-26	7	Ctsd	protein_coding	ENSMUST00000151120,ENSMUST00000153679,ENSMUST00000066401
COMBO.vs.CTRL	ENSMUSG00000102976	289.253	-1.10515	0.105345	6.3075e-28	5.3592e-26	1	Zc3h11a	protein_coding	ENSMUST00000027736,ENSMUST00000192775,ENSMUST00000191828,ENSMUST00000194668,ENSMUST00000191705,ENSMUST00000195669,ENSMUST00000193504,ENSMUST00000191896,ENSMUST00000195424,ENSMUST00000192107,ENSMUST00000192148,ENSMUST00000191932,ENSMUST00000195067
RT.vs.CTRL	ENSMUSG00000048078	1120.01	-1.69351	0.162502	3.2436e-28	5.70108e-26	7	Tenm4	protein_coding	ENSMUST00000107166,ENSMUST00000138760,ENSMUST00000107165,ENSMUST00000107162,ENSMUST00000140140,ENSMUST00000131541,ENSMUST00000144263,ENSMUST00000129445,ENSMUST00000130299,ENSMUST00000133770,ENSMUST00000129737,ENSMUST00000147659
COMBO.vs.CTRL	ENSMUSG00000044501	171.188	-1.6555	0.157645	8.17192e-28	6.91681e-26	17	Zfp758	protein_coding	ENSMUST00000088765,ENSMUST00000121315,ENSMUST00000149699,ENSMUST00000072477
RT.vs.CTRL	ENSMUSG00000074746	1661.62	-0.849623	0.0798896	4.02348e-28	7.01482e-26	19	Pdzd8	protein_coding	ENSMUST00000099274
COMBO.vs.CTRL	ENSMUSG00000018930	141.534	2.5235	0.2387	9.70698e-28	8.15386e-26	11	Ccl4	protein_coding	ENSMUST00000019074
COMBO.vs.CTRL	ENSMUSG00000071267	432.777	-1.28521	0.123869	9.89059e-28	8.27675e-26	17	Zfp942	protein_coding	ENSMUST00000091879,ENSMUST00000074295,ENSMUST00000126485
COMBO.vs.CTRL	ENSMUSG00000049606	1137.25	-1.07318	0.102514	1.02127e-27	8.51416e-26	5	Zfp644	protein_coding	ENSMUST00000127572,ENSMUST00000127932,ENSMUST00000137285,ENSMUST00000125895,ENSMUST00000148192,ENSMUST00000124263,ENSMUST00000155495,ENSMUST00000135108,ENSMUST00000156851,ENSMUST00000122980,ENSMUST00000127434,ENSMUST00000045466,ENSMUST00000112694,ENSMUST00000112695,ENSMUST00000200481,ENSMUST00000112696,ENSMUST00000112698,ENSMUST00000142391
COMBO.vs.CTRL	ENSMUSG00000027109	2028.82	-0.759956	0.0709958	1.11685e-27	9.20713e-26	2	Sp3	protein_coding	ENSMUST00000066003,ENSMUST00000133615,ENSMUST00000141372,ENSMUST00000102689,ENSMUST00000129565
COMBO.vs.CTRL	ENSMUSG00000027550	570.828	-0.812551	0.0761542	1.11302e-27	9.20713e-26	3	Lrrcc1	protein_coding	ENSMUST00000169799,ENSMUST00000167858,ENSMUST00000165436,ENSMUST00000091325,ENSMUST00000108370,ENSMUST00000163660,ENSMUST00000171620,ENSMUST00000169079
COMBO.vs.CTRL	ENSMUSG00000016256	4729.4	0.726518	0.0677839	1.19379e-27	9.80497e-26	2	Ctsz	protein_coding	ENSMUST00000016400
COMBO.vs.CTRL	ENSMUSG00000074886	1178.18	0.717171	0.0668871	1.21172e-27	9.91555e-26	13	Grk6	protein_coding	ENSMUST00000001115,ENSMUST00000099482
COMBO.vs.CTRL	ENSMUSG00000026721	862.4	-0.995648	0.0946889	1.21996e-27	9.94628e-26	1	Rabgap1l	protein_coding	ENSMUST00000195442,ENSMUST00000191909,ENSMUST00000028049,ENSMUST00000194824,ENSMUST00000195114,ENSMUST00000192019,ENSMUST00000193810,ENSMUST00000193185,ENSMUST00000194623,ENSMUST00000193729,ENSMUST00000028052,ENSMUST00000194696,ENSMUST00000193115,ENSMUST00000191941,ENSMUST00000192281,ENSMUST00000191651
COMBO.vs.CTRL	ENSMUSG00000025997	552.354	-1.08461	0.104107	1.58556e-27	1.28796e-25	1	Ikzf2	protein_coding	ENSMUST00000027146,ENSMUST00000190771,ENSMUST00000190016,ENSMUST00000187870,ENSMUST00000191262,ENSMUST00000188110,ENSMUST00000190855,ENSMUST00000187184,ENSMUST00000188919
COMBO.vs.CTRL	ENSMUSG00000060981	37.9487	-3.18099	0.29753	1.75389e-27	1.4195e-25	13	Hist1h4h	protein_coding	ENSMUST00000102972
RT.vs.CTRL	ENSMUSG00000018395	786.632	-0.765921	0.0720627	8.70661e-28	1.49987e-25	11	Kif3a	protein_coding	ENSMUST00000132653,ENSMUST00000120613,ENSMUST00000057330,ENSMUST00000132496,ENSMUST00000130037,ENSMUST00000140359,ENSMUST00000118353,ENSMUST00000173744
RT.vs.CTRL	ENSMUSG00000037270	2414.65	-1.24557	0.120347	8.74155e-28	1.49987e-25	3	4932438A13Rik	protein_coding	ENSMUST00000195933,ENSMUST00000136746,ENSMUST00000152564,ENSMUST00000211820,ENSMUST00000123916,ENSMUST00000200245,ENSMUST00000057272,ENSMUST00000198742,ENSMUST00000129787,ENSMUST00000139219,ENSMUST00000108145,ENSMUST00000128061,ENSMUST00000148698,ENSMUST00000138950,ENSMUST00000143675,ENSMUST00000146948,ENSMUST00000152881,ENSMUST00000140480,ENSMUST00000196036,ENSMUST00000141740,ENSMUST00000129721,…
COMBO.vs.CTRL	ENSMUSG00000021549	2961.01	-0.679236	0.0634741	1.90109e-27	1.52748e-25	13	Rasa1	protein_coding	ENSMUST00000141879,ENSMUST00000146792,ENSMUST00000148014,ENSMUST00000152466,ENSMUST00000132711,ENSMUST00000142285,ENSMUST00000153231,ENSMUST00000109552,ENSMUST00000149799
COMBO.vs.CTRL	ENSMUSG00000027763	5004.43	-0.849455	0.0802217	1.98969e-27	1.5929e-25	3	Mbnl1	protein_coding	ENSMUST00000195839,ENSMUST00000191747,ENSMUST00000195817,ENSMUST00000195832,ENSMUST00000195724,ENSMUST00000191638,ENSMUST00000099087,ENSMUST00000192807,ENSMUST00000194201,ENSMUST00000192637,ENSMUST00000193647,ENSMUST00000195077,ENSMUST00000192520,ENSMUST00000192394,ENSMUST00000192757,ENSMUST00000193175,ENSMUST00000193517,ENSMUST00000192086,ENSMUST00000193518,ENSMUST00000194003,ENSMUST00000195001,…
COMBO.vs.CTRL	ENSMUSG00000063531	673.84	-1.14028	0.110134	2.10713e-27	1.68085e-25	5	Sema3e	protein_coding	ENSMUST00000130116,ENSMUST00000073957,ENSMUST00000199698
COMBO.vs.CTRL	ENSMUSG00000032112	732.202	0.979066	0.0934586	2.14119e-27	1.7019e-25	9	Trappc4	protein_coding	ENSMUST00000034623
COMBO.vs.CTRL	ENSMUSG00000040102	469.431	-1.04366	0.100201	2.28367e-27	1.80867e-25	6	Klhl42	protein_coding	ENSMUST00000203866,ENSMUST00000036003,ENSMUST00000203441
RT.vs.CTRL	ENSMUSG00000060206	993.479	-1.17838	0.114074	1.44808e-27	2.44579e-25	4	Zfp462	protein_coding	ENSMUST00000133895,ENSMUST00000079605,ENSMUST00000030131,ENSMUST00000098070
RT.vs.CTRL	ENSMUSG00000079065	350.564	-1.67003	0.16269	1.4966e-27	2.50815e-25	5	BC005561	protein_coding	ENSMUST00000096452
COMBO.vs.CTRL	ENSMUSG00000022561	403.277	1.13177	0.109687	3.22446e-27	2.53566e-25	15	Gpaa1	protein_coding	ENSMUST00000171005,ENSMUST00000164972,ENSMUST00000164680,ENSMUST00000172281,ENSMUST00000163798,ENSMUST00000169378,ENSMUST00000023221,ENSMUST00000165179,ENSMUST00000170121,ENSMUST00000168948
COMBO.vs.CTRL	ENSMUSG00000040725	2824.94	-0.659999	0.0619664	3.62206e-27	2.83826e-25	7	Hnrnpul1	protein_coding	ENSMUST00000108401,ENSMUST00000043765,ENSMUST00000206260,ENSMUST00000206832,ENSMUST00000206041
COMBO.vs.CTRL	ENSMUSG00000018501	4185.56	-0.605377	0.0567118	3.69721e-27	2.87682e-25	11	Ncor1	protein_coding	ENSMUST00000155712,ENSMUST00000131911,ENSMUST00000159224,ENSMUST00000160171,ENSMUST00000161116,ENSMUST00000161699,ENSMUST00000162077,ENSMUST00000161432,ENSMUST00000159315,ENSMUST00000127471,ENSMUST00000018645,ENSMUST00000124027,ENSMUST00000155486,ENSMUST00000101067,ENSMUST00000101066,ENSMUST00000156740,ENSMUST00000101068,ENSMUST00000141447,ENSMUST00000069456,ENSMUST00000161767,ENSMUST00000151498,…
COMBO.vs.CTRL	ENSMUSG00000039183	416.929	0.979678	0.0940094	3.79769e-27	2.94467e-25	17	Nubp2	protein_coding	ENSMUST00000044252
COMBO.vs.CTRL	ENSMUSG00000063268	1050.82	1.0478	0.101128	3.90233e-27	3.01527e-25	15	Parp10	protein_coding	ENSMUST00000075689,ENSMUST00000170851,ENSMUST00000166151,ENSMUST00000165738,ENSMUST00000169255,ENSMUST00000170226
RT.vs.CTRL	ENSMUSG00000018770	2283.34	0.990923	0.0953402	1.94183e-27	3.20596e-25	2	Atp5g3	protein_coding	ENSMUST00000018914,ENSMUST00000131045,ENSMUST00000155474,ENSMUST00000111996,ENSMUST00000142768
RT.vs.CTRL	ENSMUSG00000029004	4489.24	-0.939941	0.0901693	1.94265e-27	3.20596e-25	5	Kmt2e	protein_coding	ENSMUST00000196889,ENSMUST00000197591,ENSMUST00000115128,ENSMUST00000094962,ENSMUST00000194010,ENSMUST00000200330,ENSMUST00000126586,ENSMUST00000146375,ENSMUST00000196260
COMBO.vs.CTRL	ENSMUSG00000053477	3842.35	-0.745736	0.0704502	4.39792e-27	3.3864e-25	18	Tcf4	protein_coding	ENSMUST00000114980,ENSMUST00000114982,ENSMUST00000202458,ENSMUST00000114985,ENSMUST00000202057,ENSMUST00000202058,ENSMUST00000202765,ENSMUST00000201781,ENSMUST00000202477,ENSMUST00000201299,ENSMUST00000201235,ENSMUST00000201410,ENSMUST00000202435,ENSMUST00000201037,ENSMUST00000155695,ENSMUST00000207214,ENSMUST00000203002,ENSMUST00000201157,ENSMUST00000200703,ENSMUST00000202937,ENSMUST00000201964,…
RT.vs.CTRL	ENSMUSG00000056537	2230.34	-0.862065	0.0823247	2.0783e-27	3.40385e-25	X	Rlim	protein_coding	ENSMUST00000135101,ENSMUST00000121153,ENSMUST00000070705
COMBO.vs.CTRL	ENSMUSG00000064168	26.0313	-4.39105	0.411613	5.54391e-27	4.2248e-25	13	Hist1h2bh	protein_coding	ENSMUST00000078156
COMBO.vs.CTRL	ENSMUSG00000022257	808.68	0.822526	0.0782599	5.67281e-27	4.30823e-25	15	Laptm4b	protein_coding	ENSMUST00000022867
COMBO.vs.CTRL	ENSMUSG00000027177	2233.99	-0.652519	0.0615464	6.3613e-27	4.79824e-25	2	Hipk3	protein_coding	ENSMUST00000111125,ENSMUST00000111124,ENSMUST00000132622,ENSMUST00000028600
RT.vs.CTRL	ENSMUSG00000034158	1877.6	-0.982289	0.0948969	3.18938e-27	5.14562e-25	16	Lrrc58	protein_coding	ENSMUST00000078717
COMBO.vs.CTRL	ENSMUSG00000040423	1809.14	-0.768684	0.0730635	7.49373e-27	5.61422e-25	1	Rc3h1	protein_coding	ENSMUST00000035911,ENSMUST00000161708,ENSMUST00000161609
COMBO.vs.CTRL	ENSMUSG00000064288	29.6104	-4.24577	0.399067	7.71664e-27	5.74242e-25	13	Hist1h4k	protein_coding	ENSMUST00000102983
COMBO.vs.CTRL	ENSMUSG00000079509	1040.67	-0.588448	0.055459	7.95743e-27	5.9018e-25	X	Zfx	protein_coding	ENSMUST00000137853,ENSMUST00000088102,ENSMUST00000130312,ENSMUST00000135661,ENSMUST00000113927,ENSMUST00000113926,ENSMUST00000113925
COMBO.vs.CTRL	ENSMUSG00000060450	1238.43	0.648109	0.0612816	8.60682e-27	6.34102e-25	18	Rnf14	protein_coding	ENSMUST00000171461,ENSMUST00000170811,ENSMUST00000072376
RT.vs.CTRL	ENSMUSG00000037646	1705.28	-1.22954	0.120421	3.97454e-27	6.36486e-25	15	Vps13b	protein_coding	ENSMUST00000048646
RT.vs.CTRL	ENSMUSG00000020962	492.057	-0.943697	0.0912414	4.44345e-27	7.06345e-25	12	Gtf2a1	protein_coding	ENSMUST00000021345,ENSMUST00000063314,ENSMUST00000163693
COMBO.vs.CTRL	ENSMUSG00000007617	662.564	-0.8294	0.0793466	9.86066e-27	7.21683e-25	13	Homer1	protein_coding	ENSMUST00000109492,ENSMUST00000079086,ENSMUST00000102752,ENSMUST00000060490,ENSMUST00000109493,ENSMUST00000109494,ENSMUST00000109495,ENSMUST00000109496,ENSMUST00000109497,ENSMUST00000109498,ENSMUST00000080127
COMBO.vs.CTRL	ENSMUSG00000038679	4986.89	-1.02481	0.0996164	1.02566e-26	7.45741e-25	15	Trps1	protein_coding	ENSMUST00000165201,ENSMUST00000183757,ENSMUST00000183997,ENSMUST00000077935,ENSMUST00000183421,ENSMUST00000185183,ENSMUST00000184458,ENSMUST00000184885
RT.vs.CTRL	ENSMUSG00000069273	48.3049	-4.87811	0.457346	5.6678e-27	8.87914e-25	13	Hist1h3e	protein_coding	ENSMUST00000105107
RT.vs.CTRL	ENSMUSG00000038369	1579.66	-0.796821	0.0764481	5.92024e-27	9.20789e-25	2	Ncoa6	protein_coding	ENSMUST00000146942,ENSMUST00000143909,ENSMUST00000109669,ENSMUST00000109670,ENSMUST00000141928,ENSMUST00000043126,ENSMUST00000123293,ENSMUST00000134508
RT.vs.CTRL	ENSMUSG00000074994	1697.97	-0.95745	0.0930873	7.37926e-27	1.13143e-24	2	Qser1	protein_coding	ENSMUST00000117237
COMBO.vs.CTRL	ENSMUSG00000075015	32.5684	-5.9419	0.565434	1.56422e-26	1.1336e-24	2	Gm10801	protein_coding	ENSMUST00000099684
RT.vs.CTRL	ENSMUSG00000022419	1574.85	-1.15009	0.113032	8.20455e-27	1.24911e-24	15	Deptor	protein_coding	ENSMUST00000100660,ENSMUST00000023056,ENSMUST00000096433
RT.vs.CTRL	ENSMUSG00000032384	1101.6	-0.887803	0.0860901	9.05011e-27	1.36821e-24	9	Csnk1g1	protein_coding	ENSMUST00000207167,ENSMUST00000117849,ENSMUST00000205489,ENSMUST00000206594,ENSMUST00000034949,ENSMUST00000146069,ENSMUST00000208011,ENSMUST00000124688,ENSMUST00000205379,ENSMUST00000154589,ENSMUST00000205884,ENSMUST00000206048,ENSMUST00000206528,ENSMUST00000206969,ENSMUST00000153391,ENSMUST00000136773,ENSMUST00000130798
COMBO.vs.CTRL	ENSMUSG00000029422	1928.12	-0.799337	0.0768101	2.01017e-26	1.45014e-24	5	Rsrc2	protein_coding	ENSMUST00000182612,ENSMUST00000182968,ENSMUST00000111515,ENSMUST00000182809,ENSMUST00000182861,ENSMUST00000182093,ENSMUST00000182948,ENSMUST00000182556,ENSMUST00000182411,ENSMUST00000182241,ENSMUST00000183253,ENSMUST00000182584,ENSMUST00000182489,ENSMUST00000182955,ENSMUST00000057795,ENSMUST00000050827,ENSMUST00000181980,ENSMUST00000182985,ENSMUST00000182309,ENSMUST00000182542,ENSMUST00000183147,…
COMBO.vs.CTRL	ENSMUSG00000072704	998.482	-1.09735	0.107957	2.01408e-26	1.45014e-24	6	Smim10l1	protein_coding	ENSMUST00000187237,ENSMUST00000100864,ENSMUST00000191462,ENSMUST00000186945
COMBO.vs.CTRL	ENSMUSG00000046733	537.461	0.977306	0.095299	2.19131e-26	1.57263e-24	6	Gprc5a	protein_coding	ENSMUST00000050104
COMBO.vs.CTRL	ENSMUSG00000032407	1942.94	-0.708529	0.0677914	2.29147e-26	1.63921e-24	9	U2surp	protein_coding	ENSMUST00000079659,ENSMUST00000190019,ENSMUST00000191213,ENSMUST00000188017,ENSMUST00000078374,ENSMUST00000186076,ENSMUST00000185515,ENSMUST00000186139
COMBO.vs.CTRL	ENSMUSG00000040472	366.885	0.94826	0.0923051	2.36234e-26	1.68448e-24	14	Rabggta	protein_coding	ENSMUST00000062861,ENSMUST00000163889,ENSMUST00000169237
COMBO.vs.CTRL	ENSMUSG00000022952	3005.83	-0.763633	0.0734133	2.71971e-26	1.90899e-24	16	Runx1	protein_coding	ENSMUST00000023673,ENSMUST00000186296,ENSMUST00000187242,ENSMUST00000168195,ENSMUST00000113956,ENSMUST00000189126,ENSMUST00000189679
COMBO.vs.CTRL	ENSMUSG00000026434	3050.97	-0.739561	0.0709917	2.70326e-26	1.90899e-24	1	Nucks1	protein_coding	ENSMUST00000189946,ENSMUST00000187405,ENSMUST00000062264
COMBO.vs.CTRL	ENSMUSG00000068823	7748.48	-0.760831	0.0731314	2.72025e-26	1.90899e-24	3	Csde1	protein_coding	ENSMUST00000196685,ENSMUST00000198906,ENSMUST00000029446,ENSMUST00000197844,ENSMUST00000199571,ENSMUST00000197488,ENSMUST00000197939,ENSMUST00000198174,ENSMUST00000195889,ENSMUST00000198180,ENSMUST00000197827,ENSMUST00000200617,ENSMUST00000199240,ENSMUST00000196521,ENSMUST00000199420,ENSMUST00000198944,ENSMUST00000197154
RT.vs.CTRL	ENSMUSG00000058006	1839.26	-1.32859	0.132243	1.42892e-26	2.11589e-24	4	Mdn1	protein_coding	ENSMUST00000071642,ENSMUST00000124657,ENSMUST00000150934,ENSMUST00000149941,ENSMUST00000125323,ENSMUST00000138577,ENSMUST00000133403,ENSMUST00000124361,ENSMUST00000178134,ENSMUST00000151626,ENSMUST00000136608
COMBO.vs.CTRL	ENSMUSG00000020225	636.49	0.794828	0.0766498	3.06263e-26	2.14209e-24	10	Tmbim4	protein_coding	ENSMUST00000134797,ENSMUST00000020446,ENSMUST00000134203,ENSMUST00000156877,ENSMUST00000156247,ENSMUST00000135794,ENSMUST00000148678,ENSMUST00000145015,ENSMUST00000141206,ENSMUST00000123802
COMBO.vs.CTRL	ENSMUSG00000021709	2789.38	-0.647785	0.0620482	3.63848e-26	2.52937e-24	13	Erbin	protein_coding	ENSMUST00000189323,ENSMUST00000191275,ENSMUST00000053927,ENSMUST00000091269,ENSMUST00000188997,ENSMUST00000022222,ENSMUST00000169083
COMBO.vs.CTRL	ENSMUSG00000028820	4075.62	-0.696581	0.0668944	3.68586e-26	2.5543e-24	4	Sfpq	protein_coding	ENSMUST00000140682,ENSMUST00000030623,ENSMUST00000125453,ENSMUST00000144630,ENSMUST00000146285,ENSMUST00000143168
RT.vs.CTRL	ENSMUSG00000040423	1809.14	-0.83035	0.0807062	1.82344e-26	2.6817e-24	1	Rc3h1	protein_coding	ENSMUST00000035911,ENSMUST00000161708,ENSMUST00000161609
COMBO.vs.CTRL	ENSMUSG00000022255	3402.33	-0.747996	0.0720887	3.95503e-26	2.7323e-24	15	Mtdh	protein_coding	ENSMUST00000163333,ENSMUST00000170050,ENSMUST00000172083,ENSMUST00000170553,ENSMUST00000172082,ENSMUST00000169905,ENSMUST00000022865,ENSMUST00000163697,ENSMUST00000168991,ENSMUST00000171711
COMBO.vs.CTRL	ENSMUSG00000093930	1363.2	-1.25843	0.125641	4.20112e-26	2.89329e-24	13	Hmgcs1	protein_coding	ENSMUST00000179869
COMBO.vs.CTRL	ENSMUSG00000037210	1092.6	-0.639577	0.0613347	4.32431e-26	2.96891e-24	5	Fam193a	protein_coding	ENSMUST00000181379,ENSMUST00000094867,ENSMUST00000180376,ENSMUST00000202503,ENSMUST00000201005
COMBO.vs.CTRL	ENSMUSG00000021591	799.629	1.25302	0.125208	4.63487e-26	3.17231e-24	13	Glrx	protein_coding	ENSMUST00000022082
RT.vs.CTRL	ENSMUSG00000068284	1076.27	-0.910408	0.0891562	2.18695e-26	3.17313e-24	16	Usf3	protein_coding	ENSMUST00000119746,ENSMUST00000088356,ENSMUST00000169582,ENSMUST00000141015
COMBO.vs.CTRL	ENSMUSG00000066037	1886.27	-0.778123	0.0752619	4.75446e-26	3.24415e-24	4	Hnrnpr	protein_coding	ENSMUST00000148843,ENSMUST00000180855,ENSMUST00000156259,ENSMUST00000153505,ENSMUST00000145282,ENSMUST00000182327,ENSMUST00000125696,ENSMUST00000105850,ENSMUST00000084219,ENSMUST00000131671,ENSMUST00000134524
COMBO.vs.CTRL	ENSMUSG00000063663	402.308	-1.01987	0.100555	4.79154e-26	3.25943e-24	X	Brwd3	protein_coding	ENSMUST00000041866,ENSMUST00000144521,ENSMUST00000101283,ENSMUST00000150434,ENSMUST00000134434
COMBO.vs.CTRL	ENSMUSG00000048874	2297.25	-0.576124	0.0552048	5.35211e-26	3.62961e-24	1	Phf3	protein_coding	ENSMUST00000188780,ENSMUST00000190190,ENSMUST00000088310,ENSMUST00000191064,ENSMUST00000187968,ENSMUST00000186733,ENSMUST00000187316,ENSMUST00000185604,ENSMUST00000191245,ENSMUST00000186105,ENSMUST00000187600,ENSMUST00000185521,ENSMUST00000191329,ENSMUST00000188847
RT.vs.CTRL	ENSMUSG00000063011	1614.82	1.24409	0.124262	2.82887e-26	4.05016e-24	17	Msln	protein_coding	ENSMUST00000075884
COMBO.vs.CTRL	ENSMUSG00000021610	1581.54	0.632078	0.0608089	6.36305e-26	4.28897e-24	13	Clptm1l	protein_coding	ENSMUST00000022102
COMBO.vs.CTRL	ENSMUSG00000030059	1259.52	-0.744398	0.0720834	6.76408e-26	4.53173e-24	6	Tmf1	protein_coding	ENSMUST00000095664,ENSMUST00000204190,ENSMUST00000124173
COMBO.vs.CTRL	ENSMUSG00000000861	267.441	-1.42561	0.142822	6.93584e-26	4.6189e-24	11	Bcl11a	protein_coding	ENSMUST00000109514,ENSMUST00000109516,ENSMUST00000127494,ENSMUST00000118955,ENSMUST00000124148,ENSMUST00000000881
COMBO.vs.CTRL	ENSMUSG00000039048	653.32	0.683284	0.0659531	6.93183e-26	4.6189e-24	9	Foxred1	protein_coding	ENSMUST00000138692,ENSMUST00000151082,ENSMUST00000135054,ENSMUST00000127996,ENSMUST00000151658,ENSMUST00000139703,ENSMUST00000154691,ENSMUST00000140177,ENSMUST00000130072,ENSMUST00000143039,ENSMUST00000043805,ENSMUST00000142595
COMBO.vs.CTRL	ENSMUSG00000003380	500.354	1.14669	0.114566	7.07348e-26	4.69645e-24	7	Rabac1	protein_coding	ENSMUST00000206868,ENSMUST00000206941,ENSMUST00000076961,ENSMUST00000205771,ENSMUST00000205871,ENSMUST00000206222
COMBO.vs.CTRL	ENSMUSG00000020380	1080.55	-0.791039	0.0770275	8.91435e-26	5.90103e-24	11	Rad50	protein_coding	ENSMUST00000128483,ENSMUST00000020649,ENSMUST00000124352,ENSMUST00000152598,ENSMUST00000126121
COMBO.vs.CTRL	ENSMUSG00000021939	17009.8	1.06649	0.106229	9.20979e-26	6.07846e-24	14	Ctsb	protein_coding	ENSMUST00000006235
COMBO.vs.CTRL	ENSMUSG00000039704	763.873	-0.704584	0.0683347	1.02493e-25	6.74444e-24	15	Lmbrd2	protein_coding	ENSMUST00000090380
COMBO.vs.CTRL	ENSMUSG00000055850	657.864	0.770643	0.0750894	1.10133e-25	7.22578e-24	6	Rnf181	protein_coding	ENSMUST00000069595,ENSMUST00000125554,ENSMUST00000114095,ENSMUST00000136707,ENSMUST00000069580,ENSMUST00000154098,ENSMUST00000205399,ENSMUST00000133978,ENSMUST00000126065,ENSMUST00000130064,ENSMUST00000149296,ENSMUST00000206319,ENSMUST00000151063,ENSMUST00000129233
COMBO.vs.CTRL	ENSMUSG00000042428	164.782	1.9505	0.19363	1.1319e-25	7.40443e-24	15	Mgat3	protein_coding	ENSMUST00000044970
COMBO.vs.CTRL	ENSMUSG00000002847	734.376	1.14428	0.114848	1.1375e-25	7.41919e-24	16	Pla1a	protein_coding	ENSMUST00000002926
COMBO.vs.CTRL	ENSMUSG00000069274	27.5692	-5.30576	0.512952	1.21859e-25	7.90157e-24	13	Hist1h4f	protein_coding	ENSMUST00000102971
RT.vs.CTRL	ENSMUSG00000000088	1228.96	0.850917	0.0840597	8.52198e-26	1.181e-23	9	Cox5a	protein_coding	ENSMUST00000000090
COMBO.vs.CTRL	ENSMUSG00000024491	928.92	-0.696696	0.0679838	2.05939e-25	1.33146e-23	18	Rbm27	protein_coding	ENSMUST00000046972,ENSMUST00000091920
RT.vs.CTRL	ENSMUSG00000058385	48.3479	-2.89529	0.277536	9.73876e-26	1.34103e-23	13	Hist1h2bg	protein_coding	ENSMUST00000079251
COMBO.vs.CTRL	ENSMUSG00000020728	183.257	-1.44583	0.146428	2.18293e-25	1.40723e-23	11	Cep112	protein_coding	ENSMUST00000143212,ENSMUST00000138538,ENSMUST00000182249,ENSMUST00000182729,ENSMUST00000106715,ENSMUST00000149683,ENSMUST00000132978,ENSMUST00000150863,ENSMUST00000182735,ENSMUST00000183042,ENSMUST00000133670,ENSMUST00000106718,ENSMUST00000106724,ENSMUST00000061287,ENSMUST00000130515,ENSMUST00000129814,ENSMUST00000146912,ENSMUST00000151755
COMBO.vs.CTRL	ENSMUSG00000027803	3402.44	-0.630487	0.0614648	2.66759e-25	1.71468e-23	3	Wwtr1	protein_coding	ENSMUST00000029380,ENSMUST00000120977
COMBO.vs.CTRL	ENSMUSG00000035840	467.796	-1.0382	0.104296	2.75979e-25	1.76882e-23	13	Lysmd3	protein_coding	ENSMUST00000049055
COMBO.vs.CTRL	ENSMUSG00000003873	389.532	0.848515	0.0839446	3.02866e-25	1.92999e-23	7	Bax	protein_coding	ENSMUST00000210392,ENSMUST00000211195,ENSMUST00000033093,ENSMUST00000211365,ENSMUST00000210019,ENSMUST00000211615
COMBO.vs.CTRL	ENSMUSG00000036636	854.52	0.753747	0.0740817	3.07331e-25	1.95283e-23	17	Clcn7	protein_coding	ENSMUST00000160961,ENSMUST00000159773,ENSMUST00000040729,ENSMUST00000162722,ENSMUST00000162862,ENSMUST00000161153,ENSMUST00000159426
RT.vs.CTRL	ENSMUSG00000021488	1618.76	-1.14893	0.116232	1.55126e-25	2.09604e-23	13	Nsd1	protein_coding	ENSMUST00000099490
RT.vs.CTRL	ENSMUSG00000058126	3071.92	0.736449	0.0725619	1.70833e-25	2.29394e-23	14	Tpm3-rs7	protein_coding	ENSMUST00000072359
COMBO.vs.CTRL	ENSMUSG00000032690	1284.41	2.05313	0.206215	3.71706e-25	2.34842e-23	5	Oas2	protein_coding	ENSMUST00000146101,ENSMUST00000147941,ENSMUST00000081491,ENSMUST00000053909
COMBO.vs.CTRL	ENSMUSG00000036202	1458.23	-0.938948	0.0939513	4.46015e-25	2.79402e-23	2	Rif1	protein_coding	ENSMUST00000145130,ENSMUST00000126218,ENSMUST00000125322,ENSMUST00000152178,ENSMUST00000112693,ENSMUST00000069794,ENSMUST00000125376,ENSMUST00000125116
COMBO.vs.CTRL	ENSMUSG00000061991	52.7634	-8.44669	0.84251	4.62118e-25	2.88674e-23	13	Hist1h2af	protein_coding	ENSMUST00000073261
RT.vs.CTRL	ENSMUSG00000026701	2400.02	0.826982	0.082299	2.20482e-25	2.94235e-23	1	Prdx6	protein_coding	ENSMUST00000071718,ENSMUST00000139387,ENSMUST00000051925,ENSMUST00000156678,ENSMUST00000194613,ENSMUST00000155135,ENSMUST00000130867,ENSMUST00000156318,ENSMUST00000192639
COMBO.vs.CTRL	ENSMUSG00000022641	1647.61	-0.747924	0.0737906	4.7514e-25	2.95866e-23	16	Bbx	protein_coding	ENSMUST00000089399,ENSMUST00000142818,ENSMUST00000131695,ENSMUST00000114477,ENSMUST00000066037,ENSMUST00000130210,ENSMUST00000138166,ENSMUST00000089404,ENSMUST00000114488
COMBO.vs.CTRL	ENSMUSG00000024401	122.926	2.09418	0.210862	4.76299e-25	2.95866e-23	17	Tnf	protein_coding	ENSMUST00000167924,ENSMUST00000025263
COMBO.vs.CTRL	ENSMUSG00000040943	1541.33	-1.06904	0.108307	4.95433e-25	3.06891e-23	3	Tet2	protein_coding	ENSMUST00000196292,ENSMUST00000195913,ENSMUST00000198974,ENSMUST00000197211,ENSMUST00000197118,ENSMUST00000200203,ENSMUST00000199176,ENSMUST00000196398,ENSMUST00000199381,ENSMUST00000098603
COMBO.vs.CTRL	ENSMUSG00000053581	1017.42	1.03059	0.104114	5.15212e-25	3.18255e-23	5	Zfand2a	protein_coding	ENSMUST00000132454,ENSMUST00000110851,ENSMUST00000143889,ENSMUST00000150992,ENSMUST00000079996
COMBO.vs.CTRL	ENSMUSG00000071302	383.874	-0.956922	0.096114	5.563e-25	3.42681e-23	8	2610044O15Rik8	protein_coding	ENSMUST00000079272,ENSMUST00000189965,ENSMUST00000188757,ENSMUST00000191043,ENSMUST00000186619,ENSMUST00000190157
RT.vs.CTRL	ENSMUSG00000030849	2040.4	-1.20101	0.122489	2.69702e-25	3.5553e-23	7	Fgfr2	protein_coding	ENSMUST00000120187,ENSMUST00000127091,ENSMUST00000121064,ENSMUST00000120141,ENSMUST00000118296,ENSMUST00000153166,ENSMUST00000117872,ENSMUST00000148675,ENSMUST00000124096,ENSMUST00000129542,ENSMUST00000117089,ENSMUST00000147859,ENSMUST00000120715,ENSMUST00000136264,ENSMUST00000133806,ENSMUST00000129103,ENSMUST00000119260,ENSMUST00000130557,ENSMUST00000121080,ENSMUST00000122054,ENSMUST00000117858,…
RT.vs.CTRL	ENSMUSG00000030067	1061.72	-0.687726	0.0677985	2.74492e-25	3.59651e-23	6	Foxp1	protein_coding	ENSMUST00000175880,ENSMUST00000175670,ENSMUST00000177507,ENSMUST00000175886,ENSMUST00000177230,ENSMUST00000177235,ENSMUST00000177208,ENSMUST00000124058,ENSMUST00000176850,ENSMUST00000113321,ENSMUST00000113322,ENSMUST00000075832,ENSMUST00000142164,ENSMUST00000113326,ENSMUST00000176632,ENSMUST00000113328,ENSMUST00000113324,ENSMUST00000177229,ENSMUST00000177437,ENSMUST00000074346,ENSMUST00000154163,…
COMBO.vs.CTRL	ENSMUSG00000079084	836.033	-1.28815	0.132178	6.07169e-25	3.7298e-23	9	Ccdc82	protein_coding	ENSMUST00000110583,ENSMUST00000169961
RT.vs.CTRL	ENSMUSG00000047193	585.914	-1.32525	0.13596	2.8729e-25	3.74152e-23	9	Dync2h1	protein_coding	ENSMUST00000139671,ENSMUST00000152934,ENSMUST00000147056,ENSMUST00000140466,ENSMUST00000048417,ENSMUST00000147193,ENSMUST00000139115
RT.vs.CTRL	ENSMUSG00000001280	2156.45	-0.677936	0.0668146	2.8941e-25	3.74656e-23	15	Sp1	protein_coding	ENSMUST00000168802,ENSMUST00000163709,ENSMUST00000165924,ENSMUST00000170884,ENSMUST00000170042,ENSMUST00000165837,ENSMUST00000169619,ENSMUST00000001326
RT.vs.CTRL	ENSMUSG00000038679	4986.89	-1.08377	0.109996	2.93233e-25	3.77346e-23	15	Trps1	protein_coding	ENSMUST00000165201,ENSMUST00000183757,ENSMUST00000183997,ENSMUST00000077935,ENSMUST00000183421,ENSMUST00000185183,ENSMUST00000184458,ENSMUST00000184885
COMBO.vs.CTRL	ENSMUSG00000008976	1025.67	-0.601501	0.0590793	6.75393e-25	4.13744e-23	16	Gabpa	protein_coding	ENSMUST00000126031,ENSMUST00000148035,ENSMUST00000139101,ENSMUST00000114184,ENSMUST00000009120
COMBO.vs.CTRL	ENSMUSG00000055480	120.932	-2.14315	0.21666	7.10153e-25	4.32647e-23	13	Zfp458	protein_coding	ENSMUST00000045969
COMBO.vs.CTRL	ENSMUSG00000048521	219.292	2.9618	0.294573	7.33709e-25	4.45773e-23	9	Cxcr6	protein_coding	ENSMUST00000049810
COMBO.vs.CTRL	ENSMUSG00000026223	2585.81	0.717364	0.0710143	8.16855e-25	4.94934e-23	1	Itm2c	protein_coding	ENSMUST00000185569,ENSMUST00000139837,ENSMUST00000027425
COMBO.vs.CTRL	ENSMUSG00000025898	678.904	-1.04018	0.105725	8.6476e-25	5.22532e-23	9	Cwf19l2	protein_coding	ENSMUST00000212644,ENSMUST00000027027,ENSMUST00000212128,ENSMUST00000212101
COMBO.vs.CTRL	ENSMUSG00000039457	1516.21	-0.888755	0.0891374	8.7399e-25	5.25323e-23	16	Ppl	protein_coding	ENSMUST00000035672
COMBO.vs.CTRL	ENSMUSG00000096807	23.9331	-4.77621	0.469411	8.74117e-25	5.25323e-23	13	Hist1h2bm	protein_coding	ENSMUST00000110476
RT.vs.CTRL	ENSMUSG00000089774	1308.86	-1.92127	0.194876	4.49958e-25	5.72214e-23	16	Slc5a3	protein_coding	ENSMUST00000113975,ENSMUST00000131098
COMBO.vs.CTRL	ENSMUSG00000056608	1604.3	-1.00667	0.10214	9.73848e-25	5.80539e-23	8	Chd9	protein_coding	ENSMUST00000048665,ENSMUST00000209203,ENSMUST00000209746,ENSMUST00000211403,ENSMUST00000211795,ENSMUST00000209474,ENSMUST00000211034,ENSMUST00000211552,ENSMUST00000209341,ENSMUST00000209531,ENSMUST00000209423,ENSMUST00000109614,ENSMUST00000211215,ENSMUST00000210887,ENSMUST00000210947
COMBO.vs.CTRL	ENSMUSG00000090673	360.12	-1.13065	0.115973	1.05274e-24	6.25884e-23	19	Gm340	protein_coding	ENSMUST00000172371
RT.vs.CTRL	ENSMUSG00000041827	736.158	1.94287	0.19693	4.96058e-25	6.2715e-23	5	Oasl1	protein_coding	ENSMUST00000155394,ENSMUST00000112143,ENSMUST00000155274,ENSMUST00000140159,ENSMUST00000031540,ENSMUST00000152329
RT.vs.CTRL	ENSMUSG00000028618	3088.26	0.830039	0.0832989	5.02125e-25	6.27482e-23	4	Tmem59	protein_coding	ENSMUST00000127652,ENSMUST00000154007,ENSMUST00000141013,ENSMUST00000106753,ENSMUST00000030361,ENSMUST00000128123
COMBO.vs.CTRL	ENSMUSG00000071662	705.588	0.760984	0.0757545	1.09304e-24	6.46379e-23	19	Polr2g	protein_coding	ENSMUST00000096261
COMBO.vs.CTRL	ENSMUSG00000019432	3825.05	0.594574	0.0586747	1.13918e-24	6.71874e-23	17	Ddx39b	protein_coding	ENSMUST00000068056,ENSMUST00000174795,ENSMUST00000174757,ENSMUST00000173731,ENSMUST00000174164,ENSMUST00000172549
COMBO.vs.CTRL	ENSMUSG00000029364	1325.06	0.557238	0.0549234	1.18448e-24	6.9674e-23	5	Wsb2	protein_coding	ENSMUST00000136895,ENSMUST00000149669,ENSMUST00000031309,ENSMUST00000125522,ENSMUST00000138071,ENSMUST00000111959
COMBO.vs.CTRL	ENSMUSG00000050621	82.4923	2.64056	0.266422	1.19869e-24	7.03229e-23	9	Rps27rt	protein_coding	ENSMUST00000053150
COMBO.vs.CTRL	ENSMUSG00000048490	1611.27	-0.787049	0.0785987	1.2594e-24	7.36899e-23	16	Nrip1	protein_coding	ENSMUST00000145649,ENSMUST00000141182,ENSMUST00000121927,ENSMUST00000140483,ENSMUST00000128871,ENSMUST00000054178
COMBO.vs.CTRL	ENSMUSG00000024816	799.874	0.827952	0.0829946	1.35697e-24	7.89818e-23	19	Frmd8	protein_coding	ENSMUST00000133729,ENSMUST00000025728,ENSMUST00000155227,ENSMUST00000145026
RT.vs.CTRL	ENSMUSG00000024383	1501.63	-0.794338	0.0797863	7.39103e-25	9.02749e-23	18	Map3k2	protein_coding	ENSMUST00000096575
COMBO.vs.CTRL	ENSMUSG00000014932	870.661	-0.922955	0.0933891	1.56608e-24	9.09145e-23	5	Yes1	protein_coding	ENSMUST00000202543,ENSMUST00000200779,ENSMUST00000072311,ENSMUST00000168707,ENSMUST00000200999
COMBO.vs.CTRL	ENSMUSG00000022564	2810.93	1.21802	0.12607	1.61276e-24	9.338e-23	15	Grina	protein_coding	ENSMUST00000023225
RT.vs.CTRL	ENSMUSG00000021767	723.473	-1.02533	0.10488	8.54401e-25	1.03771e-22	14	Kat6b	protein_coding	ENSMUST00000183228,ENSMUST00000183055,ENSMUST00000182859,ENSMUST00000096222,ENSMUST00000182553,ENSMUST00000182855,ENSMUST00000182964,ENSMUST00000182732,ENSMUST00000182405,ENSMUST00000112458,ENSMUST00000183201,ENSMUST00000069648,ENSMUST00000182996
COMBO.vs.CTRL	ENSMUSG00000000682	931.805	1.31156	0.136151	1.81547e-24	1.0403e-22	4	Cd52	protein_coding	ENSMUST00000000696,ENSMUST00000145122,ENSMUST00000137445
COMBO.vs.CTRL	ENSMUSG00000028064	553.994	1.47119	0.152165	1.81264e-24	1.0403e-22	3	Sema4a	protein_coding	ENSMUST00000185137,ENSMUST00000123753,ENSMUST00000029700,ENSMUST00000184876,ENSMUST00000135732,ENSMUST00000169222,ENSMUST00000166237,ENSMUST00000135539,ENSMUST00000165898,ENSMUST00000141471,ENSMUST00000127436,ENSMUST00000184487,ENSMUST00000107531,ENSMUST00000156108,ENSMUST00000149145,ENSMUST00000146921,ENSMUST00000184972,ENSMUST00000147200,ENSMUST00000125526
RT.vs.CTRL	ENSMUSG00000078671	1918.53	-1.05206	0.107846	9.08321e-25	1.09381e-22	7	Chd2	protein_coding	ENSMUST00000173785,ENSMUST00000206665,ENSMUST00000200218,ENSMUST00000200492,ENSMUST00000200423,ENSMUST00000208458,ENSMUST00000169922,ENSMUST00000026895,ENSMUST00000181971,ENSMUST00000172704,ENSMUST00000197642,ENSMUST00000199601,ENSMUST00000198225,ENSMUST00000197800,ENSMUST00000038366,ENSMUST00000199641,ENSMUST00000199831,ENSMUST00000199809
COMBO.vs.CTRL	ENSMUSG00000074403	32.0067	-6.19993	0.618709	2.11715e-24	1.20694e-22	3	Hist2h3b	protein_coding	ENSMUST00000098843
COMBO.vs.CTRL	ENSMUSG00000019087	2663.18	0.656678	0.0654087	2.17305e-24	1.23563e-22	X	Atp6ap1	protein_coding	ENSMUST00000114171,ENSMUST00000019231,ENSMUST00000147900,ENSMUST00000124797,ENSMUST00000144506,ENSMUST00000136056,ENSMUST00000154630,ENSMUST00000144075,ENSMUST00000135914,ENSMUST00000147275
COMBO.vs.CTRL	ENSMUSG00000005823	694.261	0.631392	0.0628257	2.23191e-24	1.26585e-22	17	Gpr108	protein_coding	ENSMUST00000005975
COMBO.vs.CTRL	ENSMUSG00000050295	781.837	-0.930941	0.0946665	2.37696e-24	1.34468e-22	13	Foxc1	protein_coding	ENSMUST00000062292
COMBO.vs.CTRL	ENSMUSG00000030707	1365.38	1.1243	0.116297	2.4566e-24	1.3862e-22	7	Coro1a	protein_coding	ENSMUST00000140896,ENSMUST00000032949,ENSMUST00000135087,ENSMUST00000106364,ENSMUST00000133718,ENSMUST00000126193,ENSMUST00000205515,ENSMUST00000173116,ENSMUST00000173108,ENSMUST00000131415,ENSMUST00000123511,ENSMUST00000174579
RT.vs.CTRL	ENSMUSG00000056919	584.067	-1.02066	0.104723	1.17821e-24	1.39955e-22	9	Cep162	protein_coding	ENSMUST00000093802,ENSMUST00000139301,ENSMUST00000144137,ENSMUST00000188289
COMBO.vs.CTRL	ENSMUSG00000022365	1851.52	0.590877	0.0588014	2.74544e-24	1.54525e-22	15	Derl1	protein_coding	ENSMUST00000022993
COMBO.vs.CTRL	ENSMUSG00000026981	1033.73	2.06266	0.211509	2.81395e-24	1.5798e-22	2	Il1rn	protein_coding	ENSMUST00000114485,ENSMUST00000114487,ENSMUST00000114486,ENSMUST00000142093,ENSMUST00000114482,ENSMUST00000143423
COMBO.vs.CTRL	ENSMUSG00000024644	1159.24	0.929385	0.0947054	2.95237e-24	1.65333e-22	18	Cndp2	protein_coding	ENSMUST00000025546,ENSMUST00000168419
COMBO.vs.CTRL	ENSMUSG00000069495	668.717	-0.778992	0.0784327	3.02837e-24	1.69162e-22	2	Epc2	protein_coding	ENSMUST00000152485,ENSMUST00000092123
RT.vs.CTRL	ENSMUSG00000042520	4282.33	-0.581464	0.0577898	1.4514e-24	1.71464e-22	3	Ubap2l	protein_coding	ENSMUST00000090908,ENSMUST00000196843,ENSMUST00000199050,ENSMUST00000195995,ENSMUST00000199834,ENSMUST00000197903,ENSMUST00000199016,ENSMUST00000029553,ENSMUST00000199612,ENSMUST00000197633,ENSMUST00000199301,ENSMUST00000196747,ENSMUST00000200195,ENSMUST00000200301,ENSMUST00000196952,ENSMUST00000199929,ENSMUST00000198322,ENSMUST00000196568,ENSMUST00000064639,ENSMUST00000196633,ENSMUST00000197177,…
COMBO.vs.CTRL	ENSMUSG00000039427	267.758	0.958849	0.0980232	3.10568e-24	1.72611e-22	16	Alg1	protein_coding	ENSMUST00000100196,ENSMUST00000147530,ENSMUST00000153730,ENSMUST00000049207,ENSMUST00000142902
COMBO.vs.CTRL	ENSMUSG00000094483	2899.87	-0.560705	0.0557923	3.09983e-24	1.72611e-22	11	Purb	protein_coding	ENSMUST00000179343
COMBO.vs.CTRL	ENSMUSG00000035273	316.342	1.15775	0.120393	3.29418e-24	1.82629e-22	5	Hpse	protein_coding	ENSMUST00000112908,ENSMUST00000045617
COMBO.vs.CTRL	ENSMUSG00000039208	372.93	0.994672	0.102174	3.57981e-24	1.9797e-22	11	Metrnl	protein_coding	ENSMUST00000036742,ENSMUST00000125580,ENSMUST00000106089
COMBO.vs.CTRL	ENSMUSG00000021871	607.796	0.831201	0.084187	3.70147e-24	2.04189e-22	14	Pnp	protein_coding	ENSMUST00000178092,ENSMUST00000048615
RT.vs.CTRL	ENSMUSG00000068855	42.9663	-5.66006	0.561412	1.82735e-24	2.14704e-22	3	Hist2h2ac	protein_coding	ENSMUST00000090782
COMBO.vs.CTRL	ENSMUSG00000029629	858.81	-0.863078	0.0877841	4.33315e-24	2.37851e-22	6	Phf14	protein_coding	ENSMUST00000090632,ENSMUST00000115510,ENSMUST00000115511,ENSMUST00000204150,ENSMUST00000203045,ENSMUST00000203222,ENSMUST00000204565,ENSMUST00000155037,ENSMUST00000203459,ENSMUST00000133776
RT.vs.CTRL	ENSMUSG00000019820	2407.23	-1.11877	0.116094	2.06303e-24	2.41084e-22	10	Utrn	protein_coding	ENSMUST00000076817
COMBO.vs.CTRL	ENSMUSG00000031540	2762.36	-0.657344	0.0659621	4.57624e-24	2.50575e-22	8	Kat6a	protein_coding	ENSMUST00000110696,ENSMUST00000044331,ENSMUST00000130718
COMBO.vs.CTRL	ENSMUSG00000079065	350.564	-1.38918	0.145508	4.58849e-24	2.50626e-22	5	BC005561	protein_coding	ENSMUST00000096452
COMBO.vs.CTRL	ENSMUSG00000024349	1122.72	0.716035	0.072107	4.66135e-24	2.53981e-22	18	Tmem173	protein_coding	ENSMUST00000115728
COMBO.vs.CTRL	ENSMUSG00000001750	4474.57	0.925637	0.0947676	4.80816e-24	2.61337e-22	19	Tcirg1	protein_coding	ENSMUST00000162688,ENSMUST00000135070,ENSMUST00000001801,ENSMUST00000125792,ENSMUST00000127308,ENSMUST00000132164,ENSMUST00000134698,ENSMUST00000126643,ENSMUST00000159824,ENSMUST00000145791,ENSMUST00000122885,ENSMUST00000131327,ENSMUST00000126070
RT.vs.CTRL	ENSMUSG00000020640	1618.19	-0.897979	0.0921731	2.7055e-24	3.14463e-22	12	Itsn2	protein_coding	ENSMUST00000062580
COMBO.vs.CTRL	ENSMUSG00000037608	3478.11	-0.660792	0.0664783	5.80447e-24	3.14719e-22	10	Bclaf1	protein_coding	ENSMUST00000188546,ENSMUST00000189158,ENSMUST00000092678,ENSMUST00000191143,ENSMUST00000190156,ENSMUST00000191438,ENSMUST00000187338,ENSMUST00000186100,ENSMUST00000043881,ENSMUST00000185800
RT.vs.CTRL	ENSMUSG00000034269	3051.53	-0.583431	0.0583846	2.87168e-24	3.31993e-22	6	Setd5	protein_coding	ENSMUST00000153513,ENSMUST00000125003,ENSMUST00000124467,ENSMUST00000149584,ENSMUST00000143998,ENSMUST00000042889,ENSMUST00000156048,ENSMUST00000113157,ENSMUST00000113155,ENSMUST00000204377,ENSMUST00000138327,ENSMUST00000141072,ENSMUST00000136128,ENSMUST00000150107
COMBO.vs.CTRL	ENSMUSG00000069267	36.2973	-6.368	0.643274	6.51848e-24	3.50859e-22	13	Hist1h3b	protein_coding	ENSMUST00000091703
RT.vs.CTRL	ENSMUSG00000040725	2824.94	-0.674204	0.0679898	3.07239e-24	3.53308e-22	7	Hnrnpul1	protein_coding	ENSMUST00000108401,ENSMUST00000043765,ENSMUST00000206260,ENSMUST00000206832,ENSMUST00000206041
COMBO.vs.CTRL	ENSMUSG00000028692	5124.51	0.595145	0.0597581	6.64277e-24	3.56683e-22	4	Akr1a1	protein_coding	ENSMUST00000128059,ENSMUST00000030455,ENSMUST00000128010,ENSMUST00000126146
RT.vs.CTRL	ENSMUSG00000025369	3278.26	-0.676711	0.0683107	3.32231e-24	3.76048e-22	10	Smarcc2	protein_coding	ENSMUST00000026433,ENSMUST00000099131,ENSMUST00000105235
COMBO.vs.CTRL	ENSMUSG00000040322	2343.48	-0.431427	0.0431371	8.12077e-24	4.34991e-22	3	Slc25a24	protein_coding	ENSMUST00000140786,ENSMUST00000029477
COMBO.vs.CTRL	ENSMUSG00000056919	584.067	-0.914492	0.0940611	8.26347e-24	4.41568e-22	9	Cep162	protein_coding	ENSMUST00000093802,ENSMUST00000139301,ENSMUST00000144137,ENSMUST00000188289
COMBO.vs.CTRL	ENSMUSG00000024910	159.648	2.56369	0.264474	8.46316e-24	4.51152e-22	19	Ctsw	protein_coding	ENSMUST00000025844
COMBO.vs.CTRL	ENSMUSG00000031229	3387.93	-1.04539	0.108888	8.5912e-24	4.56879e-22	X	Atrx	protein_coding	ENSMUST00000137453,ENSMUST00000113573,ENSMUST00000126345,ENSMUST00000134507,ENSMUST00000198448,ENSMUST00000134381,ENSMUST00000198441,ENSMUST00000200471,ENSMUST00000123174,ENSMUST00000128968,ENSMUST00000138765,ENSMUST00000101305,ENSMUST00000197302,ENSMUST00000130980,ENSMUST00000154866,ENSMUST00000133543,ENSMUST00000142235,ENSMUST00000127221,ENSMUST00000198567,ENSMUST00000196998,ENSMUST00000199233,…
COMBO.vs.CTRL	ENSMUSG00000034101	655.67	-0.686665	0.0695235	9.4614e-24	5.01952e-22	2	Ctnnd1	protein_coding	ENSMUST00000111697,ENSMUST00000111696,ENSMUST00000111695,ENSMUST00000111694,ENSMUST00000111693,ENSMUST00000111692,ENSMUST00000111691,ENSMUST00000111690,ENSMUST00000111670,ENSMUST00000111675,ENSMUST00000111677,ENSMUST00000111698,ENSMUST00000150940,ENSMUST00000099941,ENSMUST00000067232,ENSMUST00000126092,ENSMUST00000111678,ENSMUST00000111684,ENSMUST00000111685,ENSMUST00000111686,ENSMUST00000111687,…
RT.vs.CTRL	ENSMUSG00000032253	2530.94	-1.08371	0.113217	4.60699e-24	5.18742e-22	9	Phip	protein_coding	ENSMUST00000188828,ENSMUST00000190774,ENSMUST00000190101,ENSMUST00000190405,ENSMUST00000034787,ENSMUST00000190936,ENSMUST00000190838,ENSMUST00000189927,ENSMUST00000186099,ENSMUST00000187021,ENSMUST00000186089,ENSMUST00000189209,ENSMUST00000189985,ENSMUST00000190822,ENSMUST00000188868,ENSMUST00000188850
RT.vs.CTRL	ENSMUSG00000043535	2139.3	-0.954375	0.0989963	4.96488e-24	5.56143e-22	2	Setx	protein_coding	ENSMUST00000129544,ENSMUST00000154910,ENSMUST00000135992,ENSMUST00000061578,ENSMUST00000145422
RT.vs.CTRL	ENSMUSG00000041736	1441.48	1.3047	0.138125	5.75992e-24	6.38583e-22	15	Tspo	protein_coding	ENSMUST00000208463,ENSMUST00000047419
COMBO.vs.CTRL	ENSMUSG00000047888	1357.15	-1.00892	0.105205	1.30176e-23	6.88967e-22	15	Tnrc6b	protein_coding	ENSMUST00000067689
RT.vs.CTRL	ENSMUSG00000030654	3043.38	0.636798	0.0645224	6.63987e-24	7.28667e-22	7	Arl6ip1	protein_coding	ENSMUST00000206536,ENSMUST00000204005,ENSMUST00000032888,ENSMUST00000206491,ENSMUST00000203154,ENSMUST00000205182
COMBO.vs.CTRL	ENSMUSG00000040532	444.735	0.841153	0.0864522	1.41698e-23	7.44621e-22	5	Abhd11	protein_coding	ENSMUST00000111216,ENSMUST00000149778,ENSMUST00000154469,ENSMUST00000123227,ENSMUST00000201890,ENSMUST00000148831,ENSMUST00000046999
RT.vs.CTRL	ENSMUSG00000020641	769.853	1.35691	0.144244	6.97982e-24	7.62105e-22	12	Rsad2	protein_coding	ENSMUST00000020970,ENSMUST00000137792,ENSMUST00000142732
COMBO.vs.CTRL	ENSMUSG00000028053	3011.18	-0.826791	0.0849784	1.58915e-23	8.3312e-22	3	Ash1l	protein_coding	ENSMUST00000186583,ENSMUST00000090933,ENSMUST00000189824,ENSMUST00000198846
COMBO.vs.CTRL	ENSMUSG00000037405	655.034	1.20924	0.128288	1.63054e-23	8.52804e-22	9	Icam1	protein_coding	ENSMUST00000086399
RT.vs.CTRL	ENSMUSG00000042323	2674.96	-0.709337	0.0725049	8.57175e-24	9.26563e-22	14	Pbrm1	protein_coding	ENSMUST00000022471,ENSMUST00000052239,ENSMUST00000090214,ENSMUST00000112094,ENSMUST00000112095,ENSMUST00000112098,ENSMUST00000144009,ENSMUST00000136237,ENSMUST00000112106,ENSMUST00000123678,ENSMUST00000112092,ENSMUST00000156628,ENSMUST00000146325,ENSMUST00000135704,ENSMUST00000156407,ENSMUST00000022474,ENSMUST00000145497
COMBO.vs.CTRL	ENSMUSG00000038567	93.7254	-2.12118	0.221996	1.91948e-23	1.00156e-21	2	Cyp24a1	protein_coding	ENSMUST00000038824
COMBO.vs.CTRL	ENSMUSG00000046229	201.719	-2.5496	0.265649	2.08274e-23	1.0842e-21	2	Scand1	protein_coding	ENSMUST00000079125
RT.vs.CTRL	ENSMUSG00000041702	1154.82	-0.877463	0.0912155	1.04726e-23	1.12083e-21	12	Btbd7	protein_coding	ENSMUST00000045652
RT.vs.CTRL	ENSMUSG00000021318	1001.95	-0.769474	0.079288	1.10575e-23	1.1776e-21	13	Gli3	protein_coding	ENSMUST00000141194,ENSMUST00000130065,ENSMUST00000130535,ENSMUST00000110510
COMBO.vs.CTRL	ENSMUSG00000020608	1871.03	-0.824533	0.085056	2.28849e-23	1.18851e-21	12	Smc6	protein_coding	ENSMUST00000020931
COMBO.vs.CTRL	ENSMUSG00000063021	47.3906	-8.08647	0.837465	2.35055e-23	1.21789e-21	13	Hist1h2ak	protein_coding	ENSMUST00000074752
COMBO.vs.CTRL	ENSMUSG00000015750	570.691	0.749493	0.0769471	2.48036e-23	1.28216e-21	3	Aph1a	protein_coding	ENSMUST00000015894,ENSMUST00000056710,ENSMUST00000197081,ENSMUST00000197232
RT.vs.CTRL	ENSMUSG00000024077	1168.05	-0.684276	0.0700729	1.267e-23	1.34271e-21	17	Strn	protein_coding	ENSMUST00000145910,ENSMUST00000024881,ENSMUST00000145480
COMBO.vs.CTRL	ENSMUSG00000038784	600.894	-0.886963	0.092165	2.7443e-23	1.41529e-21	6	Cnot4	protein_coding	ENSMUST00000200743,ENSMUST00000114993,ENSMUST00000114989,ENSMUST00000044163,ENSMUST00000202666,ENSMUST00000200954,ENSMUST00000202143,ENSMUST00000202417
COMBO.vs.CTRL	ENSMUSG00000061904	6274.9	0.589856	0.0601006	2.88694e-23	1.48196e-21	10	Slc25a3	protein_coding	ENSMUST00000163246,ENSMUST00000164505,ENSMUST00000172442,ENSMUST00000171960,ENSMUST00000170810,ENSMUST00000167455,ENSMUST00000169339,ENSMUST00000076694
RT.vs.CTRL	ENSMUSG00000034377	2241.09	-1.0067	0.106001	1.44113e-23	1.5198e-21	17	Tulp4	protein_coding	ENSMUST00000149756,ENSMUST00000152672,ENSMUST00000142030,ENSMUST00000151732,ENSMUST00000144124,ENSMUST00000039655,ENSMUST00000141059,ENSMUST00000126982,ENSMUST00000137063,ENSMUST00000145340,ENSMUST00000146758,ENSMUST00000149838
COMBO.vs.CTRL	ENSMUSG00000021318	1001.95	-0.699566	0.0717926	3.25966e-23	1.66943e-21	13	Gli3	protein_coding	ENSMUST00000141194,ENSMUST00000130065,ENSMUST00000130535,ENSMUST00000110510
RT.vs.CTRL	ENSMUSG00000019947	1019.05	-0.779233	0.0806892	1.61958e-23	1.6997e-21	10	Arid5b	protein_coding	ENSMUST00000020106
COMBO.vs.CTRL	ENSMUSG00000015745	810.623	0.641038	0.0656132	3.49559e-23	1.78613e-21	3	Plekho1	protein_coding	ENSMUST00000130043,ENSMUST00000123006,ENSMUST00000015889,ENSMUST00000143485,ENSMUST00000157043
COMBO.vs.CTRL	ENSMUSG00000028494	2152.32	1.43671	0.153832	3.78558e-23	1.92544e-21	4	Plin2	protein_coding	ENSMUST00000140382,ENSMUST00000134094,ENSMUST00000149700,ENSMUST00000134437,ENSMUST00000154999,ENSMUST00000147097,ENSMUST00000138605,ENSMUST00000000466
RT.vs.CTRL	ENSMUSG00000079562	1548.88	0.636707	0.0652145	1.9023e-23	1.98675e-21	5	Maea	protein_coding	ENSMUST00000200882,ENSMUST00000202941,ENSMUST00000200716,ENSMUST00000202113,ENSMUST00000202839,ENSMUST00000114449
COMBO.vs.CTRL	ENSMUSG00000032046	774.37	0.639666	0.0655525	3.95835e-23	2.00871e-21	2	Abhd12	protein_coding	ENSMUST00000141899,ENSMUST00000138608,ENSMUST00000056149,ENSMUST00000155119,ENSMUST00000129228,ENSMUST00000145826,ENSMUST00000156641
RT.vs.CTRL	ENSMUSG00000034243	2220.65	-0.986765	0.104125	1.97204e-23	2.04728e-21	16	Golgb1	protein_coding	ENSMUST00000114812,ENSMUST00000152864,ENSMUST00000039855,ENSMUST00000023534,ENSMUST00000134616,ENSMUST00000135800,ENSMUST00000140266,ENSMUST00000135406
RT.vs.CTRL	ENSMUSG00000063663	402.308	-1.05163	0.11143	1.97919e-23	2.04728e-21	X	Brwd3	protein_coding	ENSMUST00000041866,ENSMUST00000144521,ENSMUST00000101283,ENSMUST00000150434,ENSMUST00000134434
COMBO.vs.CTRL	ENSMUSG00000068227	475.621	2.15759	0.227782	4.27813e-23	2.16602e-21	15	Il2rb	protein_coding	ENSMUST00000089398,ENSMUST00000163494
COMBO.vs.CTRL	ENSMUSG00000029178	1829.97	-0.708881	0.0730082	4.33393e-23	2.18927e-21	5	Klf3	protein_coding	ENSMUST00000165536,ENSMUST00000200677,ENSMUST00000196764,ENSMUST00000200587,ENSMUST00000197879,ENSMUST00000200384,ENSMUST00000197869,ENSMUST00000198946,ENSMUST00000166409
RT.vs.CTRL	ENSMUSG00000038024	909.255	-0.803324	0.0837034	2.36511e-23	2.41185e-21	4	Dennd4c	protein_coding	ENSMUST00000045512,ENSMUST00000142837,ENSMUST00000128710,ENSMUST00000082026
RT.vs.CTRL	ENSMUSG00000033237	1295.06	-0.692519	0.071467	2.47327e-23	2.51032e-21	15	Arid2	protein_coding	ENSMUST00000176739,ENSMUST00000175735,ENSMUST00000096250,ENSMUST00000134985
RT.vs.CTRL	ENSMUSG00000024073	3774.28	-1.16859	0.125097	2.75599e-23	2.75842e-21	17	Birc6	protein_coding	ENSMUST00000182804,ENSMUST00000182845,ENSMUST00000182597,ENSMUST00000182944,ENSMUST00000177957,ENSMUST00000182164,ENSMUST00000182221,ENSMUST00000182147,ENSMUST00000182108,ENSMUST00000182206,ENSMUST00000182817,ENSMUST00000182631,ENSMUST00000180037,ENSMUST00000182278,ENSMUST00000183010,ENSMUST00000182323,ENSMUST00000182133,ENSMUST00000183224,ENSMUST00000182257,ENSMUST00000182362,ENSMUST00000183249,…
COMBO.vs.CTRL	ENSMUSG00000064061	775.814	-0.813876	0.0847031	5.70414e-23	2.86188e-21	16	Dzip3	protein_coding	ENSMUST00000151950,ENSMUST00000133377,ENSMUST00000123961,ENSMUST00000139350,ENSMUST00000147358,ENSMUST00000121869,ENSMUST00000114516
COMBO.vs.CTRL	ENSMUSG00000029146	990.926	0.77006	0.0799202	6.02995e-23	3.01851e-21	5	Snx17	protein_coding	ENSMUST00000202032,ENSMUST00000031029,ENSMUST00000201535,ENSMUST00000201679,ENSMUST00000201835,ENSMUST00000202318,ENSMUST00000202124,ENSMUST00000202743,ENSMUST00000201343,ENSMUST00000200730,ENSMUST00000202323
RT.vs.CTRL	ENSMUSG00000033713	360.852	-1.24487	0.133966	3.11973e-23	3.09383e-21	12	Foxn3	protein_coding	ENSMUST00000177451,ENSMUST00000176928,ENSMUST00000085108,ENSMUST00000177287,ENSMUST00000176959,ENSMUST00000046859,ENSMUST00000176311,ENSMUST00000176829,ENSMUST00000177269
COMBO.vs.CTRL	ENSMUSG00000047798	1015.07	1.15988	0.124793	7.16525e-23	3.57875e-21	11	Cd300lf	protein_coding	ENSMUST00000149335,ENSMUST00000124083,ENSMUST00000106561,ENSMUST00000051264,ENSMUST00000106562,ENSMUST00000127927,ENSMUST00000146254
COMBO.vs.CTRL	ENSMUSG00000024077	1168.05	-0.6184	0.0637011	7.21414e-23	3.59507e-21	17	Strn	protein_coding	ENSMUST00000145910,ENSMUST00000024881,ENSMUST00000145480
COMBO.vs.CTRL	ENSMUSG00000020516	1479.98	-0.593107	0.0610286	7.32848e-23	3.64386e-21	11	Rps6kb1	protein_coding	ENSMUST00000131194,ENSMUST00000138810,ENSMUST00000151748,ENSMUST00000154617,ENSMUST00000149392,ENSMUST00000058286,ENSMUST00000020824
COMBO.vs.CTRL	ENSMUSG00000069833	35889.6	-1.02468	0.109224	8.41006e-23	4.16298e-21	19	Ahnak	protein_coding	ENSMUST00000092956,ENSMUST00000092955
COMBO.vs.CTRL	ENSMUSG00000024241	1160.95	-0.694802	0.0720187	8.64198e-23	4.26825e-21	17	Sos1	protein_coding	ENSMUST00000068714
COMBO.vs.CTRL	ENSMUSG00000025156	881.656	0.693972	0.0720542	1.01741e-22	5.00268e-21	11	Gps1	protein_coding	ENSMUST00000144519,ENSMUST00000100134,ENSMUST00000156723,ENSMUST00000132422,ENSMUST00000153678,ENSMUST00000208737,ENSMUST00000116305,ENSMUST00000172809
COMBO.vs.CTRL	ENSMUSG00000032322	752.347	0.761518	0.0794802	1.08073e-22	5.30226e-21	9	Pstpip1	protein_coding	ENSMUST00000147360,ENSMUST00000138646,ENSMUST00000135103,ENSMUST00000144638,ENSMUST00000132800,ENSMUST00000142894,ENSMUST00000059206
RT.vs.CTRL	ENSMUSG00000005871	1657.59	-0.838755	0.0884848	5.5164e-23	5.42087e-21	18	Apc	protein_coding	ENSMUST00000171187,ENSMUST00000170195,ENSMUST00000167136,ENSMUST00000163295,ENSMUST00000066133,ENSMUST00000115781,ENSMUST00000165590,ENSMUST00000079362,ENSMUST00000170023
COMBO.vs.CTRL	ENSMUSG00000033623	1935.55	-0.43892	0.0450982	1.15507e-22	5.65448e-21	5	Pcgf3	protein_coding	ENSMUST00000151897,ENSMUST00000046975,ENSMUST00000143973,ENSMUST00000112597,ENSMUST00000138264
COMBO.vs.CTRL	ENSMUSG00000036391	911.588	-0.66347	0.0688901	1.21268e-22	5.92344e-21	11	Sec24a	protein_coding	ENSMUST00000147255,ENSMUST00000038210,ENSMUST00000064297,ENSMUST00000109097,ENSMUST00000154325,ENSMUST00000109092
COMBO.vs.CTRL	ENSMUSG00000050299	183.847	2.03414	0.217337	1.22264e-22	5.95898e-21	16	Gm9843	protein_coding	ENSMUST00000052867
COMBO.vs.CTRL	ENSMUSG00000041297	1197.04	-0.656436	0.0681751	1.28632e-22	6.25556e-21	13	Cdk13	protein_coding	ENSMUST00000042365
RT.vs.CTRL	ENSMUSG00000020716	1756.8	-0.978752	0.104617	6.56676e-23	6.36622e-21	11	Nf1	protein_coding	ENSMUST00000131800,ENSMUST00000071325,ENSMUST00000146699,ENSMUST00000122917,ENSMUST00000108251,ENSMUST00000137997,ENSMUST00000130979,ENSMUST00000145839
COMBO.vs.CTRL	ENSMUSG00000004980	10851.6	-0.581185	0.0601877	1.42316e-22	6.90593e-21	6	Hnrnpa2b1	protein_coding	ENSMUST00000205204,ENSMUST00000203220,ENSMUST00000203253,ENSMUST00000204090,ENSMUST00000203655,ENSMUST00000204902,ENSMUST00000090002,ENSMUST00000204188,ENSMUST00000203954,ENSMUST00000204885,ENSMUST00000069949,ENSMUST00000114459,ENSMUST00000204158
COMBO.vs.CTRL	ENSMUSG00000015095	647.527	0.851843	0.0898831	1.50485e-22	7.28635e-21	2	Fbxw5	protein_coding	ENSMUST00000135511,ENSMUST00000129104,ENSMUST00000126601,ENSMUST00000015239,ENSMUST00000148845,ENSMUST00000135456,ENSMUST00000142004,ENSMUST00000124258,ENSMUST00000124375
COMBO.vs.CTRL	ENSMUSG00000027465	1268.03	0.483344	0.0498834	1.52001e-22	7.34371e-21	2	Tbc1d20	protein_coding	ENSMUST00000028963,ENSMUST00000147591,ENSMUST00000144252,ENSMUST00000141373,ENSMUST00000140482
COMBO.vs.CTRL	ENSMUSG00000091383	20.667	-4.13301	0.427409	1.55201e-22	7.48204e-21	13	Hist1h2al	protein_coding	ENSMUST00000091708
COMBO.vs.CTRL	ENSMUSG00000060301	563.056	-1.19848	0.130412	1.58764e-22	7.63718e-21	10	2610008E11Rik	protein_coding	ENSMUST00000039271
RT.vs.CTRL	ENSMUSG00000030655	4000.86	-0.936535	0.10008	8.44332e-23	8.11272e-21	7	Smg1	protein_coding	ENSMUST00000032891,ENSMUST00000208930,ENSMUST00000179847,ENSMUST00000179331,ENSMUST00000208209,ENSMUST00000178025,ENSMUST00000180009,ENSMUST00000208025,ENSMUST00000179047,ENSMUST00000207162
COMBO.vs.CTRL	ENSMUSG00000037475	1804.64	-0.832816	0.0878474	1.69935e-22	8.15687e-21	X	Thoc2	protein_coding	ENSMUST00000151802,ENSMUST00000155369,ENSMUST00000143557,ENSMUST00000151454,ENSMUST00000124458,ENSMUST00000134084,ENSMUST00000131259,ENSMUST00000129915,ENSMUST00000145586,ENSMUST00000127338,ENSMUST00000151430,ENSMUST00000150443,ENSMUST00000123512,ENSMUST00000047037,ENSMUST00000152921,ENSMUST00000130993
RT.vs.CTRL	ENSMUSG00000074403	32.0067	-4.76196	0.489174	8.63706e-23	8.26215e-21	3	Hist2h3b	protein_coding	ENSMUST00000098843
RT.vs.CTRL	ENSMUSG00000037112	752.335	-0.908505	0.0970369	9.82924e-23	9.32011e-21	9	Sik2	protein_coding	ENSMUST00000176491,ENSMUST00000176663,ENSMUST00000176327,ENSMUST00000041375,ENSMUST00000068484,ENSMUST00000177203,ENSMUST00000176824,ENSMUST00000177346
COMBO.vs.CTRL	ENSMUSG00000058569	1493.2	0.707104	0.0740186	2.00764e-22	9.61586e-21	13	Tmed9	protein_coding	ENSMUST00000109905
COMBO.vs.CTRL	ENSMUSG00000102439	68.2595	-5.41128	0.564291	2.27427e-22	1.08461e-20	3	Flg	protein_coding	ENSMUST00000180308
COMBO.vs.CTRL	ENSMUSG00000061136	2235.17	-0.601895	0.0627429	2.39115e-22	1.1379e-20	2	Prpf40a	protein_coding	ENSMUST00000133384,ENSMUST00000211102,ENSMUST00000076313,ENSMUST00000152922,ENSMUST00000132031,ENSMUST00000211712,ENSMUST00000209508,ENSMUST00000209364,ENSMUST00000125243,ENSMUST00000210789
COMBO.vs.CTRL	ENSMUSG00000029227	1819.8	-0.663566	0.0694374	2.49537e-22	1.18345e-20	5	Fip1l1	protein_coding	ENSMUST00000200787,ENSMUST00000201310,ENSMUST00000135377,ENSMUST00000200979,ENSMUST00000202499,ENSMUST00000139697,ENSMUST00000080164,ENSMUST00000120618,ENSMUST00000113534,ENSMUST00000113535,ENSMUST00000113536,ENSMUST00000125129,ENSMUST00000121950
COMBO.vs.CTRL	ENSMUSG00000032594	1184.2	0.580913	0.0605516	2.61682e-22	1.23733e-20	9	Ip6k1	protein_coding	ENSMUST00000176613,ENSMUST00000176854,ENSMUST00000175908,ENSMUST00000175874,ENSMUST00000167159,ENSMUST00000177396,ENSMUST00000164395,ENSMUST00000176566,ENSMUST00000035214,ENSMUST00000177158
COMBO.vs.CTRL	ENSMUSG00000015714	4123.07	0.499645	0.0519004	2.63719e-22	1.24431e-20	3	Cers2	protein_coding	ENSMUST00000142398,ENSMUST00000134702,ENSMUST00000154055,ENSMUST00000139866,ENSMUST00000156850,ENSMUST00000015858,ENSMUST00000129267,ENSMUST00000139498,ENSMUST00000133748
COMBO.vs.CTRL	ENSMUSG00000033272	656.431	0.758164	0.0799223	2.7581e-22	1.29859e-20	18	Slc35a4	protein_coding	ENSMUST00000036158,ENSMUST00000170288,ENSMUST00000050476,ENSMUST00000168343,ENSMUST00000185899,ENSMUST00000186538
COMBO.vs.CTRL	ENSMUSG00000039967	1804.1	-0.707754	0.074389	2.90667e-22	1.36276e-20	4	Zfp292	protein_coding	ENSMUST00000047950,ENSMUST00000098163
COMBO.vs.CTRL	ENSMUSG00000025178	985.475	0.655736	0.068704	2.92113e-22	1.36665e-20	19	Pi4k2a	protein_coding	ENSMUST00000066778
COMBO.vs.CTRL	ENSMUSG00000025369	3278.26	-0.594724	0.0621399	3.06839e-22	1.42951e-20	10	Smarcc2	protein_coding	ENSMUST00000026433,ENSMUST00000099131,ENSMUST00000105235
COMBO.vs.CTRL	ENSMUSG00000099583	24.0897	-3.75521	0.391801	3.12161e-22	1.45126e-20	13	Hist1h3d	protein_coding	ENSMUST00000105105
COMBO.vs.CTRL	ENSMUSG00000069266	23.0756	-4.77193	0.497951	3.18229e-22	1.47637e-20	13	Hist1h4b	protein_coding	ENSMUST00000102965
COMBO.vs.CTRL	ENSMUSG00000034708	7878.08	0.798913	0.0846584	3.32154e-22	1.53775e-20	11	Grn	protein_coding	ENSMUST00000129997,ENSMUST00000135517,ENSMUST00000138451,ENSMUST00000125819,ENSMUST00000176953,ENSMUST00000049460,ENSMUST00000177428,ENSMUST00000123500,ENSMUST00000148580,ENSMUST00000127530
COMBO.vs.CTRL	ENSMUSG00000033964	935.973	-0.741223	0.0782026	3.3306e-22	1.53874e-20	1	Zbtb41	protein_coding	ENSMUST00000199011,ENSMUST00000200243,ENSMUST00000039867
RT.vs.CTRL	ENSMUSG00000061755	1851.23	-1.10818	0.12104	2.09407e-22	1.97693e-20	5	Bod1l	protein_coding	ENSMUST00000202200,ENSMUST00000202908,ENSMUST00000201291,ENSMUST00000050556
COMBO.vs.CTRL	ENSMUSG00000024268	404.853	-0.990224	0.107228	4.52374e-22	2.07699e-20	18	Celf4	protein_coding	ENSMUST00000115816,ENSMUST00000025117
COMBO.vs.CTRL	ENSMUSG00000032384	1101.6	-0.731326	0.077397	4.69228e-22	2.14992e-20	9	Csnk1g1	protein_coding	ENSMUST00000207167,ENSMUST00000117849,ENSMUST00000205489,ENSMUST00000206594,ENSMUST00000034949,ENSMUST00000146069,ENSMUST00000208011,ENSMUST00000124688,ENSMUST00000205379,ENSMUST00000154589,ENSMUST00000205884,ENSMUST00000206048,ENSMUST00000206528,ENSMUST00000206969,ENSMUST00000153391,ENSMUST00000136773,ENSMUST00000130798
RT.vs.CTRL	ENSMUSG00000019907	1319.26	-0.796705	0.0851541	2.52244e-22	2.35054e-20	10	Ppp1r12a	protein_coding	ENSMUST00000070663
RT.vs.CTRL	ENSMUSG00000035401	975.058	-0.892862	0.0962677	2.51826e-22	2.35054e-20	7	Emsy	protein_coding	ENSMUST00000205911,ENSMUST00000206619,ENSMUST00000038359,ENSMUST00000205276,ENSMUST00000206256,ENSMUST00000206565,ENSMUST00000205485,ENSMUST00000205886,ENSMUST00000205331,ENSMUST00000206611,ENSMUST00000205513,ENSMUST00000206813,ENSMUST00000206626
RT.vs.CTRL	ENSMUSG00000039704	763.873	-0.708255	0.0750577	2.51589e-22	2.35054e-20	15	Lmbrd2	protein_coding	ENSMUST00000090380
RT.vs.CTRL	ENSMUSG00000061607	1076.01	-0.758098	0.0807339	2.54093e-22	2.35761e-20	17	Mdc1	protein_coding	ENSMUST00000174124,ENSMUST00000082337
COMBO.vs.CTRL	ENSMUSG00000029810	3684.38	1.14043	0.125393	5.16758e-22	2.36281e-20	6	Tmem176b	protein_coding	ENSMUST00000203501,ENSMUST00000203355,ENSMUST00000203618,ENSMUST00000101429,ENSMUST00000205159,ENSMUST00000204073,ENSMUST00000166247,ENSMUST00000164733,ENSMUST00000205147,ENSMUST00000204783,ENSMUST00000203265,ENSMUST00000203229
COMBO.vs.CTRL	ENSMUSG00000052423	890.741	0.720258	0.0762893	5.42183e-22	2.46888e-20	1	B4galt3	protein_coding	ENSMUST00000141114,ENSMUST00000125939,ENSMUST00000111313,ENSMUST00000138904,ENSMUST00000141999,ENSMUST00000123954,ENSMUST00000151863,ENSMUST00000064272,ENSMUST00000126699,ENSMUST00000129985,ENSMUST00000132890
RT.vs.CTRL	ENSMUSG00000013663	2421.89	-0.668065	0.0706229	2.81694e-22	2.60254e-20	19	Pten	protein_coding	ENSMUST00000140014,ENSMUST00000013807,ENSMUST00000154806
COMBO.vs.CTRL	ENSMUSG00000058325	760.643	-0.87822	0.0943004	5.7612e-22	2.61804e-20	7	Dock1	protein_coding	ENSMUST00000210121,ENSMUST00000084488,ENSMUST00000210617,ENSMUST00000211570,ENSMUST00000210464,ENSMUST00000211593
COMBO.vs.CTRL	ENSMUSG00000000441	1738.89	0.454553	0.0475539	5.97872e-22	2.71133e-20	6	Raf1	protein_coding	ENSMUST00000112949,ENSMUST00000204512,ENSMUST00000124553,ENSMUST00000203276,ENSMUST00000147979,ENSMUST00000203759,ENSMUST00000130528,ENSMUST00000127503,ENSMUST00000203826,ENSMUST00000203142,ENSMUST00000000451
COMBO.vs.CTRL	ENSMUSG00000001642	428.996	0.876776	0.0941802	6.02402e-22	2.7263e-20	6	Akr1b3	protein_coding	ENSMUST00000154655,ENSMUST00000136559,ENSMUST00000126991,ENSMUST00000201392,ENSMUST00000142761,ENSMUST00000102980
RT.vs.CTRL	ENSMUSG00000031004	5328.04	-1.166	0.12835	3.05066e-22	2.7828e-20	7	Mki67	protein_coding	ENSMUST00000211238,ENSMUST00000033310
RT.vs.CTRL	ENSMUSG00000019699	1696.1	-0.641441	0.0677137	3.07812e-22	2.79605e-20	1	Akt3	protein_coding	ENSMUST00000111160,ENSMUST00000111159,ENSMUST00000019843,ENSMUST00000211158
RT.vs.CTRL	ENSMUSG00000036550	4218.26	-0.661569	0.0699912	3.18956e-22	2.87313e-20	8	Cnot1	protein_coding	ENSMUST00000211937,ENSMUST00000212228,ENSMUST00000212323,ENSMUST00000098473,ENSMUST00000212415,ENSMUST00000211973,ENSMUST00000212556,ENSMUST00000213046,ENSMUST00000212712,ENSMUST00000211887,ENSMUST00000213006,ENSMUST00000212302,ENSMUST00000212369,ENSMUST00000068452,ENSMUST00000212195,ENSMUST00000212340,ENSMUST00000212535
COMBO.vs.CTRL	ENSMUSG00000030403	2390.41	0.756731	0.080561	6.75821e-22	3.02768e-20	7	Vasp	protein_coding	ENSMUST00000162717,ENSMUST00000032561,ENSMUST00000161488,ENSMUST00000206229
COMBO.vs.CTRL	ENSMUSG00000050954	187.547	-1.10742	0.121839	6.758e-22	3.02768e-20	13	Zfp169	protein_coding	ENSMUST00000110110,ENSMUST00000176996,ENSMUST00000177474,ENSMUST00000167682,ENSMUST00000176176,ENSMUST00000176949,ENSMUST00000177530
RT.vs.CTRL	ENSMUSG00000031314	1445.11	-0.800909	0.0859348	3.42277e-22	3.07041e-20	X	Taf1	protein_coding	ENSMUST00000149274,ENSMUST00000211461,ENSMUST00000143908,ENSMUST00000101341,ENSMUST00000129487,ENSMUST00000118878,ENSMUST00000140470
COMBO.vs.CTRL	ENSMUSG00000036894	700.06	-0.656106	0.0694895	7.79458e-22	3.48493e-20	3	Rap2b	protein_coding	ENSMUST00000049064
COMBO.vs.CTRL	ENSMUSG00000089774	1308.86	-1.59925	0.176308	8.26767e-22	3.68901e-20	16	Slc5a3	protein_coding	ENSMUST00000113975,ENSMUST00000131098
COMBO.vs.CTRL	ENSMUSG00000026123	1387.71	0.62299	0.0659899	9.34293e-22	4.15208e-20	1	Plekhb2	protein_coding	ENSMUST00000191722,ENSMUST00000152654,ENSMUST00000027297,ENSMUST00000156687
COMBO.vs.CTRL	ENSMUSG00000022898	669.055	0.590291	0.062431	9.51692e-22	4.22094e-20	16	Dscr3	protein_coding	ENSMUST00000125229,ENSMUST00000127449,ENSMUST00000142988,ENSMUST00000023615,ENSMUST00000133944
COMBO.vs.CTRL	ENSMUSG00000047146	124.54	-1.51671	0.16815	9.62314e-22	4.25954e-20	10	Tet1	protein_coding	ENSMUST00000173905,ENSMUST00000174189,ENSMUST00000174121,ENSMUST00000173081,ENSMUST00000173087,ENSMUST00000050826
RT.vs.CTRL	ENSMUSG00000038563	356.959	-0.704371	0.0752567	5.38064e-22	4.76738e-20	7	Efl1	protein_coding	ENSMUST00000153265,ENSMUST00000141726,ENSMUST00000179489,ENSMUST00000125245,ENSMUST00000207868,ENSMUST00000039881
COMBO.vs.CTRL	ENSMUSG00000030779	2007.58	-0.731626	0.0781603	1.0849e-21	4.78307e-20	7	Rbbp6	protein_coding	ENSMUST00000205495,ENSMUST00000126053,ENSMUST00000156738,ENSMUST00000137860,ENSMUST00000206179,ENSMUST00000148880,ENSMUST00000052135,ENSMUST00000098062,ENSMUST00000071590
COMBO.vs.CTRL	ENSMUSG00000052270	125.167	2.06422	0.22632	1.1279e-21	4.96277e-20	17	Fpr2	protein_coding	ENSMUST00000149944,ENSMUST00000064068
COMBO.vs.CTRL	ENSMUSG00000020219	522.33	0.895987	0.097134	1.13916e-21	5.00237e-20	10	Timm13	protein_coding	ENSMUST00000020440
COMBO.vs.CTRL	ENSMUSG00000073664	1292.87	-1.12823	0.125125	1.14452e-21	5.01598e-20	1	Nbeal1	protein_coding	ENSMUST00000187195,ENSMUST00000160834,ENSMUST00000160980,ENSMUST00000185573,ENSMUST00000159344,ENSMUST00000035569,ENSMUST00000190958,ENSMUST00000185984,ENSMUST00000188450,ENSMUST00000162291
COMBO.vs.CTRL	ENSMUSG00000027708	682.67	-0.771501	0.082775	1.2164e-21	5.31003e-20	3	Dcun1d1	protein_coding	ENSMUST00000200661,ENSMUST00000196174,ENSMUST00000178098,ENSMUST00000197489,ENSMUST00000197546,ENSMUST00000199173,ENSMUST00000148465,ENSMUST00000196115,ENSMUST00000198362,ENSMUST00000196270,ENSMUST00000108182,ENSMUST00000196263,ENSMUST00000196261,ENSMUST00000198389
RT.vs.CTRL	ENSMUSG00000075596	37.6788	-5.89396	0.62183	6.30296e-22	5.51795e-20	11	B130006D01Rik	protein_coding	ENSMUST00000100534
COMBO.vs.CTRL	ENSMUSG00000027630	1576.96	-0.77048	0.0827412	1.32724e-21	5.78248e-20	3	Tbl1xr1	protein_coding	ENSMUST00000192328,ENSMUST00000201467,ENSMUST00000202647,ENSMUST00000200793,ENSMUST00000200943,ENSMUST00000202747,ENSMUST00000202149,ENSMUST00000063988,ENSMUST00000193734,ENSMUST00000202356,ENSMUST00000201509
COMBO.vs.CTRL	ENSMUSG00000038563	356.959	-0.639874	0.0681211	1.34818e-21	5.86219e-20	7	Efl1	protein_coding	ENSMUST00000153265,ENSMUST00000141726,ENSMUST00000179489,ENSMUST00000125245,ENSMUST00000207868,ENSMUST00000039881
RT.vs.CTRL	ENSMUSG00000055296	1279.59	-0.993769	0.109265	6.81474e-22	5.94064e-20	4	Tmem245	protein_coding	ENSMUST00000132816,ENSMUST00000125082,ENSMUST00000068792,ENSMUST00000107609,ENSMUST00000155625
COMBO.vs.CTRL	ENSMUSG00000031592	3062.27	-0.730346	0.0782471	1.40807e-21	6.10543e-20	8	Pcm1	protein_coding	ENSMUST00000211090,ENSMUST00000210862,ENSMUST00000045218,ENSMUST00000211247
COMBO.vs.CTRL	ENSMUSG00000033411	908.97	-0.632309	0.0673202	1.40962e-21	6.10543e-20	2	Ctdspl2	protein_coding	ENSMUST00000110578,ENSMUST00000110572,ENSMUST00000131258,ENSMUST00000110574,ENSMUST00000138920,ENSMUST00000140570,ENSMUST00000127265,ENSMUST00000128883,ENSMUST00000036647
RT.vs.CTRL	ENSMUSG00000061533	232.513	-0.992528	0.109229	7.41727e-22	6.38861e-20	12	Cep128	protein_coding	ENSMUST00000126048,ENSMUST00000127802,ENSMUST00000123400,ENSMUST00000133329,ENSMUST00000140674,ENSMUST00000141429,ENSMUST00000145094,ENSMUST00000138935,ENSMUST00000129111,ENSMUST00000127866,ENSMUST00000123161,ENSMUST00000143415,ENSMUST00000154836
COMBO.vs.CTRL	ENSMUSG00000002033	179.36	2.74783	0.298588	1.48475e-21	6.39338e-20	9	Cd3g	protein_coding	ENSMUST00000159019,ENSMUST00000002101,ENSMUST00000160886
COMBO.vs.CTRL	ENSMUSG00000029718	2381.21	0.827087	0.0893827	1.52065e-21	6.52261e-20	5	Pcolce	protein_coding	ENSMUST00000136649,ENSMUST00000131703,ENSMUST00000148662,ENSMUST00000124693,ENSMUST00000142675,ENSMUST00000054564,ENSMUST00000146589,ENSMUST00000031731,ENSMUST00000155251,ENSMUST00000128755,ENSMUST00000197912,ENSMUST00000137210
COMBO.vs.CTRL	ENSMUSG00000038056	1600.83	-0.954643	0.104474	1.52711e-21	6.53768e-20	5	Kmt2c	protein_coding	ENSMUST00000173073,ENSMUST00000172556,ENSMUST00000174734,ENSMUST00000173673,ENSMUST00000172707,ENSMUST00000172626,ENSMUST00000173174,ENSMUST00000045291
COMBO.vs.CTRL	ENSMUSG00000056342	4236.77	-0.758521	0.0815179	1.53747e-21	6.56934e-20	11	Usp34	protein_coding	ENSMUST00000130131,ENSMUST00000129521,ENSMUST00000137823,ENSMUST00000180046,ENSMUST00000125701,ENSMUST00000148927,ENSMUST00000155984,ENSMUST00000129368
RT.vs.CTRL	ENSMUSG00000020181	585.336	-1.03982	0.1149	7.91259e-22	6.78818e-20	10	Nav3	protein_coding	ENSMUST00000163071,ENSMUST00000160159,ENSMUST00000161223,ENSMUST00000032719,ENSMUST00000161798,ENSMUST00000161582
COMBO.vs.CTRL	ENSMUSG00000009630	1737.99	0.81523	0.0880572	1.59393e-21	6.7939e-20	8	Ppp2cb	protein_coding	ENSMUST00000009774
COMBO.vs.CTRL	ENSMUSG00000041328	1073.67	-0.853876	0.0925559	1.59615e-21	6.7939e-20	7	Pcf11	protein_coding	ENSMUST00000119954,ENSMUST00000151177,ENSMUST00000208255,ENSMUST00000208058,ENSMUST00000148539
COMBO.vs.CTRL	ENSMUSG00000010307	419.249	0.920347	0.100421	1.60289e-21	6.80953e-20	7	Tmem86a	protein_coding	ENSMUST00000010451,ENSMUST00000211066
COMBO.vs.CTRL	ENSMUSG00000020074	2087.77	-0.811498	0.0876389	1.61479e-21	6.84695e-20	10	Ccar1	protein_coding	ENSMUST00000020268
COMBO.vs.CTRL	ENSMUSG00000045210	1290.85	-0.728495	0.0782471	1.78017e-21	7.5338e-20	1	Vcpip1	protein_coding	ENSMUST00000057438
COMBO.vs.CTRL	ENSMUSG00000052776	793.653	1.4668	0.164243	1.81266e-21	7.64213e-20	5	Oas1a	protein_coding	ENSMUST00000080322
COMBO.vs.CTRL	ENSMUSG00000009281	1270.14	2.05416	0.226575	1.85576e-21	7.80897e-20	6	Rarres2	protein_coding	ENSMUST00000204930,ENSMUST00000009425,ENSMUST00000203541,ENSMUST00000204182,ENSMUST00000204267
RT.vs.CTRL	ENSMUSG00000035133	1623.21	-0.79629	0.0864442	9.82612e-22	8.33062e-20	12	Arhgap5	protein_coding	ENSMUST00000110725
RT.vs.CTRL	ENSMUSG00000050954	187.547	-1.21892	0.136614	1.05053e-21	8.87168e-20	13	Zfp169	protein_coding	ENSMUST00000110110,ENSMUST00000176996,ENSMUST00000177474,ENSMUST00000167682,ENSMUST00000176176,ENSMUST00000176949,ENSMUST00000177530
COMBO.vs.CTRL	ENSMUSG00000043929	212.374	-0.935722	0.102663	2.23289e-21	9.36039e-20	X	Klhl15	protein_coding	ENSMUST00000096369,ENSMUST00000150999,ENSMUST00000170594,ENSMUST00000113911,ENSMUST00000113916,ENSMUST00000142691,ENSMUST00000113915,ENSMUST00000113908,ENSMUST00000153900
COMBO.vs.CTRL	ENSMUSG00000044791	2776.31	-0.731629	0.0788142	2.25375e-21	9.43004e-20	9	Setd2	protein_coding	ENSMUST00000197399,ENSMUST00000200460,ENSMUST00000197260,ENSMUST00000195911,ENSMUST00000197655,ENSMUST00000198697,ENSMUST00000198823,ENSMUST00000198587,ENSMUST00000196814,ENSMUST00000153838
RT.vs.CTRL	ENSMUSG00000035242	2231.21	0.856088	0.0936177	1.12315e-21	9.44804e-20	10	Oaz1	protein_coding	ENSMUST00000177850,ENSMUST00000179341,ENSMUST00000179620,ENSMUST00000060987,ENSMUST00000179894,ENSMUST00000179172,ENSMUST00000180036
COMBO.vs.CTRL	ENSMUSG00000061533	232.513	-0.890995	0.0973538	2.32161e-21	9.67747e-20	12	Cep128	protein_coding	ENSMUST00000126048,ENSMUST00000127802,ENSMUST00000123400,ENSMUST00000133329,ENSMUST00000140674,ENSMUST00000141429,ENSMUST00000145094,ENSMUST00000138935,ENSMUST00000129111,ENSMUST00000127866,ENSMUST00000123161,ENSMUST00000143415,ENSMUST00000154836
RT.vs.CTRL	ENSMUSG00000019579	991.34	0.642049	0.0688422	1.23094e-21	1.03146e-19	17	Mydgf	protein_coding	ENSMUST00000151093,ENSMUST00000019723,ENSMUST00000140885
RT.vs.CTRL	ENSMUSG00000027131	531.721	0.900484	0.099002	1.25935e-21	1.0512e-19	2	Emc4	protein_coding	ENSMUST00000153967,ENSMUST00000028551
COMBO.vs.CTRL	ENSMUSG00000036822	808.919	-0.616556	0.0660952	2.79959e-21	1.16044e-19	4	Topors	protein_coding	ENSMUST00000042575
RT.vs.CTRL	ENSMUSG00000052812	437.522	-1.27399	0.143773	1.44876e-21	1.20003e-19	12	Atad2b	protein_coding	ENSMUST00000045664
RT.vs.CTRL	ENSMUSG00000024290	1652.17	-0.804679	0.0878864	1.53632e-21	1.2677e-19	18	Rock1	protein_coding	ENSMUST00000067947
COMBO.vs.CTRL	ENSMUSG00000028926	1015.78	-0.900311	0.0988247	3.15904e-21	1.30699e-19	5	Cdk14	protein_coding	ENSMUST00000137554,ENSMUST00000030763,ENSMUST00000199623,ENSMUST00000131392,ENSMUST00000156660,ENSMUST00000200637,ENSMUST00000171119,ENSMUST00000134867,ENSMUST00000153331,ENSMUST00000167567,ENSMUST00000115451,ENSMUST00000115450,ENSMUST00000115452,ENSMUST00000132390,ENSMUST00000133465
RT.vs.CTRL	ENSMUSG00000038095	1412.13	-0.846293	0.0929423	1.7392e-21	1.42424e-19	5	Sbno1	protein_coding	ENSMUST00000196711,ENSMUST00000196644,ENSMUST00000196647,ENSMUST00000197777,ENSMUST00000065263,ENSMUST00000197723,ENSMUST00000199004,ENSMUST00000196842,ENSMUST00000168651,ENSMUST00000200674,ENSMUST00000197974,ENSMUST00000200474,ENSMUST00000196329,ENSMUST00000197228,ENSMUST00000198285,ENSMUST00000198420,ENSMUST00000199245,ENSMUST00000199808
COMBO.vs.CTRL	ENSMUSG00000004936	1353.13	0.836306	0.091334	3.48146e-21	1.43504e-19	9	Map2k1	protein_coding	ENSMUST00000152675,ENSMUST00000152535,ENSMUST00000147796,ENSMUST00000005066
RT.vs.CTRL	ENSMUSG00000025997	552.354	-1.02738	0.114538	1.75995e-21	1.43579e-19	1	Ikzf2	protein_coding	ENSMUST00000027146,ENSMUST00000190771,ENSMUST00000190016,ENSMUST00000187870,ENSMUST00000191262,ENSMUST00000188110,ENSMUST00000190855,ENSMUST00000187184,ENSMUST00000188919
COMBO.vs.CTRL	ENSMUSG00000003438	425.902	0.728216	0.0788463	3.57695e-21	1.47166e-19	7	Timm50	protein_coding	ENSMUST00000136427,ENSMUST00000151990,ENSMUST00000081946,ENSMUST00000135220,ENSMUST00000134263,ENSMUST00000131849
COMBO.vs.CTRL	ENSMUSG00000024187	632.804	0.728616	0.078907	3.63595e-21	1.49041e-19	17	Fam234a	protein_coding	ENSMUST00000114988,ENSMUST00000141240,ENSMUST00000153582,ENSMUST00000151293,ENSMUST00000118487
COMBO.vs.CTRL	ENSMUSG00000033713	360.852	-1.06911	0.119748	3.92285e-21	1.60234e-19	12	Foxn3	protein_coding	ENSMUST00000177451,ENSMUST00000176928,ENSMUST00000085108,ENSMUST00000177287,ENSMUST00000176959,ENSMUST00000046859,ENSMUST00000176311,ENSMUST00000176829,ENSMUST00000177269
COMBO.vs.CTRL	ENSMUSG00000058799	5415.57	-0.651921	0.0703013	3.92349e-21	1.60234e-19	10	Nap1l1	protein_coding	ENSMUST00000171797,ENSMUST00000065917
COMBO.vs.CTRL	ENSMUSG00000074749	392.213	-0.783732	0.0853336	3.98551e-21	1.62468e-19	2	Kiz	protein_coding	ENSMUST00000156232,ENSMUST00000099278,ENSMUST00000135595
COMBO.vs.CTRL	ENSMUSG00000079020	451.928	0.863147	0.0946992	4.1373e-21	1.68346e-19	15	Slc45a4	protein_coding	ENSMUST00000152558,ENSMUST00000076224,ENSMUST00000151288,ENSMUST00000150409,ENSMUST00000054266,ENSMUST00000132607,ENSMUST00000144936,ENSMUST00000130765
COMBO.vs.CTRL	ENSMUSG00000060093	19.285	-4.0257	0.431989	4.36443e-21	1.77263e-19	13	Hist1h4a	protein_coding	ENSMUST00000102964
COMBO.vs.CTRL	ENSMUSG00000025958	1444.74	-0.769554	0.0838166	4.52201e-21	1.82993e-19	1	Creb1	protein_coding	ENSMUST00000190348,ENSMUST00000185594,ENSMUST00000190876,ENSMUST00000049932,ENSMUST00000171164,ENSMUST00000187035,ENSMUST00000087366,ENSMUST00000187811,ENSMUST00000188855,ENSMUST00000190979,ENSMUST00000186335
COMBO.vs.CTRL	ENSMUSG00000020423	301.855	1.07538	0.120753	4.57558e-21	1.84823e-19	1	Btg2	protein_coding	ENSMUST00000020692
COMBO.vs.CTRL	ENSMUSG00000015882	416.836	-1.06312	0.119274	4.69787e-21	1.89418e-19	5	Lcorl	protein_coding	ENSMUST00000067997,ENSMUST00000189859,ENSMUST00000200142,ENSMUST00000016026,ENSMUST00000187615,ENSMUST00000121573,ENSMUST00000087164,ENSMUST00000190036,ENSMUST00000045586,ENSMUST00000199744,ENSMUST00000156295,ENSMUST00000186633
COMBO.vs.CTRL	ENSMUSG00000011752	1225.39	0.932734	0.103316	5.07162e-21	2.03568e-19	19	Pgam1	protein_coding	ENSMUST00000011896
COMBO.vs.CTRL	ENSMUSG00000032423	2730.71	-0.818808	0.0896798	5.07634e-21	2.03568e-19	9	Syncrip	protein_coding	ENSMUST00000173405,ENSMUST00000174688,ENSMUST00000187770,ENSMUST00000069221,ENSMUST00000172508,ENSMUST00000174269,ENSMUST00000174145,ENSMUST00000174391,ENSMUST00000172828,ENSMUST00000174282,ENSMUST00000173801,ENSMUST00000174361
COMBO.vs.CTRL	ENSMUSG00000002108	116.215	1.4402	0.163566	5.15472e-21	2.06338e-19	2	Nr1h3	protein_coding	ENSMUST00000150654,ENSMUST00000136234,ENSMUST00000133261,ENSMUST00000002177,ENSMUST00000111355,ENSMUST00000111356,ENSMUST00000111354,ENSMUST00000130031
COMBO.vs.CTRL	ENSMUSG00000096433	346.148	-1.33138	0.151622	5.27197e-21	2.10272e-19	17	Zfp994	protein_coding	ENSMUST00000179996
RT.vs.CTRL	ENSMUSG00000031802	90.4476	-7.77131	0.843818	2.63535e-21	2.12588e-19	9	Phxr4	protein_coding	ENSMUST00000071254
RT.vs.CTRL	ENSMUSG00000069267	36.2973	-4.93485	0.526836	2.801e-21	2.25111e-19	13	Hist1h3b	protein_coding	ENSMUST00000091703
COMBO.vs.CTRL	ENSMUSG00000037351	1627.02	0.469232	0.0503604	5.68416e-21	2.26305e-19	1	Actr1b	protein_coding	ENSMUST00000159448,ENSMUST00000162662,ENSMUST00000159675,ENSMUST00000043951,ENSMUST00000162684,ENSMUST00000160084,ENSMUST00000160043
COMBO.vs.CTRL	ENSMUSG00000022329	938.363	-0.813372	0.0892168	5.99242e-21	2.3815e-19	15	Stk3	protein_coding	ENSMUST00000128425,ENSMUST00000067033,ENSMUST00000018476,ENSMUST00000138841
COMBO.vs.CTRL	ENSMUSG00000025860	1759.64	-0.703797	0.0765352	6.03928e-21	2.39583e-19	X	Xiap	protein_coding	ENSMUST00000145065,ENSMUST00000150635,ENSMUST00000055483,ENSMUST00000126375,ENSMUST00000146874,ENSMUST00000115094,ENSMUST00000026978,ENSMUST00000115095,ENSMUST00000141316
COMBO.vs.CTRL	ENSMUSG00000039294	1023.01	0.627057	0.0678964	6.34839e-21	2.51396e-19	11	BC017643	protein_coding	ENSMUST00000147490,ENSMUST00000156214,ENSMUST00000137299,ENSMUST00000169393,ENSMUST00000106115,ENSMUST00000038709,ENSMUST00000133535,ENSMUST00000149351
COMBO.vs.CTRL	ENSMUSG00000040782	695.58	-0.756086	0.0825934	6.36875e-21	2.51753e-19	1	Rfwd2	protein_coding	ENSMUST00000195554,ENSMUST00000195800,ENSMUST00000194049,ENSMUST00000192597,ENSMUST00000194798,ENSMUST00000194713,ENSMUST00000192841,ENSMUST00000076894,ENSMUST00000195044,ENSMUST00000192215,ENSMUST00000193776,ENSMUST00000192762,ENSMUST00000192044
COMBO.vs.CTRL	ENSMUSG00000031434	806.641	-0.799342	0.0876349	6.38172e-21	2.51817e-19	X	Morc4	protein_coding	ENSMUST00000136415,ENSMUST00000172366,ENSMUST00000033811,ENSMUST00000167664,ENSMUST00000113014,ENSMUST00000165274,ENSMUST00000146914,ENSMUST00000144481,ENSMUST00000087401,ENSMUST00000171896
COMBO.vs.CTRL	ENSMUSG00000020463	2310.21	-0.533122	0.0575302	7.2222e-21	2.84475e-19	11	Smek2	protein_coding	ENSMUST00000020755,ENSMUST00000148759,ENSMUST00000102856,ENSMUST00000127818,ENSMUST00000127621,ENSMUST00000139283,ENSMUST00000156280
RT.vs.CTRL	ENSMUSG00000043991	793.645	-0.824842	0.091187	3.58923e-21	2.85278e-19	18	Pura	protein_coding	ENSMUST00000051301
RT.vs.CTRL	ENSMUSG00000037876	3526.57	-0.84958	0.0941861	3.7074e-21	2.93591e-19	10	Jmjd1c	protein_coding	ENSMUST00000174062,ENSMUST00000173949,ENSMUST00000173762,ENSMUST00000173236,ENSMUST00000173661,ENSMUST00000174408,ENSMUST00000173187,ENSMUST00000173689,ENSMUST00000173295,ENSMUST00000051446,ENSMUST00000174317
RT.vs.CTRL	ENSMUSG00000043467	729.793	-1.19536	0.135962	3.7495e-21	2.95841e-19	1	Zbtb37	protein_coding	ENSMUST00000159250,ENSMUST00000163079,ENSMUST00000171748,ENSMUST00000172044,ENSMUST00000160056,ENSMUST00000177003,ENSMUST00000162226
COMBO.vs.CTRL	ENSMUSG00000087598	378.291	-0.7791	0.0854496	7.62851e-21	2.99947e-19	7	Zfp111	protein_coding	ENSMUST00000148050,ENSMUST00000056683,ENSMUST00000160563,ENSMUST00000086006,ENSMUST00000142218,ENSMUST00000073833
COMBO.vs.CTRL	ENSMUSG00000025854	195.39	1.68255	0.190317	8.61381e-21	3.36302e-19	5	Fam20c	protein_coding	ENSMUST00000160988,ENSMUST00000026972,ENSMUST00000161641,ENSMUST00000160645,ENSMUST00000159176,ENSMUST00000197027
COMBO.vs.CTRL	ENSMUSG00000031513	878.629	0.600749	0.0652192	9.04473e-21	3.52506e-19	8	Leprotl1	protein_coding	ENSMUST00000033910
RT.vs.CTRL	ENSMUSG00000046111	1094.58	-0.795871	0.0880053	4.65994e-21	3.65012e-19	9	Cep295	protein_coding	ENSMUST00000160692,ENSMUST00000161533,ENSMUST00000162689,ENSMUST00000159156,ENSMUST00000098979,ENSMUST00000162264,ENSMUST00000160946,ENSMUST00000059410,ENSMUST00000058041,ENSMUST00000160238,ENSMUST00000161795,ENSMUST00000163010,ENSMUST00000161132
COMBO.vs.CTRL	ENSMUSG00000054716	108.709	-1.48668	0.169837	9.41676e-21	3.66361e-19	7	Zfp771	protein_coding	ENSMUST00000205583,ENSMUST00000151893,ENSMUST00000052509
COMBO.vs.CTRL	ENSMUSG00000023235	231.765	-1.04372	0.117895	9.46504e-21	3.67595e-19	8	Ccl25	protein_coding	ENSMUST00000069762,ENSMUST00000136191,ENSMUST00000127460,ENSMUST00000110982,ENSMUST00000024004,ENSMUST00000207839,ENSMUST00000155797,ENSMUST00000207925,ENSMUST00000098949,ENSMUST00000153254
COMBO.vs.CTRL	ENSMUSG00000027210	231.529	-1.57252	0.179009	9.73667e-21	3.77483e-19	2	Meis2	protein_coding	ENSMUST00000151279,ENSMUST00000177493,ENSMUST00000140461,ENSMUST00000074285,ENSMUST00000189640,ENSMUST00000028639,ENSMUST00000134314,ENSMUST00000138526,ENSMUST00000102538,ENSMUST00000149217,ENSMUST00000110906,ENSMUST00000110907,ENSMUST00000118654,ENSMUST00000135543,ENSMUST00000133990,ENSMUST00000150477,ENSMUST00000110908,ENSMUST00000120995,ENSMUST00000154671
COMBO.vs.CTRL	ENSMUSG00000061615	23.6934	-5.25833	0.571797	1.01915e-20	3.94426e-19	13	Hist1h2ab	protein_coding	ENSMUST00000078369
RT.vs.CTRL	ENSMUSG00000038538	1507.34	-1.14854	0.130811	5.16614e-21	4.03201e-19	6	Ubn2	protein_coding	ENSMUST00000159215,ENSMUST00000160583,ENSMUST00000159447,ENSMUST00000162593,ENSMUST00000161280,ENSMUST00000162026,ENSMUST00000159925,ENSMUST00000162423,ENSMUST00000039127
RT.vs.CTRL	ENSMUSG00000046311	1060.79	-0.732152	0.0805897	5.49299e-21	4.27169e-19	11	Zfp62	protein_coding	ENSMUST00000180016,ENSMUST00000157023,ENSMUST00000061757,ENSMUST00000136691,ENSMUST00000133150,ENSMUST00000136539,ENSMUST00000109198,ENSMUST00000128932,ENSMUST00000151228,ENSMUST00000137061,ENSMUST00000109197,ENSMUST00000150284
COMBO.vs.CTRL	ENSMUSG00000027236	249.341	-0.88275	0.0982468	1.1515e-20	4.44099e-19	2	Eif3j1	protein_coding	ENSMUST00000028668,ENSMUST00000142747
RT.vs.CTRL	ENSMUSG00000032372	130.056	1.77706	0.203239	5.73429e-21	4.44336e-19	9	Plscr2	protein_coding	ENSMUST00000113044,ENSMUST00000034932,ENSMUST00000156772,ENSMUST00000180154,ENSMUST00000126911
COMBO.vs.CTRL	ENSMUSG00000019579	991.34	0.585044	0.0636417	1.15463e-20	4.44533e-19	17	Mydgf	protein_coding	ENSMUST00000151093,ENSMUST00000019723,ENSMUST00000140885
COMBO.vs.CTRL	ENSMUSG00000099517	20.8221	-4.12519	0.447648	1.16502e-20	4.47756e-19	13	Hist1h3g	protein_coding	ENSMUST00000080859
COMBO.vs.CTRL	ENSMUSG00000048163	497.827	1.2272	0.141006	1.2059e-20	4.61248e-19	5	Selplg	protein_coding	ENSMUST00000100874,ENSMUST00000201931,ENSMUST00000198891,ENSMUST00000202555,ENSMUST00000199109,ENSMUST00000201194
RT.vs.CTRL	ENSMUSG00000025262	213.571	-0.973182	0.109758	6.17363e-21	4.7667e-19	X	Fam120c	protein_coding	ENSMUST00000125924,ENSMUST00000073364
COMBO.vs.CTRL	ENSMUSG00000020687	2159.42	-0.573134	0.0623681	1.25516e-20	4.79076e-19	11	Cdc27	protein_coding	ENSMUST00000127506,ENSMUST00000106961,ENSMUST00000106962,ENSMUST00000135303,ENSMUST00000093923
COMBO.vs.CTRL	ENSMUSG00000040929	316.014	-1.2072	0.138726	1.30459e-20	4.97087e-19	19	Rfx3	protein_coding	ENSMUST00000174420,ENSMUST00000046898,ENSMUST00000174850,ENSMUST00000173161,ENSMUST00000173863,ENSMUST00000172498,ENSMUST00000172907,ENSMUST00000165566
RT.vs.CTRL	ENSMUSG00000031513	878.629	0.644542	0.07047	6.481e-21	4.98622e-19	8	Leprotl1	protein_coding	ENSMUST00000033910
COMBO.vs.CTRL	ENSMUSG00000057137	837.1	0.927697	0.103911	1.31631e-20	5.00693e-19	6	Tmem140	protein_coding	ENSMUST00000202999,ENSMUST00000123019,ENSMUST00000202764,ENSMUST00000201749,ENSMUST00000202010,ENSMUST00000074949
COMBO.vs.CTRL	ENSMUSG00000009555	1012.92	0.514638	0.0558801	1.32406e-20	5.02779e-19	2	Cdk9	protein_coding	ENSMUST00000154131,ENSMUST00000155205,ENSMUST00000125058,ENSMUST00000009699,ENSMUST00000130399,ENSMUST00000128265,ENSMUST00000144210,ENSMUST00000120105,ENSMUST00000123170
RT.vs.CTRL	ENSMUSG00000037533	1140.98	-0.611883	0.0667147	6.60302e-21	5.04706e-19	11	Rapgef6	protein_coding	ENSMUST00000207429,ENSMUST00000108895,ENSMUST00000101206,ENSMUST00000136494,ENSMUST00000108894,ENSMUST00000139360,ENSMUST00000102743,ENSMUST00000155132,ENSMUST00000149372,ENSMUST00000094536
RT.vs.CTRL	ENSMUSG00000075015	32.5684	-4.89446	0.527557	6.60677e-21	5.04706e-19	2	Gm10801	protein_coding	ENSMUST00000099684
COMBO.vs.CTRL	ENSMUSG00000034248	2470.32	0.643932	0.0704068	1.33907e-20	5.07609e-19	14	Slc25a37	protein_coding	ENSMUST00000183882,ENSMUST00000037064,ENSMUST00000184497,ENSMUST00000184914
RT.vs.CTRL	ENSMUSG00000005510	551.711	0.734787	0.0811307	6.9493e-21	5.29003e-19	2	Ndufs3	protein_coding	ENSMUST00000005647,ENSMUST00000140248,ENSMUST00000152059,ENSMUST00000139400,ENSMUST00000144683,ENSMUST00000123426
COMBO.vs.CTRL	ENSMUSG00000033943	1652.96	-0.767219	0.0847451	1.49666e-20	5.64455e-19	2	Mga	protein_coding	ENSMUST00000150742,ENSMUST00000131396,ENSMUST00000151074,ENSMUST00000152148,ENSMUST00000132054,ENSMUST00000141776,ENSMUST00000122889,ENSMUST00000046717,ENSMUST00000129405,ENSMUST00000156074,ENSMUST00000156510,ENSMUST00000110774,ENSMUST00000110773,ENSMUST00000138851,ENSMUST00000079934
COMBO.vs.CTRL	ENSMUSG00000042202	423.227	-0.715281	0.0787088	1.5289e-20	5.7466e-19	4	Slc35e2	protein_coding	ENSMUST00000105608,ENSMUST00000118607,ENSMUST00000151425,ENSMUST00000043829
RT.vs.CTRL	ENSMUSG00000033306	2029.44	-0.984013	0.111405	7.8171e-21	5.92975e-19	16	Lpp	protein_coding	ENSMUST00000038053,ENSMUST00000078988,ENSMUST00000115314
COMBO.vs.CTRL	ENSMUSG00000046722	2077.22	0.52466	0.0571135	1.58332e-20	5.94106e-19	3	Cdc42se1	protein_coding	ENSMUST00000053872,ENSMUST00000107199,ENSMUST00000149804,ENSMUST00000107201,ENSMUST00000107200
COMBO.vs.CTRL	ENSMUSG00000028454	273.386	0.887723	0.0992581	1.6079e-20	6.02311e-19	4	Pigo	protein_coding	ENSMUST00000067481,ENSMUST00000149333,ENSMUST00000131506,ENSMUST00000098109,ENSMUST00000155429
RT.vs.CTRL	ENSMUSG00000048000	1624.04	-0.699055	0.077084	8.45324e-21	6.38988e-19	1	Gigyf2	protein_coding	ENSMUST00000174482,ENSMUST00000174846,ENSMUST00000027475,ENSMUST00000172794,ENSMUST00000173152,ENSMUST00000174501,ENSMUST00000173663,ENSMUST00000174334,ENSMUST00000187038,ENSMUST00000174583,ENSMUST00000174605,ENSMUST00000172976,ENSMUST00000173850,ENSMUST00000174671,ENSMUST00000173235,ENSMUST00000173173,ENSMUST00000164992,ENSMUST00000173636,ENSMUST00000174535,ENSMUST00000173148,ENSMUST00000172776,…
COMBO.vs.CTRL	ENSMUSG00000069305	19.7355	-4.86622	0.531375	1.71554e-20	6.41548e-19	13	Hist1h4n	protein_coding	ENSMUST00000102979
RT.vs.CTRL	ENSMUSG00000040102	469.431	-0.972913	0.110184	8.59265e-21	6.47263e-19	6	Klhl42	protein_coding	ENSMUST00000203866,ENSMUST00000036003,ENSMUST00000203441
RT.vs.CTRL	ENSMUSG00000061991	52.7634	-9.07326	1.01166	8.83494e-21	6.63203e-19	13	Hist1h2af	protein_coding	ENSMUST00000073261
COMBO.vs.CTRL	ENSMUSG00000032372	130.056	1.63972	0.187593	1.81212e-20	6.74255e-19	9	Plscr2	protein_coding	ENSMUST00000113044,ENSMUST00000034932,ENSMUST00000156772,ENSMUST00000180154,ENSMUST00000126911
COMBO.vs.CTRL	ENSMUSG00000037966	621.836	1.12156	0.128727	1.85205e-20	6.86806e-19	13	Ninj1	protein_coding	ENSMUST00000153819,ENSMUST00000131280,ENSMUST00000049022,ENSMUST00000150555,ENSMUST00000120733
COMBO.vs.CTRL	ENSMUSG00000029655	1487.43	-0.766298	0.0849072	1.94744e-20	7.20976e-19	5	N4bp2l2	protein_coding	ENSMUST00000144378,ENSMUST00000118316,ENSMUST00000141857,ENSMUST00000145822,ENSMUST00000156180,ENSMUST00000201390,ENSMUST00000164332,ENSMUST00000201384
COMBO.vs.CTRL	ENSMUSG00000018585	1075.51	1.04286	0.118905	1.99203e-20	7.36255e-19	11	Atox1	protein_coding	ENSMUST00000108857,ENSMUST00000138412
COMBO.vs.CTRL	ENSMUSG00000037674	1059.44	-0.744918	0.0824314	2.01935e-20	7.45111e-19	9	Rfx7	protein_coding	ENSMUST00000163401,ENSMUST00000184015,ENSMUST00000093820,ENSMUST00000183601,ENSMUST00000184851,ENSMUST00000185177,ENSMUST00000183372
RT.vs.CTRL	ENSMUSG00000020220	1437.5	-1.09513	0.12546	1.05785e-20	7.91337e-19	4	Vps13d	protein_coding	ENSMUST00000020441,ENSMUST00000144835,ENSMUST00000147511,ENSMUST00000130704,ENSMUST00000155670,ENSMUST00000132700,ENSMUST00000141208,ENSMUST00000036579,ENSMUST00000142308,ENSMUST00000185113
RT.vs.CTRL	ENSMUSG00000075595	1494.07	-0.702128	0.0776787	1.08278e-20	8.04419e-19	11	Zfp652	protein_coding	ENSMUST00000148945,ENSMUST00000133070,ENSMUST00000091565,ENSMUST00000107717
COMBO.vs.CTRL	ENSMUSG00000019907	1319.26	-0.696977	0.0769262	2.19339e-20	8.07985e-19	10	Ppp1r12a	protein_coding	ENSMUST00000070663
RT.vs.CTRL	ENSMUSG00000040761	1715.13	-0.936957	0.106156	1.12301e-20	8.31451e-19	4	Spen	protein_coding	ENSMUST00000144500,ENSMUST00000078886,ENSMUST00000152081,ENSMUST00000147227,ENSMUST00000152411,ENSMUST00000105786
COMBO.vs.CTRL	ENSMUSG00000005533	2655.44	-0.760655	0.0844313	2.34045e-20	8.60728e-19	7	Igf1r	protein_coding	ENSMUST00000207621,ENSMUST00000208871,ENSMUST00000005671,ENSMUST00000207487,ENSMUST00000208348,ENSMUST00000208731
COMBO.vs.CTRL	ENSMUSG00000035242	2231.21	0.763876	0.0849041	2.55979e-20	9.38279e-19	10	Oaz1	protein_coding	ENSMUST00000177850,ENSMUST00000179341,ENSMUST00000179620,ENSMUST00000060987,ENSMUST00000179894,ENSMUST00000179172,ENSMUST00000180036
RT.vs.CTRL	ENSMUSG00000057230	2186.62	-0.757008	0.0845452	1.46704e-20	1.08246e-18	6	Aak1	protein_coding	ENSMUST00000156885,ENSMUST00000113668,ENSMUST00000204139,ENSMUST00000204793,ENSMUST00000089519,ENSMUST00000204414,ENSMUST00000203647,ENSMUST00000003710,ENSMUST00000204613
COMBO.vs.CTRL	ENSMUSG00000058126	3071.92	0.6008	0.0661644	3.03119e-20	1.10924e-18	14	Tpm3-rs7	protein_coding	ENSMUST00000072359
COMBO.vs.CTRL	ENSMUSG00000063108	877.667	-0.745969	0.082966	3.03795e-20	1.10988e-18	9	Zfp26	protein_coding	ENSMUST00000159569,ENSMUST00000098970,ENSMUST00000161248,ENSMUST00000075263,ENSMUST00000162438,ENSMUST00000160370
RT.vs.CTRL	ENSMUSG00000025571	1091.73	-0.993145	0.113488	1.52876e-20	1.12416e-18	11	Tnrc6c	protein_coding	ENSMUST00000141115,ENSMUST00000026658,ENSMUST00000140347,ENSMUST00000141287,ENSMUST00000106344,ENSMUST00000138299
COMBO.vs.CTRL	ENSMUSG00000024921	978.798	-0.666161	0.0736801	3.11114e-20	1.13475e-18	19	Smarca2	protein_coding	ENSMUST00000175935,ENSMUST00000176731,ENSMUST00000177116,ENSMUST00000112637,ENSMUST00000175953,ENSMUST00000025862,ENSMUST00000208303,ENSMUST00000208226,ENSMUST00000209085,ENSMUST00000207118,ENSMUST00000176475,ENSMUST00000207175,ENSMUST00000177484,ENSMUST00000208541,ENSMUST00000208751,ENSMUST00000176698,ENSMUST00000208674,ENSMUST00000208378,ENSMUST00000175791,ENSMUST00000208984,ENSMUST00000208589,…
COMBO.vs.CTRL	ENSMUSG00000000386	525.019	1.37201	0.159886	3.19309e-20	1.16199e-18	16	Mx1	protein_coding	ENSMUST00000023655,ENSMUST00000135184,ENSMUST00000155233,ENSMUST00000142883,ENSMUST00000113768
COMBO.vs.CTRL	ENSMUSG00000076433	70.872	-2.19445	0.250679	3.19631e-20	1.16199e-18	11	BC100451	protein_coding	ENSMUST00000168100,ENSMUST00000103024
COMBO.vs.CTRL	ENSMUSG00000022361	815.508	-0.782262	0.0873609	3.31484e-20	1.20311e-18	15	Zhx1	protein_coding	ENSMUST00000176713,ENSMUST00000110168,ENSMUST00000176270,ENSMUST00000177276,ENSMUST00000070143,ENSMUST00000175805
COMBO.vs.CTRL	ENSMUSG00000021069	336.627	1.00947	0.115512	3.4867e-20	1.25725e-18	12	Pygl	protein_coding	ENSMUST00000161083,ENSMUST00000166609,ENSMUST00000162613,ENSMUST00000071250,ENSMUST00000161840
RT.vs.CTRL	ENSMUSG00000075254	1039.98	-0.861152	0.0974147	1.72614e-20	1.26499e-18	16	Heg1	protein_coding	ENSMUST00000146518,ENSMUST00000128105,ENSMUST00000126532,ENSMUST00000132797,ENSMUST00000154863,ENSMUST00000152832,ENSMUST00000152782
COMBO.vs.CTRL	ENSMUSG00000011148	436.109	1.09701	0.126727	3.6004e-20	1.29615e-18	12	Adssl1	protein_coding	ENSMUST00000021726,ENSMUST00000180015
COMBO.vs.CTRL	ENSMUSG00000023952	1634.67	0.708674	0.0787577	3.60841e-20	1.29692e-18	17	Gtpbp2	protein_coding	ENSMUST00000167681,ENSMUST00000169778,ENSMUST00000172170,ENSMUST00000169798,ENSMUST00000166663,ENSMUST00000165686,ENSMUST00000024748,ENSMUST00000167404,ENSMUST00000164338,ENSMUST00000169383,ENSMUST00000171901,ENSMUST00000169955,ENSMUST00000166563,ENSMUST00000163941,ENSMUST00000166252,ENSMUST00000166701,ENSMUST00000169918
COMBO.vs.CTRL	ENSMUSG00000026810	393.731	0.707719	0.0786576	3.65202e-20	1.31047e-18	2	Dpm2	protein_coding	ENSMUST00000028151,ENSMUST00000140592,ENSMUST00000128039,ENSMUST00000150419
COMBO.vs.CTRL	ENSMUSG00000069769	842.227	-0.683264	0.0758343	3.76183e-20	1.3477e-18	11	Msi2	protein_coding	ENSMUST00000144699,ENSMUST00000126293,ENSMUST00000092794,ENSMUST00000148013,ENSMUST00000138790,ENSMUST00000107908,ENSMUST00000107909
COMBO.vs.CTRL	ENSMUSG00000051149	45.2988	-2.1286	0.244013	4.07518e-20	1.4576e-18	2	Adnp	protein_coding	ENSMUST00000057793,ENSMUST00000131200,ENSMUST00000088001,ENSMUST00000139984
COMBO.vs.CTRL	ENSMUSG00000034621	1543.3	-0.489975	0.053866	4.14868e-20	1.4815e-18	11	Gpatch8	protein_coding	ENSMUST00000143842,ENSMUST00000125754,ENSMUST00000131573,ENSMUST00000126804,ENSMUST00000069673,ENSMUST00000127018
RT.vs.CTRL	ENSMUSG00000040407	2139.91	-1.30143	0.152229	2.04092e-20	1.48561e-18	5	Akap9	protein_coding	ENSMUST00000196918,ENSMUST00000176863,ENSMUST00000132058,ENSMUST00000141817,ENSMUST00000198973,ENSMUST00000196837,ENSMUST00000143365,ENSMUST00000123119,ENSMUST00000177448,ENSMUST00000133952,ENSMUST00000140977,ENSMUST00000044492,ENSMUST00000196350,ENSMUST00000147629,ENSMUST00000197366
COMBO.vs.CTRL	ENSMUSG00000024378	591.152	-0.986463	0.112889	4.28119e-20	1.52391e-18	18	Stard4	protein_coding	ENSMUST00000119991,ENSMUST00000118990,ENSMUST00000141617,ENSMUST00000025236
RT.vs.CTRL	ENSMUSG00000095687	87.5267	1.55908	0.183707	2.41554e-20	1.7524e-18	17	Rnaset2a	protein_coding	ENSMUST00000097420
COMBO.vs.CTRL	ENSMUSG00000031885	2102.98	-0.488453	0.0538215	5.04808e-20	1.79401e-18	8	Cbfb	protein_coding	ENSMUST00000052209,ENSMUST00000109395,ENSMUST00000109394,ENSMUST00000109392,ENSMUST00000186070,ENSMUST00000190915,ENSMUST00000187323
RT.vs.CTRL	ENSMUSG00000032436	562.874	0.771996	0.0869294	2.4971e-20	1.80551e-18	9	Cmtm7	protein_coding	ENSMUST00000035009,ENSMUST00000084867
COMBO.vs.CTRL	ENSMUSG00000063382	2082.34	-0.786373	0.0883644	5.29647e-20	1.87627e-18	9	Bcl9l	protein_coding	ENSMUST00000074989
RT.vs.CTRL	ENSMUSG00000015247	295.047	0.995645	0.114604	2.63649e-20	1.89994e-18	4	Nipsnap3b	protein_coding	ENSMUST00000107665,ENSMUST00000015391,ENSMUST00000132678
RT.vs.CTRL	ENSMUSG00000027236	249.341	-0.957253	0.109867	2.68727e-20	1.92371e-18	2	Eif3j1	protein_coding	ENSMUST00000028668,ENSMUST00000142747
RT.vs.CTRL	ENSMUSG00000076433	70.872	-2.53878	0.27962	2.72543e-20	1.94459e-18	11	BC100451	protein_coding	ENSMUST00000168100,ENSMUST00000103024
COMBO.vs.CTRL	ENSMUSG00000095217	24.3711	-6.14349	0.685938	5.8316e-20	2.06254e-18	13	Hist1h2bn	protein_coding	ENSMUST00000091709
COMBO.vs.CTRL	ENSMUSG00000020721	1281.54	-0.698162	0.0780439	6.18008e-20	2.18231e-18	11	Helz	protein_coding	ENSMUST00000075012,ENSMUST00000153080,ENSMUST00000100305,ENSMUST00000106746,ENSMUST00000141730,ENSMUST00000154847,ENSMUST00000133862,ENSMUST00000143634
RT.vs.CTRL	ENSMUSG00000058325	760.643	-0.912591	0.104517	3.09073e-20	2.19077e-18	7	Dock1	protein_coding	ENSMUST00000210121,ENSMUST00000084488,ENSMUST00000210617,ENSMUST00000211570,ENSMUST00000210464,ENSMUST00000211593
RT.vs.CTRL	ENSMUSG00000021188	1707.27	-0.931489	0.107009	3.42812e-20	2.40625e-18	12	Trip11	protein_coding	ENSMUST00000021605,ENSMUST00000177480,ENSMUST00000177536,ENSMUST00000085086,ENSMUST00000176728,ENSMUST00000177183
RT.vs.CTRL	ENSMUSG00000048371	271.478	-0.988179	0.114122	3.55198e-20	2.48512e-18	8	Pdp2	protein_coding	ENSMUST00000059588
RT.vs.CTRL	ENSMUSG00000034120	4705.4	0.594024	0.0659945	3.60906e-20	2.51691e-18	11	Srsf2	protein_coding	ENSMUST00000092404,ENSMUST00000138484,ENSMUST00000136914,ENSMUST00000176834,ENSMUST00000177429,ENSMUST00000190993
COMBO.vs.CTRL	ENSMUSG00000042520	4282.33	-0.476413	0.0527056	7.345e-20	2.58892e-18	3	Ubap2l	protein_coding	ENSMUST00000090908,ENSMUST00000196843,ENSMUST00000199050,ENSMUST00000195995,ENSMUST00000199834,ENSMUST00000197903,ENSMUST00000199016,ENSMUST00000029553,ENSMUST00000199612,ENSMUST00000197633,ENSMUST00000199301,ENSMUST00000196747,ENSMUST00000200195,ENSMUST00000200301,ENSMUST00000196952,ENSMUST00000199929,ENSMUST00000198322,ENSMUST00000196568,ENSMUST00000064639,ENSMUST00000196633,ENSMUST00000197177,…
COMBO.vs.CTRL	ENSMUSG00000022657	54.6675	2.63197	0.301287	7.4041e-20	2.60211e-18	16	Cd96	protein_coding	ENSMUST00000023336
COMBO.vs.CTRL	ENSMUSG00000025871	986.651	0.48282	0.0534483	7.56697e-20	2.65515e-18	13	4833439L19Rik	protein_coding	ENSMUST00000126295,ENSMUST00000153065,ENSMUST00000150938,ENSMUST00000132136,ENSMUST00000026989,ENSMUST00000143173,ENSMUST00000147318,ENSMUST00000153708,ENSMUST00000143144
COMBO.vs.CTRL	ENSMUSG00000047534	490.402	-0.839128	0.0952033	7.64258e-20	2.67744e-18	12	Mis18bp1	protein_coding	ENSMUST00000052201,ENSMUST00000141456,ENSMUST00000131753,ENSMUST00000149986,ENSMUST00000124201,ENSMUST00000140391
COMBO.vs.CTRL	ENSMUSG00000033917	419.767	0.821481	0.0930552	7.74509e-20	2.7048e-18	7	Gde1	protein_coding	ENSMUST00000038791,ENSMUST00000207323,ENSMUST00000208040,ENSMUST00000132509
RT.vs.CTRL	ENSMUSG00000090602	114.121	-1.32231	0.156232	3.95982e-20	2.75265e-18	9	Gm5611	protein_coding	ENSMUST00000164523
COMBO.vs.CTRL	ENSMUSG00000020738	229.371	-1.04187	0.120956	8.01848e-20	2.79588e-18	11	Sumo2	protein_coding	ENSMUST00000118155,ENSMUST00000153892,ENSMUST00000117589,ENSMUST00000021084,ENSMUST00000140844,ENSMUST00000121185,ENSMUST00000050672
COMBO.vs.CTRL	ENSMUSG00000010608	3868.72	-0.848154	0.0964327	8.41041e-20	2.92793e-18	12	Rbm25	protein_coding	ENSMUST00000181983,ENSMUST00000183181,ENSMUST00000182450,ENSMUST00000182347,ENSMUST00000182618,ENSMUST00000183039,ENSMUST00000182004,ENSMUST00000182032,ENSMUST00000182840,ENSMUST00000048155,ENSMUST00000182036,ENSMUST00000182255,ENSMUST00000183154,ENSMUST00000183282,ENSMUST00000182633,ENSMUST00000182881,ENSMUST00000183242,ENSMUST00000183128
RT.vs.CTRL	ENSMUSG00000061360	460.828	1.02801	0.119391	4.29152e-20	2.95472e-18	15	Phf5a	protein_coding	ENSMUST00000160415,ENSMUST00000023117
COMBO.vs.CTRL	ENSMUSG00000022551	906.554	0.953246	0.109673	8.64577e-20	3.00045e-18	15	Cyc1	protein_coding	ENSMUST00000023210
COMBO.vs.CTRL	ENSMUSG00000041203	1137.94	-0.664733	0.0744564	8.78847e-20	3.04521e-18	8	2310036O22Rik	protein_coding	ENSMUST00000047281
COMBO.vs.CTRL	ENSMUSG00000028138	1300.57	0.513317	0.0570308	9.11791e-20	3.15443e-18	3	Adh5	protein_coding	ENSMUST00000160201,ENSMUST00000162024,ENSMUST00000160625,ENSMUST00000005964,ENSMUST00000198126,ENSMUST00000159392,ENSMUST00000197643
RT.vs.CTRL	ENSMUSG00000021514	317.82	-1.16555	0.136849	4.76741e-20	3.2616e-18	13	Zfp369	protein_coding	ENSMUST00000125510,ENSMUST00000126879,ENSMUST00000155732,ENSMUST00000130799
COMBO.vs.CTRL	ENSMUSG00000071516	17.8658	-5.19888	0.580572	9.56961e-20	3.30554e-18	13	Hist1h2ai	protein_coding	ENSMUST00000070124
COMBO.vs.CTRL	ENSMUSG00000001280	2156.45	-0.544746	0.0606754	9.88818e-20	3.40497e-18	15	Sp1	protein_coding	ENSMUST00000168802,ENSMUST00000163709,ENSMUST00000165924,ENSMUST00000170884,ENSMUST00000170042,ENSMUST00000165837,ENSMUST00000169619,ENSMUST00000001326
COMBO.vs.CTRL	ENSMUSG00000050335	5449.29	1.24277	0.146938	9.88559e-20	3.40497e-18	14	Lgals3	protein_coding	ENSMUST00000142734,ENSMUST00000144794,ENSMUST00000151405,ENSMUST00000150290,ENSMUST00000146468
COMBO.vs.CTRL	ENSMUSG00000039219	1288.48	-0.81468	0.0925517	1.02305e-19	3.51194e-18	13	Arid4b	protein_coding	ENSMUST00000129488,ENSMUST00000155553,ENSMUST00000149579,ENSMUST00000110534,ENSMUST00000039538,ENSMUST00000148941,ENSMUST00000110533,ENSMUST00000151151,ENSMUST00000151182,ENSMUST00000110536
COMBO.vs.CTRL	ENSMUSG00000025060	3059.69	-0.531637	0.0592517	1.09656e-19	3.75266e-18	19	Slk	protein_coding	ENSMUST00000026043,ENSMUST00000130115,ENSMUST00000147841,ENSMUST00000051691,ENSMUST00000123816
RT.vs.CTRL	ENSMUSG00000039801	1380.38	-0.906008	0.10451	5.61706e-20	3.83077e-18	15	2410089E03Rik	protein_coding	ENSMUST00000154291,ENSMUST00000128772,ENSMUST00000110617,ENSMUST00000130748,ENSMUST00000150869
COMBO.vs.CTRL	ENSMUSG00000027642	4139.26	0.536012	0.0597819	1.14184e-19	3.89562e-18	2	Rpn2	protein_coding	ENSMUST00000116380,ENSMUST00000156007,ENSMUST00000125311,ENSMUST00000126248,ENSMUST00000142463,ENSMUST00000141934,ENSMUST00000127252,ENSMUST00000029171,ENSMUST00000149924,ENSMUST00000123639,ENSMUST00000150349
COMBO.vs.CTRL	ENSMUSG00000000409	221.849	1.79859	0.209882	1.20535e-19	4.09968e-18	4	Lck	protein_coding	ENSMUST00000067240,ENSMUST00000127943,ENSMUST00000139957,ENSMUST00000167288,ENSMUST00000132030,ENSMUST00000102596,ENSMUST00000134336,ENSMUST00000123640
COMBO.vs.CTRL	ENSMUSG00000028106	1285.65	-0.722189	0.081581	1.23752e-19	4.18982e-18	3	Rprd2	protein_coding	ENSMUST00000197449,ENSMUST00000198740,ENSMUST00000200428,ENSMUST00000198741,ENSMUST00000200164,ENSMUST00000090791
COMBO.vs.CTRL	ENSMUSG00000060678	21.375	-4.50495	0.503221	1.25352e-19	4.23752e-18	13	Hist1h4c	protein_coding	ENSMUST00000102967
RT.vs.CTRL	ENSMUSG00000044042	690.636	-1.27751	0.15157	6.29567e-20	4.26665e-18	2	Fmn1	protein_coding	ENSMUST00000150510,ENSMUST00000102547,ENSMUST00000145891,ENSMUST00000152255,ENSMUST00000110954,ENSMUST00000099576,ENSMUST00000081349,ENSMUST00000153151,ENSMUST00000161731
RT.vs.CTRL	ENSMUSG00000052713	925.035	-0.69892	0.0790074	6.35367e-20	4.2925e-18	18	Zfp608	protein_coding	ENSMUST00000064763
COMBO.vs.CTRL	ENSMUSG00000042595	349.903	-0.927384	0.106987	1.33189e-19	4.48874e-18	X	Fam199x	protein_coding	ENSMUST00000047852
COMBO.vs.CTRL	ENSMUSG00000098905	81.4197	-1.31508	0.156384	1.36154e-19	4.58171e-18	13	Zfp953	protein_coding	ENSMUST00000081582
RT.vs.CTRL	ENSMUSG00000024384	1129.4	-0.722066	0.0819398	7.07828e-20	4.73763e-18	18	Iws1	protein_coding	ENSMUST00000212104,ENSMUST00000212115,ENSMUST00000213074,ENSMUST00000212458,ENSMUST00000212280,ENSMUST00000025243,ENSMUST00000212675
RT.vs.CTRL	ENSMUSG00000024241	1160.95	-0.698247	0.0790956	7.5317e-20	5.02555e-18	17	Sos1	protein_coding	ENSMUST00000068714
RT.vs.CTRL	ENSMUSG00000022561	403.277	1.0129	0.118407	7.63129e-20	5.07633e-18	15	Gpaa1	protein_coding	ENSMUST00000171005,ENSMUST00000164972,ENSMUST00000164680,ENSMUST00000172281,ENSMUST00000163798,ENSMUST00000169378,ENSMUST00000023221,ENSMUST00000165179,ENSMUST00000170121,ENSMUST00000168948
RT.vs.CTRL	ENSMUSG00000004207	25372.1	0.90028	0.104305	8.15961e-20	5.41113e-18	10	Psap	protein_coding	ENSMUST00000105465,ENSMUST00000177779,ENSMUST00000165878,ENSMUST00000004316,ENSMUST00000179238
COMBO.vs.CTRL	ENSMUSG00000020088	2426.17	0.517449	0.0579266	1.66092e-19	5.57225e-18	10	Sar1a	protein_coding	ENSMUST00000020285
COMBO.vs.CTRL	ENSMUSG00000041570	1523.4	-0.59406	0.066808	1.73323e-19	5.7973e-18	1	Camsap2	protein_coding	ENSMUST00000048309,ENSMUST00000192001,ENSMUST00000192314,ENSMUST00000194808,ENSMUST00000194730,ENSMUST00000192933
COMBO.vs.CTRL	ENSMUSG00000032030	916.479	-0.6642	0.0750645	1.79994e-19	6.01137e-18	9	Cul5	protein_coding	ENSMUST00000137922,ENSMUST00000166367,ENSMUST00000123499,ENSMUST00000141180,ENSMUST00000034529,ENSMUST00000146405,ENSMUST00000141803,ENSMUST00000120122,ENSMUST00000133872
COMBO.vs.CTRL	ENSMUSG00000027502	809.249	0.654443	0.0739761	1.92681e-19	6.4254e-18	2	Rtfdc1	protein_coding	ENSMUST00000109132,ENSMUST00000140048,ENSMUST00000029005
COMBO.vs.CTRL	ENSMUSG00000039031	858.222	-0.681395	0.0772057	2.00299e-19	6.66941e-18	10	Arhgap18	protein_coding	ENSMUST00000135866,ENSMUST00000142284,ENSMUST00000039557,ENSMUST00000176060
COMBO.vs.CTRL	ENSMUSG00000037355	511.225	-0.878899	0.101412	2.03978e-19	6.77159e-18	5	Uvssa	protein_coding	ENSMUST00000087864,ENSMUST00000202046,ENSMUST00000202816,ENSMUST00000200682
RT.vs.CTRL	ENSMUSG00000023067	929.341	1.15322	0.136738	1.03165e-19	6.79974e-18	17	Cdkn1a	protein_coding	ENSMUST00000023829,ENSMUST00000119901,ENSMUST00000122348
RT.vs.CTRL	ENSMUSG00000042790	564.225	-0.67536	0.0766315	1.04074e-19	6.83886e-18	9	Rnf214	protein_coding	ENSMUST00000162369,ENSMUST00000162699,ENSMUST00000160868,ENSMUST00000160469,ENSMUST00000160699,ENSMUST00000160811,ENSMUST00000058720,ENSMUST00000160325,ENSMUST00000100407,ENSMUST00000161203,ENSMUST00000161187
RT.vs.CTRL	ENSMUSG00000049606	1137.25	-0.960888	0.112442	1.13299e-19	7.42248e-18	5	Zfp644	protein_coding	ENSMUST00000127572,ENSMUST00000127932,ENSMUST00000137285,ENSMUST00000125895,ENSMUST00000148192,ENSMUST00000124263,ENSMUST00000155495,ENSMUST00000135108,ENSMUST00000156851,ENSMUST00000122980,ENSMUST00000127434,ENSMUST00000045466,ENSMUST00000112694,ENSMUST00000112695,ENSMUST00000200481,ENSMUST00000112696,ENSMUST00000112698,ENSMUST00000142391
RT.vs.CTRL	ENSMUSG00000053580	3812.37	-1.10327	0.130555	1.14181e-19	7.45765e-18	11	Tanc2	protein_coding	ENSMUST00000168598,ENSMUST00000089485,ENSMUST00000100330,ENSMUST00000167695,ENSMUST00000207807,ENSMUST00000124367,ENSMUST00000147975,ENSMUST00000146162
RT.vs.CTRL	ENSMUSG00000094936	147.49	-1.79812	0.213803	1.1666e-19	7.59659e-18	19	Rbm4	protein_coding	ENSMUST00000179189,ENSMUST00000164209,ENSMUST00000164376,ENSMUST00000178615,ENSMUST00000179820,ENSMUST00000180248
RT.vs.CTRL	ENSMUSG00000015804	817.868	0.777202	0.0893125	1.17193e-19	7.60838e-18	5	Med28	protein_coding	ENSMUST00000015948,ENSMUST00000156481,ENSMUST00000118833,ENSMUST00000139586,ENSMUST00000119579
COMBO.vs.CTRL	ENSMUSG00000021938	683.454	-0.611432	0.0690931	2.34074e-19	7.72443e-18	14	Pspc1	protein_coding	ENSMUST00000163924,ENSMUST00000022507,ENSMUST00000168575,ENSMUST00000168524
RT.vs.CTRL	ENSMUSG00000022898	669.055	0.594032	0.0670051	1.22912e-19	7.93495e-18	16	Dscr3	protein_coding	ENSMUST00000125229,ENSMUST00000127449,ENSMUST00000142988,ENSMUST00000023615,ENSMUST00000133944
RT.vs.CTRL	ENSMUSG00000025060	3059.69	-0.576112	0.0648802	1.22957e-19	7.93495e-18	19	Slk	protein_coding	ENSMUST00000026043,ENSMUST00000130115,ENSMUST00000147841,ENSMUST00000051691,ENSMUST00000123816
COMBO.vs.CTRL	ENSMUSG00000028857	435.204	0.801756	0.0919986	2.44638e-19	8.06106e-18	4	Tmem222	protein_coding	ENSMUST00000153059,ENSMUST00000139030,ENSMUST00000132713,ENSMUST00000137622,ENSMUST00000105907,ENSMUST00000134781
RT.vs.CTRL	ENSMUSG00000029705	1722.94	-0.877979	0.102141	1.31345e-19	8.42594e-18	5	Cux1	protein_coding	ENSMUST00000176745,ENSMUST00000176216,ENSMUST00000176778,ENSMUST00000176501,ENSMUST00000175918,ENSMUST00000004097,ENSMUST00000177305,ENSMUST00000175998,ENSMUST00000163906,ENSMUST00000175975,ENSMUST00000176172,ENSMUST00000176423,ENSMUST00000176486,ENSMUST00000177297
RT.vs.CTRL	ENSMUSG00000024298	971.756	-1.07093	0.126693	1.32325e-19	8.4637e-18	17	Zfp871	protein_coding	ENSMUST00000168337,ENSMUST00000159086,ENSMUST00000057501
COMBO.vs.CTRL	ENSMUSG00000079426	1207.78	0.558863	0.0630436	2.59201e-19	8.51563e-18	6	Arpc4	protein_coding	ENSMUST00000156898,ENSMUST00000203578,ENSMUST00000204802,ENSMUST00000171058
COMBO.vs.CTRL	ENSMUSG00000029373	594.205	1.89416	0.222982	2.60748e-19	8.55376e-18	5	Pf4	protein_coding	ENSMUST00000031320,ENSMUST00000201990,ENSMUST00000202625
COMBO.vs.CTRL	ENSMUSG00000022555	262.925	1.00401	0.117946	2.65404e-19	8.68083e-18	15	Dgat1	protein_coding	ENSMUST00000159776,ENSMUST00000162354,ENSMUST00000159908,ENSMUST00000161499,ENSMUST00000162813,ENSMUST00000023214,ENSMUST00000160294,ENSMUST00000160293
COMBO.vs.CTRL	ENSMUSG00000041685	1501.97	-0.739629	0.0845077	2.70321e-19	8.82861e-18	13	Fcho2	protein_coding	ENSMUST00000040340,ENSMUST00000099277,ENSMUST00000109403,ENSMUST00000179563
RT.vs.CTRL	ENSMUSG00000039183	416.929	0.871149	0.101376	1.41377e-19	8.98953e-18	17	Nubp2	protein_coding	ENSMUST00000044252
COMBO.vs.CTRL	ENSMUSG00000022214	549.033	0.627281	0.0711026	2.76064e-19	9.00294e-18	14	Dcaf11	protein_coding	ENSMUST00000127991,ENSMUST00000128490,ENSMUST00000152681,ENSMUST00000147981,ENSMUST00000117236,ENSMUST00000117701,ENSMUST00000150019,ENSMUST00000150481,ENSMUST00000072530,ENSMUST00000145983,ENSMUST00000133256,ENSMUST00000155029,ENSMUST00000121622,ENSMUST00000143431,ENSMUST00000151245,ENSMUST00000153638,ENSMUST00000129310,ENSMUST00000143375
COMBO.vs.CTRL	ENSMUSG00000056531	171.365	-1.18269	0.141455	2.81403e-19	9.16358e-18	5	Ccdc18	protein_coding	ENSMUST00000200463,ENSMUST00000047677,ENSMUST00000197718,ENSMUST00000195973
COMBO.vs.CTRL	ENSMUSG00000039968	683.812	-0.80774	0.0929517	2.91612e-19	9.4821e-18	5	Rsbn1l	protein_coding	ENSMUST00000197493,ENSMUST00000196780,ENSMUST00000197089,ENSMUST00000036489
COMBO.vs.CTRL	ENSMUSG00000060019	48.745	3.26565	0.372485	2.93366e-19	9.52515e-18	8	Gm10073	protein_coding	ENSMUST00000073722
COMBO.vs.CTRL	ENSMUSG00000021388	166.882	-2.5339	0.296364	2.9822e-19	9.66859e-18	13	Aspn	protein_coding	ENSMUST00000177948,ENSMUST00000021820
RT.vs.CTRL	ENSMUSG00000042063	1266	-0.841426	0.097734	1.55132e-19	9.83518e-18	12	Zfp386	protein_coding	ENSMUST00000182883,ENSMUST00000183125,ENSMUST00000073551,ENSMUST00000182566
COMBO.vs.CTRL	ENSMUSG00000025862	1996	-0.722444	0.0825958	3.16416e-19	1.02436e-17	X	Stag2	protein_coding	ENSMUST00000141414,ENSMUST00000128799,ENSMUST00000127618,ENSMUST00000069619,ENSMUST00000123245,ENSMUST00000136323,ENSMUST00000115073,ENSMUST00000115072
COMBO.vs.CTRL	ENSMUSG00000062070	2632.86	1.24734	0.149922	3.18503e-19	1.02961e-17	X	Pgk1	protein_coding	ENSMUST00000135949,ENSMUST00000081593,ENSMUST00000133559
COMBO.vs.CTRL	ENSMUSG00000055531	2208.32	-0.64867	0.0737733	3.21455e-19	1.03613e-17	10	Cpsf6	protein_coding	ENSMUST00000176670,ENSMUST00000175888,ENSMUST00000176480,ENSMUST00000176686,ENSMUST00000175924,ENSMUST00000069168,ENSMUST00000176567,ENSMUST00000177145
COMBO.vs.CTRL	ENSMUSG00000034165	905.977	0.582586	0.0660446	3.4499e-19	1.11038e-17	17	Ccnd3	protein_coding	ENSMUST00000182129,ENSMUST00000171031,ENSMUST00000183158,ENSMUST00000183014,ENSMUST00000182848,ENSMUST00000182935,ENSMUST00000182846,ENSMUST00000183044,ENSMUST00000182539,ENSMUST00000183210,ENSMUST00000183177,ENSMUST00000182506,ENSMUST00000182874,ENSMUST00000183206,ENSMUST00000183061,ENSMUST00000182591,ENSMUST00000182060,ENSMUST00000182281,ENSMUST00000037333,ENSMUST00000183256,ENSMUST00000182209
RT.vs.CTRL	ENSMUSG00000055480	120.932	-2.08271	0.242447	1.78923e-19	1.13104e-17	13	Zfp458	protein_coding	ENSMUST00000045969
COMBO.vs.CTRL	ENSMUSG00000021686	1457.91	-0.499258	0.0564099	3.73056e-19	1.19724e-17	13	Ap3b1	protein_coding	ENSMUST00000022196
RT.vs.CTRL	ENSMUSG00000060992	1052.91	0.658024	0.0752415	2.18631e-19	1.37401e-17	15	Copz1	protein_coding	ENSMUST00000100162
COMBO.vs.CTRL	ENSMUSG00000003282	326.457	-0.880005	0.102702	4.7538e-19	1.52121e-17	4	Plag1	protein_coding	ENSMUST00000151543,ENSMUST00000147035,ENSMUST00000137439,ENSMUST00000003369
RT.vs.CTRL	ENSMUSG00000025326	1753.64	-0.733538	0.0846875	2.42782e-19	1.52136e-17	7	Ube3a	protein_coding	ENSMUST00000202685,ENSMUST00000202945,ENSMUST00000201480,ENSMUST00000200781,ENSMUST00000200709,ENSMUST00000200758,ENSMUST00000201794,ENSMUST00000201409,ENSMUST00000208313,ENSMUST00000202207,ENSMUST00000200949,ENSMUST00000207686,ENSMUST00000107537,ENSMUST00000202440,ENSMUST00000202247,ENSMUST00000201162,ENSMUST00000202288,ENSMUST00000202776
COMBO.vs.CTRL	ENSMUSG00000018697	769.392	-0.707253	0.0812081	4.84087e-19	1.54684e-17	11	Aatf	protein_coding	ENSMUST00000148434,ENSMUST00000141093,ENSMUST00000127042,ENSMUST00000018841
COMBO.vs.CTRL	ENSMUSG00000030538	301.124	0.796403	0.0921757	4.90636e-19	1.56455e-17	7	Cib1	protein_coding	ENSMUST00000123279,ENSMUST00000071457,ENSMUST00000131402,ENSMUST00000065163,ENSMUST00000206211,ENSMUST00000144295,ENSMUST00000206618,ENSMUST00000206084,ENSMUST00000206802,ENSMUST00000205996
COMBO.vs.CTRL	ENSMUSG00000032094	114.269	2.99662	0.34717	5.0002e-19	1.59088e-17	9	Cd3d	protein_coding	ENSMUST00000034602
RT.vs.CTRL	ENSMUSG00000022257	808.68	0.734462	0.0848582	2.55065e-19	1.59372e-17	15	Laptm4b	protein_coding	ENSMUST00000022867
COMBO.vs.CTRL	ENSMUSG00000024695	2542.78	-0.442744	0.0500951	5.06206e-19	1.60825e-17	19	Zfp91	protein_coding	ENSMUST00000038627,ENSMUST00000137256,ENSMUST00000142247
RT.vs.CTRL	ENSMUSG00000037416	1314.11	-0.920374	0.108527	2.61035e-19	1.62632e-17	18	Dmxl1	protein_coding	ENSMUST00000180611,ENSMUST00000041772,ENSMUST00000181042,ENSMUST00000181907,ENSMUST00000181828
RT.vs.CTRL	ENSMUSG00000026490	1629.49	-0.82034	0.0957771	2.70566e-19	1.68085e-17	1	Cdc42bpa	protein_coding	ENSMUST00000129754,ENSMUST00000145181,ENSMUST00000145274,ENSMUST00000194974,ENSMUST00000135056,ENSMUST00000143161,ENSMUST00000134959,ENSMUST00000097450,ENSMUST00000143350,ENSMUST00000139002,ENSMUST00000097453,ENSMUST00000133890,ENSMUST00000111117,ENSMUST00000212756,ENSMUST00000132894,ENSMUST00000143176,ENSMUST00000152582,ENSMUST00000076687
COMBO.vs.CTRL	ENSMUSG00000037236	2870.55	-0.651453	0.074623	5.52844e-19	1.75141e-17	18	Matr3	protein_coding	ENSMUST00000186292,ENSMUST00000186614,ENSMUST00000190653,ENSMUST00000186158,ENSMUST00000188359,ENSMUST00000187389,ENSMUST00000187980,ENSMUST00000189039,ENSMUST00000166793,ENSMUST00000186796,ENSMUST00000189019,ENSMUST00000188275,ENSMUST00000187543,ENSMUST00000190121,ENSMUST00000188767,ENSMUST00000190029
RT.vs.CTRL	ENSMUSG00000026740	817.377	-0.691539	0.0796298	2.84098e-19	1.75986e-17	2	Dnajc1	protein_coding	ENSMUST00000165793,ENSMUST00000163130,ENSMUST00000091418,ENSMUST00000153055,ENSMUST00000168723,ENSMUST00000148401,ENSMUST00000164606,ENSMUST00000028072,ENSMUST00000172210,ENSMUST00000166495,ENSMUST00000164835
COMBO.vs.CTRL	ENSMUSG00000046111	1094.58	-0.691068	0.0794195	5.69929e-19	1.80296e-17	9	Cep295	protein_coding	ENSMUST00000160692,ENSMUST00000161533,ENSMUST00000162689,ENSMUST00000159156,ENSMUST00000098979,ENSMUST00000162264,ENSMUST00000160946,ENSMUST00000059410,ENSMUST00000058041,ENSMUST00000160238,ENSMUST00000161795,ENSMUST00000163010,ENSMUST00000161132
RT.vs.CTRL	ENSMUSG00000031010	2771.3	-0.937846	0.110999	3.03127e-19	1.87237e-17	X	Usp9x	protein_coding	ENSMUST00000174762,ENSMUST00000169594,ENSMUST00000089302,ENSMUST00000124097,ENSMUST00000149021,ENSMUST00000139764,ENSMUST00000133997
RT.vs.CTRL	ENSMUSG00000037652	1611.86	-0.858612	0.10083	3.05986e-19	1.88465e-17	3	Phc3	protein_coding	ENSMUST00000177992,ENSMUST00000150939,ENSMUST00000064718,ENSMUST00000129817,ENSMUST00000168645,ENSMUST00000046624,ENSMUST00000108255,ENSMUST00000124472,ENSMUST00000099163,ENSMUST00000152357
COMBO.vs.CTRL	ENSMUSG00000060063	523.977	0.938276	0.110592	5.99137e-19	1.89266e-17	5	Alox5ap	protein_coding	ENSMUST00000071130,ENSMUST00000202629,ENSMUST00000200928,ENSMUST00000200806
COMBO.vs.CTRL	ENSMUSG00000037533	1140.98	-0.533713	0.0607767	6.04617e-19	1.90725e-17	11	Rapgef6	protein_coding	ENSMUST00000207429,ENSMUST00000108895,ENSMUST00000101206,ENSMUST00000136494,ENSMUST00000108894,ENSMUST00000139360,ENSMUST00000102743,ENSMUST00000155132,ENSMUST00000149372,ENSMUST00000094536
COMBO.vs.CTRL	ENSMUSG00000017760	3770.54	0.640224	0.0734324	6.48254e-19	2.0391e-17	2	Ctsa	protein_coding	ENSMUST00000103092,ENSMUST00000103093,ENSMUST00000017904,ENSMUST00000152721,ENSMUST00000151493,ENSMUST00000147883,ENSMUST00000130959,ENSMUST00000127650,ENSMUST00000155061,ENSMUST00000146525,ENSMUST00000144580,ENSMUST00000133077,ENSMUST00000140213,ENSMUST00000133502,ENSMUST00000143780,ENSMUST00000143293,ENSMUST00000128596
COMBO.vs.CTRL	ENSMUSG00000021125	308.414	1.36328	0.165699	6.50436e-19	2.04307e-17	12	Arg2	protein_coding	ENSMUST00000021550
COMBO.vs.CTRL	ENSMUSG00000043241	1080.25	-0.817516	0.0951763	6.51721e-19	2.04421e-17	2	Upf2	protein_coding	ENSMUST00000128200,ENSMUST00000060092,ENSMUST00000144901
RT.vs.CTRL	ENSMUSG00000069274	27.5692	-4.22991	0.476638	3.41727e-19	2.09286e-17	13	Hist1h4f	protein_coding	ENSMUST00000102971
RT.vs.CTRL	ENSMUSG00000027175	757.539	-0.705089	0.0815227	3.45837e-19	2.11205e-17	2	Tcp11l1	protein_coding	ENSMUST00000129792,ENSMUST00000028597,ENSMUST00000126310,ENSMUST00000111118,ENSMUST00000129571,ENSMUST00000137428,ENSMUST00000132600
RT.vs.CTRL	ENSMUSG00000001128	973.156	0.939283	0.111486	3.68771e-19	2.24576e-17	X	Cfp	protein_coding	ENSMUST00000122862,ENSMUST00000001156
COMBO.vs.CTRL	ENSMUSG00000024384	1129.4	-0.646398	0.0742867	7.30196e-19	2.2839e-17	18	Iws1	protein_coding	ENSMUST00000212104,ENSMUST00000212115,ENSMUST00000213074,ENSMUST00000212458,ENSMUST00000212280,ENSMUST00000025243,ENSMUST00000212675
RT.vs.CTRL	ENSMUSG00000028106	1285.65	-0.77248	0.0901058	3.77233e-19	2.29084e-17	3	Rprd2	protein_coding	ENSMUST00000197449,ENSMUST00000198740,ENSMUST00000200428,ENSMUST00000198741,ENSMUST00000200164,ENSMUST00000090791
RT.vs.CTRL	ENSMUSG00000028080	877.706	-0.913449	0.108354	4.22403e-19	2.55796e-17	3	Lrba	protein_coding	ENSMUST00000194674,ENSMUST00000194759,ENSMUST00000195524,ENSMUST00000195966,ENSMUST00000107635,ENSMUST00000195398,ENSMUST00000192145,ENSMUST00000212390
COMBO.vs.CTRL	ENSMUSG00000022570	457.938	0.682016	0.0787214	8.37099e-19	2.61458e-17	15	Tsta3	protein_coding	ENSMUST00000023231
COMBO.vs.CTRL	ENSMUSG00000100210	21.2535	-5.3439	0.614234	8.67892e-19	2.70694e-17	13	Hist1h3f	protein_coding	ENSMUST00000075558
COMBO.vs.CTRL	ENSMUSG00000014748	944.486	0.567723	0.0650781	8.74995e-19	2.72526e-17	6	Tex261	protein_coding	ENSMUST00000137773,ENSMUST00000125614,ENSMUST00000138192,ENSMUST00000014892
RT.vs.CTRL	ENSMUSG00000026721	862.4	-0.876867	0.103769	4.65931e-19	2.80584e-17	1	Rabgap1l	protein_coding	ENSMUST00000195442,ENSMUST00000191909,ENSMUST00000028049,ENSMUST00000194824,ENSMUST00000195114,ENSMUST00000192019,ENSMUST00000193810,ENSMUST00000193185,ENSMUST00000194623,ENSMUST00000193729,ENSMUST00000028052,ENSMUST00000194696,ENSMUST00000193115,ENSMUST00000191941,ENSMUST00000192281,ENSMUST00000191651
COMBO.vs.CTRL	ENSMUSG00000031004	5328.04	-0.967507	0.115174	9.51403e-19	2.95495e-17	7	Mki67	protein_coding	ENSMUST00000211238,ENSMUST00000033310
COMBO.vs.CTRL	ENSMUSG00000031520	250.3	1.27725	0.156084	9.53256e-19	2.95656e-17	8	Vegfc	protein_coding	ENSMUST00000033919,ENSMUST00000210831,ENSMUST00000209703
COMBO.vs.CTRL	ENSMUSG00000078546	194.383	-1.21131	0.147674	9.55131e-19	2.95824e-17	17	Zfp995	protein_coding	ENSMUST00000189719,ENSMUST00000185948,ENSMUST00000190066,ENSMUST00000106026,ENSMUST00000186313
RT.vs.CTRL	ENSMUSG00000058318	986.74	-0.614052	0.0707371	5.4606e-19	3.27924e-17	2	Phf21a	protein_coding	ENSMUST00000138995,ENSMUST00000090586,ENSMUST00000159961,ENSMUST00000128781,ENSMUST00000162146,ENSMUST00000111293,ENSMUST00000111292,ENSMUST00000111291,ENSMUST00000111290,ENSMUST00000111297,ENSMUST00000162188,ENSMUST00000160235,ENSMUST00000111294,ENSMUST00000159727,ENSMUST00000142528,ENSMUST00000162497,ENSMUST00000068702,ENSMUST00000159366,ENSMUST00000044036,ENSMUST00000161067,ENSMUST00000161044
COMBO.vs.CTRL	ENSMUSG00000045962	7503.72	-0.632713	0.0730068	1.06513e-18	3.28975e-17	6	Wnk1	protein_coding	ENSMUST00000159903,ENSMUST00000159785,ENSMUST00000088644,ENSMUST00000162190,ENSMUST00000088646,ENSMUST00000160872,ENSMUST00000160493,ENSMUST00000162368,ENSMUST00000161392,ENSMUST00000162541,ENSMUST00000177761,ENSMUST00000159151,ENSMUST00000203335,ENSMUST00000160769,ENSMUST00000159397,ENSMUST00000204207,ENSMUST00000203030,ENSMUST00000060043,ENSMUST00000161243,ENSMUST00000035513,ENSMUST00000161512,…
RT.vs.CTRL	ENSMUSG00000064168	26.0313	-4.86206	0.552918	5.57936e-19	3.33205e-17	13	Hist1h2bh	protein_coding	ENSMUST00000078156
COMBO.vs.CTRL	ENSMUSG00000042133	1669.99	-0.824846	0.0967854	1.10151e-18	3.39737e-17	2	Ppig	protein_coding	ENSMUST00000124810,ENSMUST00000134500,ENSMUST00000040915,ENSMUST00000090858,ENSMUST00000134424,ENSMUST00000143954,ENSMUST00000153772,ENSMUST00000142839,ENSMUST00000146234,ENSMUST00000128506,ENSMUST00000125105,ENSMUST00000144652
RT.vs.CTRL	ENSMUSG00000041570	1523.4	-0.634403	0.0732917	5.80996e-19	3.4602e-17	1	Camsap2	protein_coding	ENSMUST00000048309,ENSMUST00000192001,ENSMUST00000192314,ENSMUST00000194808,ENSMUST00000194730,ENSMUST00000192933
RT.vs.CTRL	ENSMUSG00000021877	3297.94	0.683011	0.0793284	5.85696e-19	3.47861e-17	14	Arf4	protein_coding	ENSMUST00000112318,ENSMUST00000166075,ENSMUST00000171207,ENSMUST00000022429,ENSMUST00000167376,ENSMUST00000171282
COMBO.vs.CTRL	ENSMUSG00000035385	699.556	1.6469	0.19952	1.16349e-18	3.57859e-17	11	Ccl2	protein_coding	ENSMUST00000000193,ENSMUST00000124479
COMBO.vs.CTRL	ENSMUSG00000060206	993.479	-0.860607	0.10147	1.18232e-18	3.63147e-17	4	Zfp462	protein_coding	ENSMUST00000133895,ENSMUST00000079605,ENSMUST00000030131,ENSMUST00000098070
RT.vs.CTRL	ENSMUSG00000073664	1292.87	-1.13679	0.138119	6.20652e-19	3.67613e-17	1	Nbeal1	protein_coding	ENSMUST00000187195,ENSMUST00000160834,ENSMUST00000160980,ENSMUST00000185573,ENSMUST00000159344,ENSMUST00000035569,ENSMUST00000190958,ENSMUST00000185984,ENSMUST00000188450,ENSMUST00000162291
COMBO.vs.CTRL	ENSMUSG00000043953	176.034	1.63767	0.198608	1.21327e-18	3.72136e-17	9	Ccrl2	protein_coding	ENSMUST00000199839,ENSMUST00000111888,ENSMUST00000195968
COMBO.vs.CTRL	ENSMUSG00000094936	147.49	-1.54541	0.188299	1.22734e-18	3.75933e-17	19	Rbm4	protein_coding	ENSMUST00000179189,ENSMUST00000164209,ENSMUST00000164376,ENSMUST00000178615,ENSMUST00000179820,ENSMUST00000180248
RT.vs.CTRL	ENSMUSG00000004151	1230.59	-0.784821	0.0923414	6.43812e-19	3.80289e-17	12	Etv1	protein_coding	ENSMUST00000161980,ENSMUST00000160996,ENSMUST00000160856,ENSMUST00000163063,ENSMUST00000161513,ENSMUST00000160701,ENSMUST00000161591,ENSMUST00000095767,ENSMUST00000160244,ENSMUST00000159334,ENSMUST00000162730,ENSMUST00000161164,ENSMUST00000162563
COMBO.vs.CTRL	ENSMUSG00000020561	414.681	-0.911955	0.108281	1.27909e-18	3.90704e-17	12	Twistnb	protein_coding	ENSMUST00000020877
COMBO.vs.CTRL	ENSMUSG00000039367	2002.5	0.459258	0.0526347	1.30665e-18	3.97481e-17	14	Sec24c	protein_coding	ENSMUST00000048657
RT.vs.CTRL	ENSMUSG00000035623	886.999	-0.924997	0.11061	6.92367e-19	4.07855e-17	7	Rsf1	protein_coding	ENSMUST00000123731,ENSMUST00000127891,ENSMUST00000135270,ENSMUST00000107153,ENSMUST00000206866,ENSMUST00000156060,ENSMUST00000150288,ENSMUST00000205536
RT.vs.CTRL	ENSMUSG00000042605	1545.65	-0.642326	0.074468	7.11697e-19	4.18103e-17	5	Atxn2	protein_coding	ENSMUST00000161872,ENSMUST00000199451,ENSMUST00000200499,ENSMUST00000199864,ENSMUST00000160093,ENSMUST00000162459,ENSMUST00000160462,ENSMUST00000162611,ENSMUST00000159928,ENSMUST00000162327,ENSMUST00000161433,ENSMUST00000159828,ENSMUST00000051950,ENSMUST00000161159,ENSMUST00000160813,ENSMUST00000161064,ENSMUST00000160821,ENSMUST00000160220,ENSMUST00000161836
RT.vs.CTRL	ENSMUSG00000018474	2791.37	-0.76071	0.0893864	7.17443e-19	4.192e-17	11	Chd3	protein_coding	ENSMUST00000128981,ENSMUST00000154046,ENSMUST00000108661,ENSMUST00000092971,ENSMUST00000122992,ENSMUST00000151436,ENSMUST00000135909,ENSMUST00000144332,ENSMUST00000146930,ENSMUST00000144701
RT.vs.CTRL	ENSMUSG00000040865	1488.76	-0.894149	0.106643	7.17205e-19	4.192e-17	1	Ino80d	protein_coding	ENSMUST00000133236,ENSMUST00000172416,ENSMUST00000188100,ENSMUST00000137511,ENSMUST00000153992,ENSMUST00000165066,ENSMUST00000097718
COMBO.vs.CTRL	ENSMUSG00000020954	1614.47	-0.637234	0.073821	1.40588e-18	4.25913e-17	12	Strn3	protein_coding	ENSMUST00000013130,ENSMUST00000169503
COMBO.vs.CTRL	ENSMUSG00000021693	838.195	-0.668724	0.0776927	1.47605e-18	4.46561e-17	13	Kif2a	protein_coding	ENSMUST00000122233,ENSMUST00000159772,ENSMUST00000125038,ENSMUST00000117423,ENSMUST00000117539,ENSMUST00000146395,ENSMUST00000162845,ENSMUST00000022204
COMBO.vs.CTRL	ENSMUSG00000037486	1316.43	-0.60323	0.0698062	1.53264e-18	4.63051e-17	12	Asxl2	protein_coding	ENSMUST00000140046,ENSMUST00000138740,ENSMUST00000111215,ENSMUST00000153102,ENSMUST00000092003,ENSMUST00000144247,ENSMUST00000152196
RT.vs.CTRL	ENSMUSG00000054823	2872.98	-0.635024	0.0737861	8.91614e-19	5.19563e-17	8	Whsc1l1	protein_coding	ENSMUST00000147935,ENSMUST00000084026,ENSMUST00000136107,ENSMUST00000141781,ENSMUST00000139966,ENSMUST00000155861,ENSMUST00000143445,ENSMUST00000142395,ENSMUST00000153597,ENSMUST00000129959,ENSMUST00000146919
RT.vs.CTRL	ENSMUSG00000049470	4997.28	-0.668283	0.0779422	9.03385e-19	5.25008e-17	11	Aff4	protein_coding	ENSMUST00000153821,ENSMUST00000152616,ENSMUST00000139054,ENSMUST00000130152,ENSMUST00000154499,ENSMUST00000136470,ENSMUST00000060945,ENSMUST00000129019
RT.vs.CTRL	ENSMUSG00000028649	3988.13	-1.09258	0.133081	9.19437e-19	5.32904e-17	4	Macf1	protein_coding	ENSMUST00000106213,ENSMUST00000134458,ENSMUST00000082108,ENSMUST00000151346,ENSMUST00000147030,ENSMUST00000097897,ENSMUST00000140596,ENSMUST00000146000,ENSMUST00000125447,ENSMUST00000084301,ENSMUST00000123765,ENSMUST00000147228,ENSMUST00000106220,ENSMUST00000154824,ENSMUST00000106224,ENSMUST00000149022
COMBO.vs.CTRL	ENSMUSG00000022788	318.184	-0.976303	0.117402	1.80412e-18	5.4359e-17	16	Fgd4	protein_coding	ENSMUST00000161188,ENSMUST00000162414,ENSMUST00000161861,ENSMUST00000162671,ENSMUST00000161624,ENSMUST00000069284,ENSMUST00000159542,ENSMUST00000162124,ENSMUST00000162045,ENSMUST00000162542,ENSMUST00000172181,ENSMUST00000159058
RT.vs.CTRL	ENSMUSG00000024997	984.767	0.757839	0.089357	9.46464e-19	5.45643e-17	19	Prdx3	protein_coding	ENSMUST00000025961
RT.vs.CTRL	ENSMUSG00000034731	125.568	-1.29557	0.16004	9.58435e-19	5.51075e-17	14	Dgkh	protein_coding	ENSMUST00000074729
COMBO.vs.CTRL	ENSMUSG00000043421	511.755	1.45057	0.178629	1.87095e-18	5.62959e-17	6	Hilpda	protein_coding	ENSMUST00000115289,ENSMUST00000054445
RT.vs.CTRL	ENSMUSG00000053774	1733.23	-0.686003	0.0802576	9.82342e-19	5.63322e-17	16	Ubxn7	protein_coding	ENSMUST00000115151
COMBO.vs.CTRL	ENSMUSG00000019872	378.039	1.05222	0.127765	1.87729e-18	5.63338e-17	10	Smpdl3a	protein_coding	ENSMUST00000151623,ENSMUST00000125076,ENSMUST00000020022
COMBO.vs.CTRL	ENSMUSG00000029823	3005.74	-0.763028	0.0896352	1.87594e-18	5.63338e-17	6	Luc7l2	protein_coding	ENSMUST00000162386,ENSMUST00000057692,ENSMUST00000160582,ENSMUST00000163047,ENSMUST00000161538,ENSMUST00000162530,ENSMUST00000159936,ENSMUST00000161227,ENSMUST00000160511,ENSMUST00000160922,ENSMUST00000162718,ENSMUST00000163012,ENSMUST00000160430
COMBO.vs.CTRL	ENSMUSG00000033671	1791.47	-0.783463	0.0922358	1.90743e-18	5.70838e-17	1	Cep350	protein_coding	ENSMUST00000138762,ENSMUST00000124495,ENSMUST00000192899,ENSMUST00000146987,ENSMUST00000129865,ENSMUST00000132189
COMBO.vs.CTRL	ENSMUSG00000038642	9460.83	0.710468	0.0830964	1.90657e-18	5.70838e-17	3	Ctss	protein_coding	ENSMUST00000015667,ENSMUST00000116304
COMBO.vs.CTRL	ENSMUSG00000055204	3813.45	-0.647747	0.0754086	1.92463e-18	5.7521e-17	5	Ankrd17	protein_coding	ENSMUST00000200012,ENSMUST00000014421,ENSMUST00000197327,ENSMUST00000199965,ENSMUST00000196919,ENSMUST00000081914,ENSMUST00000199096,ENSMUST00000202226,ENSMUST00000199424,ENSMUST00000199905,ENSMUST00000197021,ENSMUST00000168058,ENSMUST00000197037
RT.vs.CTRL	ENSMUSG00000003452	111.585	-1.66798	0.206563	1.01968e-18	5.83185e-17	6	Bicd1	protein_coding	ENSMUST00000172926,ENSMUST00000203502,ENSMUST00000140759,ENSMUST00000174886,ENSMUST00000130270,ENSMUST00000111513,ENSMUST00000086829,ENSMUST00000173408,ENSMUST00000003544
RT.vs.CTRL	ENSMUSG00000036202	1458.23	-0.864089	0.103293	1.05908e-18	6.0412e-17	2	Rif1	protein_coding	ENSMUST00000145130,ENSMUST00000126218,ENSMUST00000125322,ENSMUST00000152178,ENSMUST00000112693,ENSMUST00000069794,ENSMUST00000125376,ENSMUST00000125116
COMBO.vs.CTRL	ENSMUSG00000071656	195.632	1.24961	0.154338	2.06251e-18	6.15589e-17	19	Lrrn4cl	protein_coding	ENSMUST00000096257
COMBO.vs.CTRL	ENSMUSG00000006315	587.734	0.934353	0.112003	2.07847e-18	6.19519e-17	7	Tmem147	protein_coding	ENSMUST00000006478,ENSMUST00000207779,ENSMUST00000209065,ENSMUST00000207296,ENSMUST00000207263,ENSMUST00000207955,ENSMUST00000208169
COMBO.vs.CTRL	ENSMUSG00000049164	272.739	-0.906268	0.108293	2.11458e-18	6.2859e-17	19	Zfp518a	protein_coding	ENSMUST00000050092
COMBO.vs.CTRL	ENSMUSG00000020537	770.762	0.643107	0.0749506	2.14005e-18	6.35311e-17	11	Drg2	protein_coding	ENSMUST00000136484,ENSMUST00000018568,ENSMUST00000138713,ENSMUST00000155731,ENSMUST00000147745
COMBO.vs.CTRL	ENSMUSG00000068250	541.898	-1.11229	0.136209	2.16404e-18	6.41573e-17	6	Amn1	protein_coding	ENSMUST00000203043,ENSMUST00000141346,ENSMUST00000134181,ENSMUST00000156864,ENSMUST00000111535,ENSMUST00000150610,ENSMUST00000204681,ENSMUST00000127743,ENSMUST00000095319,ENSMUST00000149149,ENSMUST00000152062
RT.vs.CTRL	ENSMUSG00000030779	2007.58	-0.729327	0.0859518	1.16421e-18	6.62341e-17	7	Rbbp6	protein_coding	ENSMUST00000205495,ENSMUST00000126053,ENSMUST00000156738,ENSMUST00000137860,ENSMUST00000206179,ENSMUST00000148880,ENSMUST00000052135,ENSMUST00000098062,ENSMUST00000071590
RT.vs.CTRL	ENSMUSG00000053477	3842.35	-0.658807	0.0770497	1.19814e-18	6.79858e-17	18	Tcf4	protein_coding	ENSMUST00000114980,ENSMUST00000114982,ENSMUST00000202458,ENSMUST00000114985,ENSMUST00000202057,ENSMUST00000202058,ENSMUST00000202765,ENSMUST00000201781,ENSMUST00000202477,ENSMUST00000201299,ENSMUST00000201235,ENSMUST00000201410,ENSMUST00000202435,ENSMUST00000201037,ENSMUST00000155695,ENSMUST00000207214,ENSMUST00000203002,ENSMUST00000201157,ENSMUST00000200703,ENSMUST00000202937,ENSMUST00000201964,…
RT.vs.CTRL	ENSMUSG00000028906	1541.01	-0.58025	0.0673574	1.2481e-18	7.0635e-17	4	Epb41	protein_coding	ENSMUST00000131953,ENSMUST00000105970,ENSMUST00000144754,ENSMUST00000136761,ENSMUST00000212761,ENSMUST00000030739,ENSMUST00000137846,ENSMUST00000146443,ENSMUST00000141291,ENSMUST00000105972,ENSMUST00000084253,ENSMUST00000105974,ENSMUST00000146021,ENSMUST00000105981,ENSMUST00000155990,ENSMUST00000135579,ENSMUST00000054917,ENSMUST00000105975,ENSMUST00000151746
RT.vs.CTRL	ENSMUSG00000033004	2350.54	-0.900343	0.108332	1.27841e-18	7.21616e-17	14	Mycbp2	protein_coding	ENSMUST00000159855,ENSMUST00000161008,ENSMUST00000160758,ENSMUST00000162537,ENSMUST00000161278,ENSMUST00000162852,ENSMUST00000162762
COMBO.vs.CTRL	ENSMUSG00000004849	907.156	0.710748	0.0834162	2.45399e-18	7.25596e-17	5	Ap1s1	protein_coding	ENSMUST00000144303,ENSMUST00000129356,ENSMUST00000150603,ENSMUST00000111080,ENSMUST00000154183
COMBO.vs.CTRL	ENSMUSG00000028484	1869.13	-0.716111	0.0840925	2.47425e-18	7.30611e-17	4	Psip1	protein_coding	ENSMUST00000030207,ENSMUST00000130626,ENSMUST00000107214,ENSMUST00000107215,ENSMUST00000152382,ENSMUST00000144349,ENSMUST00000126706
RT.vs.CTRL	ENSMUSG00000003380	500.354	1.01958	0.124167	1.35389e-18	7.60253e-17	7	Rabac1	protein_coding	ENSMUST00000206868,ENSMUST00000206941,ENSMUST00000076961,ENSMUST00000205771,ENSMUST00000205871,ENSMUST00000206222
RT.vs.CTRL	ENSMUSG00000006057	800.327	0.946167	0.114478	1.3658e-18	7.64952e-17	11	Atp5g1	protein_coding	ENSMUST00000090541,ENSMUST00000107684,ENSMUST00000107686,ENSMUST00000178611
RT.vs.CTRL	ENSMUSG00000020728	183.257	-1.31353	0.163356	1.40428e-18	7.84472e-17	11	Cep112	protein_coding	ENSMUST00000143212,ENSMUST00000138538,ENSMUST00000182249,ENSMUST00000182729,ENSMUST00000106715,ENSMUST00000149683,ENSMUST00000132978,ENSMUST00000150863,ENSMUST00000182735,ENSMUST00000183042,ENSMUST00000133670,ENSMUST00000106718,ENSMUST00000106724,ENSMUST00000061287,ENSMUST00000130515,ENSMUST00000129814,ENSMUST00000146912,ENSMUST00000151755
RT.vs.CTRL	ENSMUSG00000010307	419.249	0.904373	0.109041	1.43333e-18	7.9864e-17	7	Tmem86a	protein_coding	ENSMUST00000010451,ENSMUST00000211066
COMBO.vs.CTRL	ENSMUSG00000030682	756.427	0.593395	0.069179	2.80003e-18	8.21342e-17	7	Cdipt	protein_coding	ENSMUST00000205830,ENSMUST00000206450,ENSMUST00000032920,ENSMUST00000206780,ENSMUST00000206964,ENSMUST00000206794,ENSMUST00000206170,ENSMUST00000206346
COMBO.vs.CTRL	ENSMUSG00000043467	729.793	-1.00167	0.121595	2.79755e-18	8.21342e-17	1	Zbtb37	protein_coding	ENSMUST00000159250,ENSMUST00000163079,ENSMUST00000171748,ENSMUST00000172044,ENSMUST00000160056,ENSMUST00000177003,ENSMUST00000162226
RT.vs.CTRL	ENSMUSG00000021686	1457.91	-0.531851	0.0616588	1.56048e-18	8.67252e-17	13	Ap3b1	protein_coding	ENSMUST00000022196
COMBO.vs.CTRL	ENSMUSG00000029771	619.545	0.825195	0.0981863	3.01936e-18	8.84509e-17	6	Irf5	protein_coding	ENSMUST00000164626,ENSMUST00000004392,ENSMUST00000167252,ENSMUST00000171527,ENSMUST00000164922,ENSMUST00000163511
COMBO.vs.CTRL	ENSMUSG00000025531	817.221	-0.716491	0.0844115	3.13218e-18	9.16349e-17	X	Chm	protein_coding	ENSMUST00000153417,ENSMUST00000133469,ENSMUST00000113388,ENSMUST00000135821,ENSMUST00000026607
RT.vs.CTRL	ENSMUSG00000020380	1080.55	-0.713265	0.0843234	1.67758e-18	9.29937e-17	11	Rad50	protein_coding	ENSMUST00000128483,ENSMUST00000020649,ENSMUST00000124352,ENSMUST00000152598,ENSMUST00000126121
RT.vs.CTRL	ENSMUSG00000025907	1398.13	-0.756202	0.0898939	1.73045e-18	9.51924e-17	1	Rb1cc1	protein_coding	ENSMUST00000160062,ENSMUST00000027040,ENSMUST00000159906,ENSMUST00000159206,ENSMUST00000162795,ENSMUST00000162418,ENSMUST00000160871,ENSMUST00000159661,ENSMUST00000159656,ENSMUST00000161327,ENSMUST00000162210,ENSMUST00000159530,ENSMUST00000159802,ENSMUST00000161183,ENSMUST00000159349,ENSMUST00000162257
RT.vs.CTRL	ENSMUSG00000074305	4027.79	-0.995974	0.121507	1.75728e-18	9.64231e-17	9	Peak1	protein_coding	ENSMUST00000186735,ENSMUST00000061552,ENSMUST00000188142,ENSMUST00000185775
RT.vs.CTRL	ENSMUSG00000072812	1640.09	-1.25964	0.156736	1.77409e-18	9.70986e-17	12	Ahnak2	protein_coding	ENSMUST00000137195,ENSMUST00000124526,ENSMUST00000101010,ENSMUST00000128258
RT.vs.CTRL	ENSMUSG00000031229	3387.93	-0.982406	0.119819	1.87575e-18	1.02404e-16	X	Atrx	protein_coding	ENSMUST00000137453,ENSMUST00000113573,ENSMUST00000126345,ENSMUST00000134507,ENSMUST00000198448,ENSMUST00000134381,ENSMUST00000198441,ENSMUST00000200471,ENSMUST00000123174,ENSMUST00000128968,ENSMUST00000138765,ENSMUST00000101305,ENSMUST00000197302,ENSMUST00000130980,ENSMUST00000154866,ENSMUST00000133543,ENSMUST00000142235,ENSMUST00000127221,ENSMUST00000198567,ENSMUST00000196998,ENSMUST00000199233,…
RT.vs.CTRL	ENSMUSG00000027194	639.772	-0.580807	0.0678163	1.92162e-18	1.04644e-16	2	Ttc17	protein_coding	ENSMUST00000150215,ENSMUST00000055081,ENSMUST00000111238,ENSMUST00000150266,ENSMUST00000094801,ENSMUST00000111237
COMBO.vs.CTRL	ENSMUSG00000040188	856.073	0.691464	0.0814588	3.6253e-18	1.05782e-16	9	Scamp2	protein_coding	ENSMUST00000045791
COMBO.vs.CTRL	ENSMUSG00000006024	1149.39	0.524839	0.0611838	3.74365e-18	1.09092e-16	7	Napa	protein_coding	ENSMUST00000124563,ENSMUST00000127637,ENSMUST00000006181,ENSMUST00000132828,ENSMUST00000139507,ENSMUST00000150208,ENSMUST00000140640
COMBO.vs.CTRL	ENSMUSG00000026979	586.329	0.931892	0.11266	3.84394e-18	1.11868e-16	2	Psd4	protein_coding	ENSMUST00000140303,ENSMUST00000133730,ENSMUST00000166388,ENSMUST00000131930,ENSMUST00000132924,ENSMUST00000140547,ENSMUST00000127242,ENSMUST00000142522,ENSMUST00000102942,ENSMUST00000056641
COMBO.vs.CTRL	ENSMUSG00000024135	410.553	-0.698153	0.0824049	4.00883e-18	1.16361e-16	17	Srbd1	protein_coding	ENSMUST00000095187
COMBO.vs.CTRL	ENSMUSG00000021948	2177.87	0.729061	0.0863062	4.10434e-18	1.18822e-16	14	Prkcd	protein_coding	ENSMUST00000022521,ENSMUST00000130736,ENSMUST00000112208,ENSMUST00000135714,ENSMUST00000112207,ENSMUST00000112206,ENSMUST00000112210,ENSMUST00000112211,ENSMUST00000112203,ENSMUST00000128135,ENSMUST00000140701,ENSMUST00000112202,ENSMUST00000145806
COMBO.vs.CTRL	ENSMUSG00000061143	522.333	-1.00692	0.123002	4.11254e-18	1.18904e-16	3	Maml3	protein_coding	ENSMUST00000118075,ENSMUST00000193568,ENSMUST00000121440
COMBO.vs.CTRL	ENSMUSG00000002372	1184.6	0.659686	0.0776725	4.16456e-18	1.20252e-16	17	Ranbp3	protein_coding	ENSMUST00000002445
COMBO.vs.CTRL	ENSMUSG00000053164	19.7742	-3.63561	0.426524	4.25011e-18	1.22244e-16	2	Gpr21	protein_coding	ENSMUST00000065441,ENSMUST00000159737
COMBO.vs.CTRL	ENSMUSG00000047213	2394.33	-0.636272	0.0748219	4.30001e-18	1.2336e-16	3	Ythdf3	protein_coding	ENSMUST00000191774,ENSMUST00000193598,ENSMUST00000108345,ENSMUST00000108346
COMBO.vs.CTRL	ENSMUSG00000048347	69.7551	-1.6501	0.203844	4.32801e-18	1.24003e-16	18	Pcdhb18	protein_coding	ENSMUST00000055949
COMBO.vs.CTRL	ENSMUSG00000029705	1722.94	-0.772385	0.0918732	4.34122e-18	1.24171e-16	5	Cux1	protein_coding	ENSMUST00000176745,ENSMUST00000176216,ENSMUST00000176778,ENSMUST00000176501,ENSMUST00000175918,ENSMUST00000004097,ENSMUST00000177305,ENSMUST00000175998,ENSMUST00000163906,ENSMUST00000175975,ENSMUST00000176172,ENSMUST00000176423,ENSMUST00000176486,ENSMUST00000177297
RT.vs.CTRL	ENSMUSG00000070544	1893.36	-0.713915	0.0849035	2.5602e-18	1.38027e-16	2	Top1	protein_coding	ENSMUST00000133262,ENSMUST00000150039,ENSMUST00000109468,ENSMUST00000164694,ENSMUST00000129289,ENSMUST00000164510
RT.vs.CTRL	ENSMUSG00000070814	213.094	-1.29671	0.162608	2.55596e-18	1.38027e-16	7	6330408A02Rik	protein_coding	ENSMUST00000140530,ENSMUST00000137574,ENSMUST00000119139,ENSMUST00000144470,ENSMUST00000108532,ENSMUST00000211707,ENSMUST00000119558,ENSMUST00000135898
COMBO.vs.CTRL	ENSMUSG00000047728	53.0275	3.11603	0.371146	5.06843e-18	1.44656e-16	15	BC025446	protein_coding	ENSMUST00000185307,ENSMUST00000055719
COMBO.vs.CTRL	ENSMUSG00000030124	130.308	1.80698	0.222684	5.40408e-18	1.54037e-16	6	Lag3	protein_coding	ENSMUST00000032217,ENSMUST00000139571
COMBO.vs.CTRL	ENSMUSG00000023010	4884.29	0.616192	0.0726236	5.60474e-18	1.59347e-16	15	Tmbim6	protein_coding	ENSMUST00000161250,ENSMUST00000160635,ENSMUST00000159209,ENSMUST00000162274,ENSMUST00000160454,ENSMUST00000023749,ENSMUST00000162624,ENSMUST00000159531,ENSMUST00000161778
COMBO.vs.CTRL	ENSMUSG00000021690	851.429	-0.672366	0.0796329	5.95558e-18	1.69105e-16	13	Jmy	protein_coding	ENSMUST00000065537
COMBO.vs.CTRL	ENSMUSG00000027162	1639.52	-0.608727	0.0717885	6.08105e-18	1.72227e-16	2	Lin7c	protein_coding	ENSMUST00000151163,ENSMUST00000028583
COMBO.vs.CTRL	ENSMUSG00000019883	296.372	-0.966592	0.118168	6.12983e-18	1.73329e-16	10	Echdc1	protein_coding	ENSMUST00000020034,ENSMUST00000161426,ENSMUST00000161605,ENSMUST00000160399
COMBO.vs.CTRL	ENSMUSG00000047193	585.914	-0.984788	0.120674	6.1356e-18	1.73329e-16	9	Dync2h1	protein_coding	ENSMUST00000139671,ENSMUST00000152934,ENSMUST00000147056,ENSMUST00000140466,ENSMUST00000048417,ENSMUST00000147193,ENSMUST00000139115
COMBO.vs.CTRL	ENSMUSG00000074519	111.019	-1.31837	0.165775	6.16442e-18	1.73921e-16	2	Zfp971	protein_coding	ENSMUST00000108926,ENSMUST00000108925
COMBO.vs.CTRL	ENSMUSG00000033282	408.05	-0.846947	0.102099	6.40584e-18	1.80046e-16	8	Rpgrip1l	protein_coding	ENSMUST00000047783,ENSMUST00000210538,ENSMUST00000211185,ENSMUST00000209616,ENSMUST00000136198,ENSMUST00000209564,ENSMUST00000139113,ENSMUST00000132757
COMBO.vs.CTRL	ENSMUSG00000029684	994.035	-0.490218	0.0574648	6.42746e-18	1.80424e-16	6	Wasl	protein_coding	ENSMUST00000041737,ENSMUST00000173399,ENSMUST00000201867,ENSMUST00000031695
RT.vs.CTRL	ENSMUSG00000059495	2200.67	-0.774572	0.0932199	3.54501e-18	1.89702e-16	9	Arhgef12	protein_coding	ENSMUST00000165665,ENSMUST00000072767
COMBO.vs.CTRL	ENSMUSG00000028965	930.481	1.39418	0.175521	7.04992e-18	1.97398e-16	4	Tnfrsf9	protein_coding	ENSMUST00000116257,ENSMUST00000135169,ENSMUST00000060901,ENSMUST00000139826,ENSMUST00000146133,ENSMUST00000126707,ENSMUST00000030808,ENSMUST00000105671,ENSMUST00000105672
COMBO.vs.CTRL	ENSMUSG00000080316	1818.46	-1.15742	0.144858	7.06388e-18	1.97539e-16	17	Spaca6	protein_coding	ENSMUST00000177859,ENSMUST00000012759,ENSMUST00000133912,ENSMUST00000178888,ENSMUST00000154301,ENSMUST00000178056,ENSMUST00000150302,ENSMUST00000052338,ENSMUST00000155293,ENSMUST00000137228,ENSMUST00000172097,ENSMUST00000178408,ENSMUST00000179350,ENSMUST00000139969
RT.vs.CTRL	ENSMUSG00000037110	343.178	-1.12818	0.140728	3.76096e-18	2.00267e-16	2	Ralgapa2	protein_coding	ENSMUST00000109982,ENSMUST00000124709,ENSMUST00000124583,ENSMUST00000149499,ENSMUST00000146307,ENSMUST00000146024,ENSMUST00000135974,ENSMUST00000109986,ENSMUST00000131824,ENSMUST00000148784
COMBO.vs.CTRL	ENSMUSG00000057835	166.238	-1.23625	0.155537	7.2125e-18	2.01441e-16	17	Zfp119a	protein_coding	ENSMUST00000079642
COMBO.vs.CTRL	ENSMUSG00000046718	2984.79	1.65869	0.206537	7.44206e-18	2.07591e-16	8	Bst2	protein_coding	ENSMUST00000212386,ENSMUST00000051672
COMBO.vs.CTRL	ENSMUSG00000024985	500.689	-0.80574	0.0969097	7.49039e-18	2.08677e-16	19	Tcf7l2	protein_coding	ENSMUST00000143334,ENSMUST00000153888,ENSMUST00000127233,ENSMUST00000111653,ENSMUST00000111652,ENSMUST00000148666,ENSMUST00000111657,ENSMUST00000111656,ENSMUST00000111654,ENSMUST00000111659,ENSMUST00000061496,ENSMUST00000111658,ENSMUST00000041717,ENSMUST00000127653,ENSMUST00000111649,ENSMUST00000111662,ENSMUST00000111646,ENSMUST00000133008,ENSMUST00000126434,ENSMUST00000111651,ENSMUST00000145249,…
RT.vs.CTRL	ENSMUSG00000027210	231.529	-1.60187	0.203207	3.9935e-18	2.12127e-16	2	Meis2	protein_coding	ENSMUST00000151279,ENSMUST00000177493,ENSMUST00000140461,ENSMUST00000074285,ENSMUST00000189640,ENSMUST00000028639,ENSMUST00000134314,ENSMUST00000138526,ENSMUST00000102538,ENSMUST00000149217,ENSMUST00000110906,ENSMUST00000110907,ENSMUST00000118654,ENSMUST00000135543,ENSMUST00000133990,ENSMUST00000150477,ENSMUST00000110908,ENSMUST00000120995,ENSMUST00000154671
COMBO.vs.CTRL	ENSMUSG00000030516	2734.7	-0.542723	0.0639525	7.69498e-18	2.14108e-16	7	Tjp1	protein_coding	ENSMUST00000206438,ENSMUST00000032729,ENSMUST00000144961,ENSMUST00000206612,ENSMUST00000102592,ENSMUST00000132036,ENSMUST00000206228
COMBO.vs.CTRL	ENSMUSG00000074733	461.746	-1.15064	0.144207	8.0099e-18	2.22591e-16	19	Zfp950	protein_coding	ENSMUST00000181469,ENSMUST00000205712,ENSMUST00000180544,ENSMUST00000127290,ENSMUST00000122927,ENSMUST00000205854,ENSMUST00000127117,ENSMUST00000148569,ENSMUST00000143264,ENSMUST00000178819
COMBO.vs.CTRL	ENSMUSG00000034021	2029.24	-0.665994	0.079173	8.06765e-18	2.23915e-16	5	Pds5b	protein_coding	ENSMUST00000201920,ENSMUST00000133738,ENSMUST00000154083,ENSMUST00000202170,ENSMUST00000016569,ENSMUST00000038900,ENSMUST00000132947,ENSMUST00000110486
COMBO.vs.CTRL	ENSMUSG00000109324	1686.39	0.791607	0.095181	8.13165e-18	2.25128e-16	7	Prmt1	protein_coding	ENSMUST00000207735,ENSMUST00000208938,ENSMUST00000207370,ENSMUST00000208829,ENSMUST00000208897,ENSMUST00000045325,ENSMUST00000107843,ENSMUST00000208312,ENSMUST00000209124,ENSMUST00000207659,ENSMUST00000208778,ENSMUST00000209056,ENSMUST00000207522,ENSMUST00000207702
COMBO.vs.CTRL	ENSMUSG00000018507	250.425	1.04565	0.129682	8.26684e-18	2.28585e-16	11	Trpv2	protein_coding	ENSMUST00000151195,ENSMUST00000102643,ENSMUST00000153486,ENSMUST00000018651,ENSMUST00000130569
COMBO.vs.CTRL	ENSMUSG00000035093	2062.45	-0.669534	0.07965	8.32156e-18	2.29812e-16	2	Secisbp2l	protein_coding	ENSMUST00000139944,ENSMUST00000136450,ENSMUST00000053699
COMBO.vs.CTRL	ENSMUSG00000079184	516.04	-0.770443	0.0924732	8.34475e-18	2.30166e-16	14	Mphosph8	protein_coding	ENSMUST00000116468,ENSMUST00000152370,ENSMUST00000152606,ENSMUST00000138174,ENSMUST00000130246
COMBO.vs.CTRL	ENSMUSG00000033454	881.909	-0.861353	0.104426	8.4538e-18	2.32884e-16	12	Zbtb1	protein_coding	ENSMUST00000042779
COMBO.vs.CTRL	ENSMUSG00000071552	280.306	1.18599	0.149212	8.63686e-18	2.37337e-16	16	Tigit	protein_coding	ENSMUST00000096065
RT.vs.CTRL	ENSMUSG00000030201	1948.68	-0.836113	0.101731	4.53151e-18	2.39527e-16	6	Lrp6	protein_coding	ENSMUST00000032322,ENSMUST00000203235,ENSMUST00000203773,ENSMUST00000126836,ENSMUST00000111950,ENSMUST00000203016
RT.vs.CTRL	ENSMUSG00000055850	657.864	0.679034	0.0810738	4.545e-18	2.39655e-16	6	Rnf181	protein_coding	ENSMUST00000069595,ENSMUST00000125554,ENSMUST00000114095,ENSMUST00000136707,ENSMUST00000069580,ENSMUST00000154098,ENSMUST00000205399,ENSMUST00000133978,ENSMUST00000126065,ENSMUST00000130064,ENSMUST00000149296,ENSMUST00000206319,ENSMUST00000151063,ENSMUST00000129233
COMBO.vs.CTRL	ENSMUSG00000063047	229.253	-1.04514	0.129812	9.16083e-18	2.51424e-16	7	Zfp780b	protein_coding	ENSMUST00000081618,ENSMUST00000205431,ENSMUST00000207098,ENSMUST00000206685,ENSMUST00000205874
COMBO.vs.CTRL	ENSMUSG00000023367	1867.46	0.956885	0.117612	9.58577e-18	2.62762e-16	6	Tmem176a	protein_coding	ENSMUST00000203461,ENSMUST00000168406,ENSMUST00000204400,ENSMUST00000101426,ENSMUST00000204482,ENSMUST00000203639,ENSMUST00000204309
COMBO.vs.CTRL	ENSMUSG00000004707	225.487	1.12149	0.140593	9.69627e-18	2.65462e-16	1	Ly9	protein_coding	ENSMUST00000143463,ENSMUST00000004827,ENSMUST00000068878,ENSMUST00000111277,ENSMUST00000146596
RT.vs.CTRL	ENSMUSG00000028842	743.553	-1.05812	0.131856	5.06463e-18	2.66404e-16	4	Ago3	protein_coding	ENSMUST00000132123,ENSMUST00000123233,ENSMUST00000155645,ENSMUST00000069097,ENSMUST00000127831,ENSMUST00000151179
COMBO.vs.CTRL	ENSMUSG00000027201	1136.52	-0.659459	0.0785662	9.76189e-18	2.66929e-16	2	Myef2	protein_coding	ENSMUST00000147105,ENSMUST00000137091,ENSMUST00000149911,ENSMUST00000129945,ENSMUST00000089825,ENSMUST00000110501,ENSMUST00000142718,ENSMUST00000067780,ENSMUST00000152367
COMBO.vs.CTRL	ENSMUSG00000004612	201.184	2.94139	0.356184	1.01712e-17	2.77778e-16	7	Nkg7	protein_coding	ENSMUST00000070518,ENSMUST00000206251,ENSMUST00000206741
COMBO.vs.CTRL	ENSMUSG00000026430	366.341	0.804028	0.0971259	1.02756e-17	2.80286e-16	1	Rassf5	protein_coding	ENSMUST00000212202,ENSMUST00000124796,ENSMUST00000027688,ENSMUST00000068564,ENSMUST00000112442
COMBO.vs.CTRL	ENSMUSG00000043154	890.238	-0.785169	0.0947195	1.07248e-17	2.91821e-16	9	Ppp2r3a	protein_coding	ENSMUST00000185887,ENSMUST00000185735,ENSMUST00000191226,ENSMUST00000185719,ENSMUST00000075941,ENSMUST00000066773,ENSMUST00000188612
RT.vs.CTRL	ENSMUSG00000042446	974.861	-0.63616	0.0758025	5.56996e-18	2.92274e-16	4	Zmym4	protein_coding	ENSMUST00000150467,ENSMUST00000123597,ENSMUST00000152952,ENSMUST00000151026,ENSMUST00000152489,ENSMUST00000129028,ENSMUST00000106108,ENSMUST00000154821,ENSMUST00000135003
RT.vs.CTRL	ENSMUSG00000057133	1335.46	-0.823456	0.100362	5.6427e-18	2.95374e-16	2	Chd6	protein_coding	ENSMUST00000125179,ENSMUST00000155918,ENSMUST00000137831,ENSMUST00000149866,ENSMUST00000138078,ENSMUST00000130265,ENSMUST00000155066,ENSMUST00000039782,ENSMUST00000134178,ENSMUST00000143081,ENSMUST00000137152
COMBO.vs.CTRL	ENSMUSG00000021822	3403.1	0.824192	0.0998901	1.10887e-17	3.01351e-16	14	Plau	protein_coding	ENSMUST00000022368
COMBO.vs.CTRL	ENSMUSG00000030016	1631.36	-0.773767	0.0933268	1.14752e-17	3.11473e-16	6	Zfp638	protein_coding	ENSMUST00000204120,ENSMUST00000032088,ENSMUST00000203324,ENSMUST00000204415,ENSMUST00000203891,ENSMUST00000203455,ENSMUST00000204378,ENSMUST00000203056,ENSMUST00000204713,ENSMUST00000204823,ENSMUST00000203534,ENSMUST00000203481,ENSMUST00000203273,ENSMUST00000204110,ENSMUST00000204580,ENSMUST00000205166,ENSMUST00000204202,ENSMUST00000113835,ENSMUST00000113836,ENSMUST00000204751,ENSMUST00000203806,…
COMBO.vs.CTRL	ENSMUSG00000051439	755.051	1.61618	0.203027	1.14907e-17	3.11512e-16	18	Cd14	protein_coding	ENSMUST00000061829
COMBO.vs.CTRL	ENSMUSG00000023051	305.226	0.881754	0.107652	1.15581e-17	3.12957e-16	15	Tarbp2	protein_coding	ENSMUST00000154948,ENSMUST00000142114,ENSMUST00000136968,ENSMUST00000131184,ENSMUST00000153171,ENSMUST00000023813,ENSMUST00000134033,ENSMUST00000150393,ENSMUST00000100168,ENSMUST00000149200,ENSMUST00000154451,ENSMUST00000146756,ENSMUST00000142194,ENSMUST00000141266
COMBO.vs.CTRL	ENSMUSG00000010095	2453.96	0.733364	0.0881251	1.15898e-17	3.13434e-16	19	Slc3a2	protein_coding	ENSMUST00000170157,ENSMUST00000205377,ENSMUST00000206895,ENSMUST00000206560,ENSMUST00000206598,ENSMUST00000010239,ENSMUST00000206797,ENSMUST00000205463,ENSMUST00000205538
COMBO.vs.CTRL	ENSMUSG00000061360	460.828	0.890662	0.108906	1.19038e-17	3.21533e-16	15	Phf5a	protein_coding	ENSMUST00000160415,ENSMUST00000023117
COMBO.vs.CTRL	ENSMUSG00000061755	1851.23	-0.884752	0.108128	1.20776e-17	3.25831e-16	5	Bod1l	protein_coding	ENSMUST00000202200,ENSMUST00000202908,ENSMUST00000201291,ENSMUST00000050556
COMBO.vs.CTRL	ENSMUSG00000024974	1920.55	-0.678264	0.0811869	1.22778e-17	3.30829e-16	19	Smc3	protein_coding	ENSMUST00000157053,ENSMUST00000025930,ENSMUST00000171083
RT.vs.CTRL	ENSMUSG00000005534	1881.93	-0.73281	0.088501	6.45048e-18	3.36031e-16	8	Insr	protein_coding	ENSMUST00000207100,ENSMUST00000207295,ENSMUST00000208839,ENSMUST00000139504,ENSMUST00000091291
RT.vs.CTRL	ENSMUSG00000034751	2766.16	-0.911156	0.112401	6.50705e-18	3.38163e-16	13	Mast4	protein_coding	ENSMUST00000164111,ENSMUST00000166726,ENSMUST00000166336,ENSMUST00000187024,ENSMUST00000185947,ENSMUST00000171791,ENSMUST00000167462,ENSMUST00000168226,ENSMUST00000099202,ENSMUST00000164211,ENSMUST00000171358,ENSMUST00000167058,ENSMUST00000191417,ENSMUST00000185314,ENSMUST00000172264,ENSMUST00000166867,ENSMUST00000169605,ENSMUST00000211607,ENSMUST00000194446
COMBO.vs.CTRL	ENSMUSG00000030144	352.923	2.05687	0.255839	1.25952e-17	3.38969e-16	6	Clec4d	protein_coding	ENSMUST00000032240,ENSMUST00000204826,ENSMUST00000203421
RT.vs.CTRL	ENSMUSG00000030647	542.813	1.07505	0.134734	6.70129e-18	3.47423e-16	7	Ndufc2	protein_coding	ENSMUST00000149122,ENSMUST00000032882
COMBO.vs.CTRL	ENSMUSG00000049130	393.94	1.05513	0.131944	1.32039e-17	3.54922e-16	7	C5ar1	protein_coding	ENSMUST00000050770,ENSMUST00000168818,ENSMUST00000209442
RT.vs.CTRL	ENSMUSG00000074749	392.213	-0.774063	0.0940462	6.87176e-18	3.55408e-16	2	Kiz	protein_coding	ENSMUST00000156232,ENSMUST00000099278,ENSMUST00000135595
COMBO.vs.CTRL	ENSMUSG00000021242	10414	0.791499	0.0958384	1.32597e-17	3.5599e-16	12	Npc2	protein_coding	ENSMUST00000021668
COMBO.vs.CTRL	ENSMUSG00000000743	1067.44	0.573641	0.0682395	1.33739e-17	3.5862e-16	8	Chmp1a	protein_coding	ENSMUST00000212107,ENSMUST00000167655,ENSMUST00000172336,ENSMUST00000000759
COMBO.vs.CTRL	ENSMUSG00000020873	601.604	0.684746	0.0821191	1.35343e-17	3.62047e-16	11	Slc35b1	protein_coding	ENSMUST00000141284,ENSMUST00000131193,ENSMUST00000146556,ENSMUST00000143090,ENSMUST00000021243
RT.vs.CTRL	ENSMUSG00000051747	921.151	-3.19908	0.374141	7.03773e-18	3.63123e-16	2	Ttn	protein_coding	ENSMUST00000150741,ENSMUST00000099980,ENSMUST00000111882,ENSMUST00000155365,ENSMUST00000152185,ENSMUST00000149616,ENSMUST00000190813,ENSMUST00000148747,ENSMUST00000137854,ENSMUST00000138542,ENSMUST00000156257,ENSMUST00000099981,ENSMUST00000011934,ENSMUST00000111846,ENSMUST00000134720,ENSMUST00000126515,ENSMUST00000140091,ENSMUST00000130915,ENSMUST00000139832,ENSMUST00000123804,ENSMUST00000142251,…
COMBO.vs.CTRL	ENSMUSG00000058503	730.589	-0.87356	0.106853	1.40565e-17	3.75562e-16	5	Fam133b	protein_coding	ENSMUST00000115527,ENSMUST00000195924,ENSMUST00000197082,ENSMUST00000196059,ENSMUST00000200354,ENSMUST00000196499,ENSMUST00000199666,ENSMUST00000198598
COMBO.vs.CTRL	ENSMUSG00000026771	735.541	-0.793807	0.0963127	1.49929e-17	4.001e-16	2	Spopl	protein_coding	ENSMUST00000195415,ENSMUST00000123843,ENSMUST00000136290,ENSMUST00000132484,ENSMUST00000132827,ENSMUST00000028110
RT.vs.CTRL	ENSMUSG00000064215	2306.62	0.925178	0.114615	7.80739e-18	4.01876e-16	12	Ifi27	protein_coding	ENSMUST00000066701,ENSMUST00000085065,ENSMUST00000076702,ENSMUST00000122905,ENSMUST00000079294,ENSMUST00000076788,ENSMUST00000148824,ENSMUST00000140838,ENSMUST00000153670
COMBO.vs.CTRL	ENSMUSG00000028885	414.244	1.1142	0.140561	1.52498e-17	4.06465e-16	4	Smpdl3b	protein_coding	ENSMUST00000030709
COMBO.vs.CTRL	ENSMUSG00000006057	800.327	0.850322	0.103879	1.55714e-17	4.14539e-16	11	Atp5g1	protein_coding	ENSMUST00000090541,ENSMUST00000107684,ENSMUST00000107686,ENSMUST00000178611
RT.vs.CTRL	ENSMUSG00000001642	428.996	0.831495	0.101982	8.10648e-18	4.1628e-16	6	Akr1b3	protein_coding	ENSMUST00000154655,ENSMUST00000136559,ENSMUST00000126991,ENSMUST00000201392,ENSMUST00000142761,ENSMUST00000102980
COMBO.vs.CTRL	ENSMUSG00000028676	1851.73	-0.692364	0.0833244	1.65633e-17	4.39889e-16	4	Srsf10	protein_coding	ENSMUST00000149878,ENSMUST00000129718,ENSMUST00000102544,ENSMUST00000105853,ENSMUST00000097844,ENSMUST00000030438,ENSMUST00000154447,ENSMUST00000129198,ENSMUST00000126641,ENSMUST00000142002
COMBO.vs.CTRL	ENSMUSG00000027326	734.661	-0.929762	0.114819	1.66018e-17	4.40383e-16	2	Casc5	protein_coding	ENSMUST00000152380,ENSMUST00000099542,ENSMUST00000028802,ENSMUST00000028799,ENSMUST00000153300
RT.vs.CTRL	ENSMUSG00000002228	354.972	0.886909	0.109595	8.69221e-18	4.453e-16	3	Ppm1j	protein_coding	ENSMUST00000197264,ENSMUST00000002298
COMBO.vs.CTRL	ENSMUSG00000032299	381.494	0.739719	0.0894361	1.70657e-17	4.51611e-16	9	Commd4	protein_coding	ENSMUST00000065358
COMBO.vs.CTRL	ENSMUSG00000028034	3536.01	-0.792184	0.0963797	1.83083e-17	4.8334e-16	3	Fubp1	protein_coding	ENSMUST00000196695,ENSMUST00000196739,ENSMUST00000198539,ENSMUST00000106121,ENSMUST00000199202,ENSMUST00000198046,ENSMUST00000199918,ENSMUST00000199199,ENSMUST00000200207,ENSMUST00000199127,ENSMUST00000199876,ENSMUST00000200056,ENSMUST00000197141,ENSMUST00000200452,ENSMUST00000198405,ENSMUST00000198227,ENSMUST00000196429,ENSMUST00000166984,ENSMUST00000200524,ENSMUST00000196062
COMBO.vs.CTRL	ENSMUSG00000024298	971.756	-0.917412	0.11331	1.86326e-17	4.91316e-16	17	Zfp871	protein_coding	ENSMUST00000168337,ENSMUST00000159086,ENSMUST00000057501
COMBO.vs.CTRL	ENSMUSG00000036097	2369.1	-0.884101	0.108742	1.86905e-17	4.92258e-16	19	Fam178a	protein_coding	ENSMUST00000096053
COMBO.vs.CTRL	ENSMUSG00000021298	114.808	1.45038	0.185106	1.87925e-17	4.94356e-16	12	Gpr132	protein_coding	ENSMUST00000021729
RT.vs.CTRL	ENSMUSG00000028086	460.693	-0.707479	0.0856833	9.72823e-18	4.97197e-16	3	Fbxw7	protein_coding	ENSMUST00000212597,ENSMUST00000029727,ENSMUST00000151410,ENSMUST00000107675,ENSMUST00000107678,ENSMUST00000107679
COMBO.vs.CTRL	ENSMUSG00000041058	1472.14	-1.07086	0.134933	1.91517e-17	5.03208e-16	4	Wwp1	protein_coding	ENSMUST00000035982,ENSMUST00000108246
COMBO.vs.CTRL	ENSMUSG00000052812	437.522	-1.0206	0.127818	1.92024e-17	5.03945e-16	12	Atad2b	protein_coding	ENSMUST00000045664
COMBO.vs.CTRL	ENSMUSG00000026786	1178.97	-0.64319	0.0772747	1.92944e-17	5.05759e-16	2	Apbb1ip	protein_coding	ENSMUST00000132993,ENSMUST00000148315,ENSMUST00000014290,ENSMUST00000131195
RT.vs.CTRL	ENSMUSG00000031592	3062.27	-0.709043	0.0859282	1.00382e-17	5.11829e-16	8	Pcm1	protein_coding	ENSMUST00000211090,ENSMUST00000210862,ENSMUST00000045218,ENSMUST00000211247
COMBO.vs.CTRL	ENSMUSG00000046245	412.297	0.884489	0.10887	1.9579e-17	5.12614e-16	5	Pilra	protein_coding	ENSMUST00000199028,ENSMUST00000058897,ENSMUST00000110980,ENSMUST00000130460,ENSMUST00000197586
RT.vs.CTRL	ENSMUSG00000038013	747.492	-0.598451	0.07167	1.06093e-17	5.38408e-16	11	Wipf2	protein_coding	ENSMUST00000148439,ENSMUST00000132006,ENSMUST00000142414,ENSMUST00000037480
COMBO.vs.CTRL	ENSMUSG00000003363	1039.84	0.840893	0.103061	2.08903e-17	5.45659e-16	7	Pld3	protein_coding	ENSMUST00000117611,ENSMUST00000150964,ENSMUST00000142981,ENSMUST00000143903,ENSMUST00000127240,ENSMUST00000117095,ENSMUST00000131106,ENSMUST00000155287
COMBO.vs.CTRL	ENSMUSG00000030341	1687.28	0.655072	0.0788897	2.14009e-17	5.57681e-16	6	Tnfrsf1a	protein_coding	ENSMUST00000134803,ENSMUST00000125880,ENSMUST00000131434,ENSMUST00000130257,ENSMUST00000144524,ENSMUST00000032491
COMBO.vs.CTRL	ENSMUSG00000014294	509.262	0.974783	0.121609	2.20039e-17	5.7205e-16	18	Ndufa2	protein_coding	ENSMUST00000014438
RT.vs.CTRL	ENSMUSG00000061436	890.16	-1.15579	0.146998	1.13769e-17	5.74666e-16	6	Hipk2	protein_coding	ENSMUST00000159894,ENSMUST00000160962,ENSMUST00000114855,ENSMUST00000159307,ENSMUST00000162359,ENSMUST00000161779,ENSMUST00000160360
RT.vs.CTRL	ENSMUSG00000096807	23.9331	-4.60972	0.544974	1.14523e-17	5.77124e-16	13	Hist1h2bm	protein_coding	ENSMUST00000110476
COMBO.vs.CTRL	ENSMUSG00000033883	592.54	-0.758856	0.0923073	2.28126e-17	5.92379e-16	3	D3Ertd254e	protein_coding	ENSMUST00000165956,ENSMUST00000205077,ENSMUST00000197653
RT.vs.CTRL	ENSMUSG00000022811	1338.93	-0.503445	0.0598564	1.17983e-17	5.93178e-16	16	Zfp148	protein_coding	ENSMUST00000089677,ENSMUST00000165418
COMBO.vs.CTRL	ENSMUSG00000031433	241.05	-0.849272	0.104364	2.33677e-17	6.06084e-16	X	Rbm41	protein_coding	ENSMUST00000148703,ENSMUST00000113011,ENSMUST00000033810,ENSMUST00000113007,ENSMUST00000135126,ENSMUST00000138635,ENSMUST00000087400
RT.vs.CTRL	ENSMUSG00000109864	36.1399	-3.1268	0.368652	1.23842e-17	6.19757e-16	10	Eid3	protein_coding	ENSMUST00000211623
COMBO.vs.CTRL	ENSMUSG00000028790	2345.6	-0.414361	0.0492966	2.41283e-17	6.24352e-16	4	Khdrbs1	protein_coding	ENSMUST00000129342,ENSMUST00000066257,ENSMUST00000139936,ENSMUST00000139281
COMBO.vs.CTRL	ENSMUSG00000027160	469.491	-0.929182	0.115401	2.43001e-17	6.28064e-16	2	Ccdc34	protein_coding	ENSMUST00000150183,ENSMUST00000028580,ENSMUST00000127630,ENSMUST00000078939,ENSMUST00000152930,ENSMUST00000126990,ENSMUST00000155110
COMBO.vs.CTRL	ENSMUSG00000030107	816.895	1.58099	0.201394	2.46351e-17	6.35241e-16	6	Usp18	protein_coding	ENSMUST00000032198,ENSMUST00000203250,ENSMUST00000204926,ENSMUST00000204710
RT.vs.CTRL	ENSMUSG00000022897	1077.65	-0.550017	0.0657837	1.35377e-17	6.75914e-16	16	Dyrk1a	protein_coding	ENSMUST00000119878,ENSMUST00000122284,ENSMUST00000139250,ENSMUST00000155791,ENSMUST00000023614,ENSMUST00000134383
COMBO.vs.CTRL	ENSMUSG00000029647	1427.47	-0.759432	0.0925752	2.62998e-17	6.77381e-16	5	Pan3	protein_coding	ENSMUST00000202559,ENSMUST00000176466,ENSMUST00000176202,ENSMUST00000176753,ENSMUST00000177465,ENSMUST00000202884,ENSMUST00000202732,ENSMUST00000175807,ENSMUST00000176856,ENSMUST00000176817,ENSMUST00000176553,ENSMUST00000176596,ENSMUST00000176600,ENSMUST00000201248,ENSMUST00000201799,ENSMUST00000176505,ENSMUST00000177328,ENSMUST00000177327,ENSMUST00000200885,ENSMUST00000177496,ENSMUST00000176806,…
RT.vs.CTRL	ENSMUSG00000032369	640.999	0.752775	0.0921638	1.38932e-17	6.90475e-16	9	Plscr1	protein_coding	ENSMUST00000093801,ENSMUST00000187952,ENSMUST00000186364
RT.vs.CTRL	ENSMUSG00000029313	2385.34	-0.618507	0.0745391	1.41997e-17	7.04091e-16	5	Aff1	protein_coding	ENSMUST00000152145,ENSMUST00000126335,ENSMUST00000031256,ENSMUST00000153165,ENSMUST00000054979
RT.vs.CTRL	ENSMUSG00000038774	1131.86	-0.649077	0.0785058	1.43708e-17	7.10942e-16	10	Ascc3	protein_coding	ENSMUST00000035606
RT.vs.CTRL	ENSMUSG00000046876	638.979	-0.865732	0.107546	1.44927e-17	7.15338e-16	13	Atxn1	protein_coding	ENSMUST00000167708,ENSMUST00000091628,ENSMUST00000180110
COMBO.vs.CTRL	ENSMUSG00000054766	3633.44	-0.491809	0.0588777	2.92148e-17	7.50715e-16	2	Set	protein_coding	ENSMUST00000147590,ENSMUST00000137291,ENSMUST00000125824,ENSMUST00000149578,ENSMUST00000067996,ENSMUST00000134364,ENSMUST00000102866
COMBO.vs.CTRL	ENSMUSG00000041997	1582.69	-0.599848	0.0722824	2.9484e-17	7.55882e-16	2	Tlk1	protein_coding	ENSMUST00000038584,ENSMUST00000135128,ENSMUST00000133734,ENSMUST00000152738,ENSMUST00000124629,ENSMUST00000132542,ENSMUST00000141707
RT.vs.CTRL	ENSMUSG00000070493	604.847	0.905217	0.113083	1.55698e-17	7.61549e-16	5	Chchd2	protein_coding	ENSMUST00000094280,ENSMUST00000131645
RT.vs.CTRL	ENSMUSG00000036568	542.422	-0.676146	0.0821446	1.56763e-17	7.65025e-16	17	Gltscr1l	protein_coding	ENSMUST00000040624
COMBO.vs.CTRL	ENSMUSG00000038690	1410.27	0.75125	0.091679	2.99542e-17	7.67048e-16	5	Atp5j2	protein_coding	ENSMUST00000037056,ENSMUST00000162360,ENSMUST00000161741,ENSMUST00000200584,ENSMUST00000161845
COMBO.vs.CTRL	ENSMUSG00000042446	974.861	-0.573538	0.0690102	3.00054e-17	7.67473e-16	4	Zmym4	protein_coding	ENSMUST00000150467,ENSMUST00000123597,ENSMUST00000152952,ENSMUST00000151026,ENSMUST00000152489,ENSMUST00000129028,ENSMUST00000106108,ENSMUST00000154821,ENSMUST00000135003
COMBO.vs.CTRL	ENSMUSG00000005510	551.711	0.622171	0.0751432	3.09979e-17	7.91035e-16	2	Ndufs3	protein_coding	ENSMUST00000005647,ENSMUST00000140248,ENSMUST00000152059,ENSMUST00000139400,ENSMUST00000144683,ENSMUST00000123426
RT.vs.CTRL	ENSMUSG00000030403	2390.41	0.721164	0.0881513	1.63072e-17	7.94023e-16	7	Vasp	protein_coding	ENSMUST00000162717,ENSMUST00000032561,ENSMUST00000161488,ENSMUST00000206229
COMBO.vs.CTRL	ENSMUSG00000004393	704.625	0.589973	0.071129	3.20028e-17	8.14804e-16	11	Ddx56	protein_coding	ENSMUST00000139073,ENSMUST00000151446,ENSMUST00000004507,ENSMUST00000155874
COMBO.vs.CTRL	ENSMUSG00000025782	457.326	-0.670051	0.0812623	3.20956e-17	8.1623e-16	2	Taf3	protein_coding	ENSMUST00000114909,ENSMUST00000114907,ENSMUST00000129720,ENSMUST00000114906,ENSMUST00000026888
COMBO.vs.CTRL	ENSMUSG00000037580	145.048	0.98063	0.12323	3.35111e-17	8.51251e-16	14	Gch1	protein_coding	ENSMUST00000089959
COMBO.vs.CTRL	ENSMUSG00000034610	1202.1	-0.769996	0.0943049	3.36489e-17	8.53774e-16	4	Zcchc11	protein_coding	ENSMUST00000151349,ENSMUST00000106673,ENSMUST00000127602,ENSMUST00000128042,ENSMUST00000097925,ENSMUST00000153916,ENSMUST00000155068,ENSMUST00000043368,ENSMUST00000145590,ENSMUST00000138809,ENSMUST00000138088
COMBO.vs.CTRL	ENSMUSG00000044337	1104.72	1.4371	0.185259	3.38153e-17	8.57014e-16	1	Ackr3	protein_coding	ENSMUST00000065587,ENSMUST00000159654
COMBO.vs.CTRL	ENSMUSG00000039191	2467.87	-0.663101	0.0804886	3.53817e-17	8.94669e-16	5	Rbpj	protein_coding	ENSMUST00000200856,ENSMUST00000201701,ENSMUST00000201912,ENSMUST00000037618,ENSMUST00000201928,ENSMUST00000202476,ENSMUST00000201721,ENSMUST00000087360,ENSMUST00000202092,ENSMUST00000201883,ENSMUST00000201991,ENSMUST00000113865
COMBO.vs.CTRL	ENSMUSG00000020395	90.7233	2.01212	0.254503	3.57496e-17	9.02941e-16	11	Itk	protein_coding	ENSMUST00000155991,ENSMUST00000109237,ENSMUST00000020664,ENSMUST00000101306
COMBO.vs.CTRL	ENSMUSG00000022191	1589.78	-0.558736	0.0673389	3.58723e-17	9.03982e-16	15	Drosha	protein_coding	ENSMUST00000169061,ENSMUST00000141010,ENSMUST00000150211,ENSMUST00000147647,ENSMUST00000141706,ENSMUST00000129031,ENSMUST00000090292,ENSMUST00000156594
COMBO.vs.CTRL	ENSMUSG00000031444	260.242	1.62562	0.207892	3.60318e-17	9.06972e-16	8	F10	protein_coding	ENSMUST00000128418,ENSMUST00000123768,ENSMUST00000152034,ENSMUST00000033821,ENSMUST00000063820
RT.vs.CTRL	ENSMUSG00000022914	1364.3	-0.845434	0.105225	1.92555e-17	9.33376e-16	16	Brwd1	protein_coding	ENSMUST00000153398,ENSMUST00000113827,ENSMUST00000157037,ENSMUST00000126629,ENSMUST00000147655,ENSMUST00000127777,ENSMUST00000148432,ENSMUST00000152197,ENSMUST00000113829,ENSMUST00000124370,ENSMUST00000130823,ENSMUST00000156622,ENSMUST00000023631,ENSMUST00000131322,ENSMUST00000139566,ENSMUST00000099502
COMBO.vs.CTRL	ENSMUSG00000024665	485.601	-1.32192	0.171165	3.88336e-17	9.74178e-16	19	Fads2	protein_coding	ENSMUST00000025567
COMBO.vs.CTRL	ENSMUSG00000094942	138.943	-1.23454	0.159517	3.8897e-17	9.74666e-16	13	Gm3604	protein_coding	ENSMUST00000107989,ENSMUST00000187656,ENSMUST00000202194
COMBO.vs.CTRL	ENSMUSG00000030830	786.496	1.08511	0.138496	3.89659e-17	9.75291e-16	7	Itgal	protein_coding	ENSMUST00000106306,ENSMUST00000170971,ENSMUST00000117762,ENSMUST00000120857,ENSMUST00000205695,ENSMUST00000118405
COMBO.vs.CTRL	ENSMUSG00000004446	578.292	0.801318	0.0987739	4.14213e-17	1.03441e-15	6	Bid	protein_coding	ENSMUST00000160684,ENSMUST00000004560,ENSMUST00000125915,ENSMUST00000145948,ENSMUST00000161594
COMBO.vs.CTRL	ENSMUSG00000048118	691.969	-0.804607	0.0992197	4.15399e-17	1.03621e-15	12	Arid4a	protein_coding	ENSMUST00000135709,ENSMUST00000134718,ENSMUST00000125125,ENSMUST00000046305
RT.vs.CTRL	ENSMUSG00000032046	774.37	0.58459	0.0706257	2.16444e-17	1.04682e-15	2	Abhd12	protein_coding	ENSMUST00000141899,ENSMUST00000138608,ENSMUST00000056149,ENSMUST00000155119,ENSMUST00000129228,ENSMUST00000145826,ENSMUST00000156641
RT.vs.CTRL	ENSMUSG00000003438	425.902	0.692483	0.0847138	2.19419e-17	1.05648e-15	7	Timm50	protein_coding	ENSMUST00000136427,ENSMUST00000151990,ENSMUST00000081946,ENSMUST00000135220,ENSMUST00000134263,ENSMUST00000131849
COMBO.vs.CTRL	ENSMUSG00000014601	999.345	0.601471	0.0728831	4.30724e-17	1.07202e-15	3	Strip1	protein_coding	ENSMUST00000064759,ENSMUST00000197192,ENSMUST00000200049,ENSMUST00000196416,ENSMUST00000198424
COMBO.vs.CTRL	ENSMUSG00000024399	100.845	1.56566	0.201424	4.30592e-17	1.07202e-15	17	Ltb	protein_coding	ENSMUST00000173510,ENSMUST00000173600,ENSMUST00000025262
COMBO.vs.CTRL	ENSMUSG00000004267	664.696	1.06028	0.135174	4.36338e-17	1.08455e-15	6	Eno2	protein_coding	ENSMUST00000138770,ENSMUST00000128598,ENSMUST00000135626,ENSMUST00000146712,ENSMUST00000004378,ENSMUST00000125436,ENSMUST00000147004,ENSMUST00000128701,ENSMUST00000204896,ENSMUST00000147307,ENSMUST00000112476,ENSMUST00000139763,ENSMUST00000151214,ENSMUST00000127274,ENSMUST00000156033,ENSMUST00000149652
COMBO.vs.CTRL	ENSMUSG00000052748	426.55	-0.959894	0.120788	4.36735e-17	1.08455e-15	1	Swt1	protein_coding	ENSMUST00000129939,ENSMUST00000139244,ENSMUST00000141977,ENSMUST00000111883,ENSMUST00000185247,ENSMUST00000189595,ENSMUST00000138095,ENSMUST00000124880,ENSMUST00000064771,ENSMUST00000131312
RT.vs.CTRL	ENSMUSG00000023004	1411.15	0.88338	0.110775	2.33966e-17	1.12153e-15	15	Tuba1b	protein_coding	ENSMUST00000140969,ENSMUST00000077577
COMBO.vs.CTRL	ENSMUSG00000025491	648.35	1.06486	0.13596	4.62349e-17	1.14559e-15	7	Ifitm1	protein_coding	ENSMUST00000106042,ENSMUST00000106040,ENSMUST00000026564
RT.vs.CTRL	ENSMUSG00000003200	941.446	0.579612	0.0700919	2.3971e-17	1.14653e-15	17	Sh3gl1	protein_coding	ENSMUST00000003268
COMBO.vs.CTRL	ENSMUSG00000040883	175.899	1.15983	0.149628	4.76747e-17	1.17995e-15	9	Tmem205	protein_coding	ENSMUST00000178988,ENSMUST00000046831
COMBO.vs.CTRL	ENSMUSG00000023272	494.83	0.756272	0.0929847	4.7988e-17	1.18638e-15	15	Creld2	protein_coding	ENSMUST00000024042
RT.vs.CTRL	ENSMUSG00000039473	1041.57	-0.604745	0.0733924	2.55684e-17	1.22023e-15	16	Ubn1	protein_coding	ENSMUST00000052449
RT.vs.CTRL	ENSMUSG00000055024	2196.81	-0.745812	0.0920683	2.56568e-17	1.22175e-15	15	Ep300	protein_coding	ENSMUST00000187776,ENSMUST00000206431,ENSMUST00000185967,ENSMUST00000189338,ENSMUST00000185375,ENSMUST00000068387,ENSMUST00000190035,ENSMUST00000206936,ENSMUST00000205816,ENSMUST00000206833
COMBO.vs.CTRL	ENSMUSG00000022992	332.087	0.680756	0.0831611	4.96e-17	1.22487e-15	15	Kansl2	protein_coding	ENSMUST00000023727,ENSMUST00000116400
COMBO.vs.CTRL	ENSMUSG00000029207	1380.01	-0.716686	0.0878678	5.11885e-17	1.26269e-15	5	Apbb2	protein_coding	ENSMUST00000160775,ENSMUST00000162955,ENSMUST00000159786,ENSMUST00000159847,ENSMUST00000162382,ENSMUST00000162401,ENSMUST00000161879,ENSMUST00000162994,ENSMUST00000160870,ENSMUST00000161716,ENSMUST00000159357,ENSMUST00000161771,ENSMUST00000160063,ENSMUST00000161936,ENSMUST00000160185,ENSMUST00000160103,ENSMUST00000087256,ENSMUST00000159512,ENSMUST00000162366,ENSMUST00000201776,ENSMUST00000162349
COMBO.vs.CTRL	ENSMUSG00000026987	1350.58	-0.871935	0.108777	5.27319e-17	1.29643e-15	2	Baz2b	protein_coding	ENSMUST00000147476,ENSMUST00000137480,ENSMUST00000151756,ENSMUST00000135722,ENSMUST00000153711,ENSMUST00000153136,ENSMUST00000134908,ENSMUST00000130637,ENSMUST00000129124,ENSMUST00000144893,ENSMUST00000152639,ENSMUST00000090925,ENSMUST00000112550,ENSMUST00000138089
COMBO.vs.CTRL	ENSMUSG00000029290	876.202	-0.793223	0.0980437	5.26964e-17	1.29643e-15	5	Zfp326	protein_coding	ENSMUST00000147683,ENSMUST00000135374,ENSMUST00000136558,ENSMUST00000031227,ENSMUST00000133155,ENSMUST00000150109,ENSMUST00000150440,ENSMUST00000135215,ENSMUST00000138615
RT.vs.CTRL	ENSMUSG00000029198	1039.01	0.798851	0.0994334	2.82618e-17	1.33989e-15	5	Grpel1	protein_coding	ENSMUST00000031099
COMBO.vs.CTRL	ENSMUSG00000000826	2396.19	0.412401	0.0496343	5.50388e-17	1.35165e-15	2	Dnajc5	protein_coding	ENSMUST00000072334,ENSMUST00000108796,ENSMUST00000108797,ENSMUST00000141523,ENSMUST00000116365,ENSMUST00000152578
COMBO.vs.CTRL	ENSMUSG00000038369	1579.66	-0.566761	0.0688285	5.87176e-17	1.4404e-15	2	Ncoa6	protein_coding	ENSMUST00000146942,ENSMUST00000143909,ENSMUST00000109669,ENSMUST00000109670,ENSMUST00000141928,ENSMUST00000043126,ENSMUST00000123293,ENSMUST00000134508
RT.vs.CTRL	ENSMUSG00000020255	1193.63	-0.969753	0.12334	3.16383e-17	1.49342e-15	10	D10Wsu102e	protein_coding	ENSMUST00000020488
RT.vs.CTRL	ENSMUSG00000006699	5649.98	0.482279	0.0580539	3.1874e-17	1.49909e-15	4	Cdc42	protein_coding	ENSMUST00000030417,ENSMUST00000051477
RT.vs.CTRL	ENSMUSG00000066152	520.88	0.866088	0.108908	3.18969e-17	1.49909e-15	4	Slc31a2	protein_coding	ENSMUST00000107467,ENSMUST00000084530,ENSMUST00000107468
COMBO.vs.CTRL	ENSMUSG00000095742	262.299	-1.67799	0.215958	6.17317e-17	1.51266e-15	JH584295.1	CAAA01147332.1	protein_coding	ENSMUST00000179436
COMBO.vs.CTRL	ENSMUSG00000053687	238.437	1.21014	0.157383	6.25572e-17	1.5312e-15	8	Dpep2	protein_coding	ENSMUST00000150001,ENSMUST00000034373,ENSMUST00000149057,ENSMUST00000117555,ENSMUST00000081998
RT.vs.CTRL	ENSMUSG00000070808	483.613	-0.840734	0.105475	3.35155e-17	1.56834e-15	7	Gltscr1	protein_coding	ENSMUST00000094821,ENSMUST00000209251,ENSMUST00000210713,ENSMUST00000210781
RT.vs.CTRL	ENSMUSG00000003873	389.532	0.728546	0.0901051	3.36547e-17	1.57145e-15	7	Bax	protein_coding	ENSMUST00000210392,ENSMUST00000211195,ENSMUST00000033093,ENSMUST00000211365,ENSMUST00000210019,ENSMUST00000211615
COMBO.vs.CTRL	ENSMUSG00000079442	673.08	0.619659	0.0756313	6.46925e-17	1.58172e-15	2	St6galnac4	protein_coding	ENSMUST00000102818,ENSMUST00000192934,ENSMUST00000179989,ENSMUST00000146557,ENSMUST00000123080
COMBO.vs.CTRL	ENSMUSG00000021044	197.659	1.06731	0.137129	6.705e-17	1.63756e-15	12	Adck1	protein_coding	ENSMUST00000101165,ENSMUST00000166940
RT.vs.CTRL	ENSMUSG00000026674	3540.33	-0.673118	0.0827434	3.56821e-17	1.66253e-15	1	Ddr2	protein_coding	ENSMUST00000194690,ENSMUST00000192312,ENSMUST00000195867,ENSMUST00000194619,ENSMUST00000170800,ENSMUST00000027985
RT.vs.CTRL	ENSMUSG00000006005	4783.97	-0.7762	0.096745	3.73526e-17	1.72918e-15	1	Tpr	protein_coding	ENSMUST00000124484,ENSMUST00000151563,ENSMUST00000150752,ENSMUST00000147769,ENSMUST00000131701,ENSMUST00000141827,ENSMUST00000132257,ENSMUST00000124973,ENSMUST00000152967,ENSMUST00000130779,ENSMUST00000119161,ENSMUST00000132522,ENSMUST00000128417,ENSMUST00000138718
COMBO.vs.CTRL	ENSMUSG00000034377	2241.09	-0.764055	0.094663	7.57084e-17	1.84496e-15	17	Tulp4	protein_coding	ENSMUST00000149756,ENSMUST00000152672,ENSMUST00000142030,ENSMUST00000151732,ENSMUST00000144124,ENSMUST00000039655,ENSMUST00000141059,ENSMUST00000126982,ENSMUST00000137063,ENSMUST00000145340,ENSMUST00000146758,ENSMUST00000149838
COMBO.vs.CTRL	ENSMUSG00000015377	289.877	1.31858	0.172675	7.70001e-17	1.87027e-15	15	Dennd6b	protein_coding	ENSMUST00000078953
COMBO.vs.CTRL	ENSMUSG00000050370	385.107	1.42332	0.186161	7.87502e-17	1.9086e-15	19	Ch25h	protein_coding	ENSMUST00000050562
RT.vs.CTRL	ENSMUSG00000043154	890.238	-0.835017	0.105036	4.16297e-17	1.91896e-15	9	Ppp2r3a	protein_coding	ENSMUST00000185887,ENSMUST00000185735,ENSMUST00000191226,ENSMUST00000185719,ENSMUST00000075941,ENSMUST00000066773,ENSMUST00000188612
COMBO.vs.CTRL	ENSMUSG00000038650	1855.77	0.747196	0.0924934	8.00303e-17	1.9375e-15	7	Rnh1	protein_coding	ENSMUST00000210314,ENSMUST00000209378,ENSMUST00000210979,ENSMUST00000106033,ENSMUST00000167493
COMBO.vs.CTRL	ENSMUSG00000079560	475.301	-0.891522	0.112245	8.10359e-17	1.95971e-15	6	Hoxa3	protein_coding	ENSMUST00000142764,ENSMUST00000134831,ENSMUST00000114434,ENSMUST00000148446
COMBO.vs.CTRL	ENSMUSG00000027131	531.721	0.732354	0.0905631	8.23467e-17	1.98924e-15	2	Emc4	protein_coding	ENSMUST00000153967,ENSMUST00000028551
COMBO.vs.CTRL	ENSMUSG00000024885	260.896	0.878038	0.110394	8.29171e-17	2.00084e-15	19	Aldh3b1	protein_coding	ENSMUST00000051803
RT.vs.CTRL	ENSMUSG00000037373	1853.77	0.605618	0.0740871	4.3786e-17	2.01406e-15	5	Ctbp1	protein_coding	ENSMUST00000201575,ENSMUST00000202190,ENSMUST00000202962,ENSMUST00000200899,ENSMUST00000201275,ENSMUST00000202868,ENSMUST00000202632,ENSMUST00000201372,ENSMUST00000201514,ENSMUST00000079746,ENSMUST00000202820,ENSMUST00000202135
COMBO.vs.CTRL	ENSMUSG00000026177	333.004	1.46895	0.192036	8.49389e-17	2.0474e-15	1	Slc11a1	protein_coding	ENSMUST00000136786,ENSMUST00000187516,ENSMUST00000134189,ENSMUST00000027368,ENSMUST00000155865,ENSMUST00000135137,ENSMUST00000127487,ENSMUST00000147233,ENSMUST00000149166,ENSMUST00000133896,ENSMUST00000131511
RT.vs.CTRL	ENSMUSG00000029647	1427.47	-0.816267	0.102578	4.5531e-17	2.08988e-15	5	Pan3	protein_coding	ENSMUST00000202559,ENSMUST00000176466,ENSMUST00000176202,ENSMUST00000176753,ENSMUST00000177465,ENSMUST00000202884,ENSMUST00000202732,ENSMUST00000175807,ENSMUST00000176856,ENSMUST00000176817,ENSMUST00000176553,ENSMUST00000176596,ENSMUST00000176600,ENSMUST00000201248,ENSMUST00000201799,ENSMUST00000176505,ENSMUST00000177328,ENSMUST00000177327,ENSMUST00000200885,ENSMUST00000177496,ENSMUST00000176806,…
COMBO.vs.CTRL	ENSMUSG00000040651	835.585	-0.84834	0.106342	8.70006e-17	2.09254e-15	14	Fam208a	protein_coding	ENSMUST00000022450
RT.vs.CTRL	ENSMUSG00000018750	1336.81	-0.637637	0.0783448	4.59889e-17	2.10643e-15	11	Zbtb4	protein_coding	ENSMUST00000108642,ENSMUST00000108640,ENSMUST00000108639,ENSMUST00000108638,ENSMUST00000153943,ENSMUST00000132528,ENSMUST00000156932
COMBO.vs.CTRL	ENSMUSG00000044147	2796.39	-0.458867	0.0557278	8.9078e-17	2.14019e-15	12	Arf6	protein_coding	ENSMUST00000050063
COMBO.vs.CTRL	ENSMUSG00000003484	85.3559	1.56193	0.203441	8.93574e-17	2.14458e-15	8	Cyp4f18	protein_coding	ENSMUST00000125448,ENSMUST00000141975,ENSMUST00000003574
COMBO.vs.CTRL	ENSMUSG00000022415	342.066	1.0435	0.134304	8.97008e-17	2.15049e-15	15	Syngr1	protein_coding	ENSMUST00000009728,ENSMUST00000143928,ENSMUST00000135727,ENSMUST00000009727
RT.vs.CTRL	ENSMUSG00000034101	655.67	-0.61778	0.0757805	4.80128e-17	2.19448e-15	2	Ctnnd1	protein_coding	ENSMUST00000111697,ENSMUST00000111696,ENSMUST00000111695,ENSMUST00000111694,ENSMUST00000111693,ENSMUST00000111692,ENSMUST00000111691,ENSMUST00000111690,ENSMUST00000111670,ENSMUST00000111675,ENSMUST00000111677,ENSMUST00000111698,ENSMUST00000150940,ENSMUST00000099941,ENSMUST00000067232,ENSMUST00000126092,ENSMUST00000111678,ENSMUST00000111684,ENSMUST00000111685,ENSMUST00000111686,ENSMUST00000111687,…
COMBO.vs.CTRL	ENSMUSG00000050777	149.299	1.04602	0.134721	9.17077e-17	2.19623e-15	1	Tmem37	protein_coding	ENSMUST00000056089
COMBO.vs.CTRL	ENSMUSG00000035401	975.058	-0.69758	0.0861469	9.32885e-17	2.23168e-15	7	Emsy	protein_coding	ENSMUST00000205911,ENSMUST00000206619,ENSMUST00000038359,ENSMUST00000205276,ENSMUST00000206256,ENSMUST00000206565,ENSMUST00000205485,ENSMUST00000205886,ENSMUST00000205331,ENSMUST00000206611,ENSMUST00000205513,ENSMUST00000206813,ENSMUST00000206626
RT.vs.CTRL	ENSMUSG00000026605	1803.01	-1.14547	0.149079	4.90263e-17	2.23607e-15	1	Cenpf	protein_coding	ENSMUST00000165663,ENSMUST00000165798,ENSMUST00000165962,ENSMUST00000194165,ENSMUST00000171929,ENSMUST00000194624
COMBO.vs.CTRL	ENSMUSG00000032596	1454.21	0.864268	0.108683	9.39195e-17	2.24435e-15	9	Uba7	protein_coding	ENSMUST00000176673,ENSMUST00000176842,ENSMUST00000177494,ENSMUST00000176743,ENSMUST00000175933,ENSMUST00000176478,ENSMUST00000177392,ENSMUST00000176858,ENSMUST00000177039,ENSMUST00000176340,ENSMUST00000177096,ENSMUST00000177071,ENSMUST00000035216,ENSMUST00000075082,ENSMUST00000176037
RT.vs.CTRL	ENSMUSG00000034832	1445.26	-0.954032	0.122033	5.00111e-17	2.27619e-15	6	Tet3	protein_coding	ENSMUST00000056191,ENSMUST00000205921,ENSMUST00000190295,ENSMUST00000089622,ENSMUST00000186548
COMBO.vs.CTRL	ENSMUSG00000030720	820.371	0.543672	0.0664094	9.63649e-17	2.30031e-15	7	Cln3	protein_coding	ENSMUST00000150311,ENSMUST00000150917,ENSMUST00000134406,ENSMUST00000032962,ENSMUST00000134498,ENSMUST00000128970,ENSMUST00000147086,ENSMUST00000150587,ENSMUST00000128225,ENSMUST00000138285,ENSMUST00000124177,ENSMUST00000084589,ENSMUST00000153790,ENSMUST00000098036,ENSMUST00000134246,ENSMUST00000125508,ENSMUST00000128049,ENSMUST00000116269,ENSMUST00000139766
RT.vs.CTRL	ENSMUSG00000063382	2082.34	-0.777394	0.0973782	5.11335e-17	2.32238e-15	9	Bcl9l	protein_coding	ENSMUST00000074989
RT.vs.CTRL	ENSMUSG00000015341	1009.98	0.598714	0.0733632	5.15015e-17	2.33419e-15	8	Golga7	protein_coding	ENSMUST00000135646,ENSMUST00000121783,ENSMUST00000051094,ENSMUST00000211602
COMBO.vs.CTRL	ENSMUSG00000026782	515.079	-0.765412	0.0952516	1.00314e-16	2.38431e-15	1	Abi2	protein_coding	ENSMUST00000052332,ENSMUST00000189649,ENSMUST00000189082,ENSMUST00000189980,ENSMUST00000188594,ENSMUST00000187400,ENSMUST00000185788,ENSMUST00000188618,ENSMUST00000186097,ENSMUST00000187709,ENSMUST00000191493,ENSMUST00000190158
COMBO.vs.CTRL	ENSMUSG00000046562	833.843	0.503211	0.0613847	1.03163e-16	2.4494e-15	5	Unc119b	protein_coding	ENSMUST00000060798,ENSMUST00000153403,ENSMUST00000137140
COMBO.vs.CTRL	ENSMUSG00000037795	790.515	-0.799662	0.0999306	1.03313e-16	2.45034e-15	5	N4bp2	protein_coding	ENSMUST00000200843,ENSMUST00000201615,ENSMUST00000202934,ENSMUST00000201044,ENSMUST00000201489,ENSMUST00000087264,ENSMUST00000201503,ENSMUST00000202411,ENSMUST00000202817
RT.vs.CTRL	ENSMUSG00000080316	1818.46	-1.22408	0.16058	5.49677e-17	2.48608e-15	17	Spaca6	protein_coding	ENSMUST00000177859,ENSMUST00000012759,ENSMUST00000133912,ENSMUST00000178888,ENSMUST00000154301,ENSMUST00000178056,ENSMUST00000150302,ENSMUST00000052338,ENSMUST00000155293,ENSMUST00000137228,ENSMUST00000172097,ENSMUST00000178408,ENSMUST00000179350,ENSMUST00000139969
COMBO.vs.CTRL	ENSMUSG00000020946	1566.2	0.465902	0.0567381	1.05063e-16	2.48918e-15	11	Gosr2	protein_coding	ENSMUST00000145265,ENSMUST00000021329,ENSMUST00000107013
COMBO.vs.CTRL	ENSMUSG00000032481	3198.77	-0.533041	0.0652064	1.11171e-16	2.62858e-15	9	Smarcc1	protein_coding	ENSMUST00000197480,ENSMUST00000198211,ENSMUST00000198667,ENSMUST00000200426,ENSMUST00000098355,ENSMUST00000088716,ENSMUST00000200237,ENSMUST00000197984,ENSMUST00000199896
COMBO.vs.CTRL	ENSMUSG00000034908	1764.48	0.615393	0.0756919	1.11184e-16	2.62858e-15	9	Sidt2	protein_coding	ENSMUST00000160618,ENSMUST00000160911,ENSMUST00000160598,ENSMUST00000160670,ENSMUST00000162072,ENSMUST00000162379,ENSMUST00000038488,ENSMUST00000114573,ENSMUST00000161042,ENSMUST00000159033,ENSMUST00000161606,ENSMUST00000160138,ENSMUST00000162529,ENSMUST00000160927
COMBO.vs.CTRL	ENSMUSG00000056888	423.75	0.996103	0.127865	1.12262e-16	2.65125e-15	10	Glipr1	protein_coding	ENSMUST00000161870,ENSMUST00000162508,ENSMUST00000174201,ENSMUST00000159550,ENSMUST00000074805
COMBO.vs.CTRL	ENSMUSG00000020680	1631.97	-0.488188	0.0596118	1.16698e-16	2.75016e-15	11	Taf15	protein_coding	ENSMUST00000021018,ENSMUST00000152405,ENSMUST00000126134,ENSMUST00000133170,ENSMUST00000134185
COMBO.vs.CTRL	ENSMUSG00000053205	76.6948	-1.19374	0.156722	1.17493e-16	2.76594e-15	14	Styx	protein_coding	ENSMUST00000111835
COMBO.vs.CTRL	ENSMUSG00000081534	1186.07	0.871619	0.11011	1.1845e-16	2.78551e-15	15	Slc48a1	protein_coding	ENSMUST00000117892,ENSMUST00000135073
RT.vs.CTRL	ENSMUSG00000023235	231.765	-1.00961	0.130355	6.27465e-17	2.83198e-15	8	Ccl25	protein_coding	ENSMUST00000069762,ENSMUST00000136191,ENSMUST00000127460,ENSMUST00000110982,ENSMUST00000024004,ENSMUST00000207839,ENSMUST00000155797,ENSMUST00000207925,ENSMUST00000098949,ENSMUST00000153254
COMBO.vs.CTRL	ENSMUSG00000059040	1029.54	1.08775	0.141564	1.26753e-16	2.97763e-15	18	Eno1b	protein_coding	ENSMUST00000076155
COMBO.vs.CTRL	ENSMUSG00000047415	78.3612	2.05239	0.26491	1.27046e-16	2.98134e-15	12	Gpr68	protein_coding	ENSMUST00000110066,ENSMUST00000110065,ENSMUST00000053668,ENSMUST00000124459,ENSMUST00000128306,ENSMUST00000135684
COMBO.vs.CTRL	ENSMUSG00000022119	1416.47	-0.710351	0.0882481	1.28041e-16	2.99835e-15	14	Rbm26	protein_coding	ENSMUST00000163499,ENSMUST00000100327,ENSMUST00000172122,ENSMUST00000022715,ENSMUST00000163545
RT.vs.CTRL	ENSMUSG00000020680	1631.97	-0.533398	0.0651878	6.72222e-17	3.01077e-15	11	Taf15	protein_coding	ENSMUST00000021018,ENSMUST00000152405,ENSMUST00000126134,ENSMUST00000133170,ENSMUST00000134185
RT.vs.CTRL	ENSMUSG00000038664	1734.53	-1.08852	0.141737	6.72649e-17	3.01077e-15	9	Herc1	protein_coding	ENSMUST00000124969,ENSMUST00000130854,ENSMUST00000135600,ENSMUST00000140487,ENSMUST00000042824,ENSMUST00000135159,ENSMUST00000144280
RT.vs.CTRL	ENSMUSG00000043313	107.619	-1.97886	0.254636	6.83113e-17	3.05129e-15	18	Pcdhb19	protein_coding	ENSMUST00000059571
COMBO.vs.CTRL	ENSMUSG00000000838	1294.85	-0.752471	0.0939471	1.35443e-16	3.16833e-15	X	Fmr1	protein_coding	ENSMUST00000127954,ENSMUST00000127993,ENSMUST00000141728,ENSMUST00000148348,ENSMUST00000088546,ENSMUST00000142584,ENSMUST00000133327,ENSMUST00000114655,ENSMUST00000114654,ENSMUST00000146177,ENSMUST00000114656,ENSMUST00000114657,ENSMUST00000114653
COMBO.vs.CTRL	ENSMUSG00000032369	640.999	0.682302	0.0846338	1.36645e-16	3.19309e-15	9	Plscr1	protein_coding	ENSMUST00000093801,ENSMUST00000187952,ENSMUST00000186364
COMBO.vs.CTRL	ENSMUSG00000061607	1076.01	-0.591081	0.0728155	1.38638e-16	3.23624e-15	17	Mdc1	protein_coding	ENSMUST00000174124,ENSMUST00000082337
COMBO.vs.CTRL	ENSMUSG00000018379	4389.84	-0.516875	0.0633807	1.3936e-16	3.24969e-15	11	Srsf1	protein_coding	ENSMUST00000139129,ENSMUST00000134824,ENSMUST00000107920,ENSMUST00000132983,ENSMUST00000079866,ENSMUST00000171976,ENSMUST00000172186
RT.vs.CTRL	ENSMUSG00000021709	2789.38	-0.55174	0.067642	7.39302e-17	3.29546e-15	13	Erbin	protein_coding	ENSMUST00000189323,ENSMUST00000191275,ENSMUST00000053927,ENSMUST00000091269,ENSMUST00000188997,ENSMUST00000022222,ENSMUST00000169083
RT.vs.CTRL	ENSMUSG00000029629	858.81	-0.764277	0.096138	7.48942e-17	3.33156e-15	6	Phf14	protein_coding	ENSMUST00000090632,ENSMUST00000115510,ENSMUST00000115511,ENSMUST00000204150,ENSMUST00000203045,ENSMUST00000203222,ENSMUST00000204565,ENSMUST00000155037,ENSMUST00000203459,ENSMUST00000133776
COMBO.vs.CTRL	ENSMUSG00000064127	1321.45	-0.555501	0.0683041	1.43231e-16	3.33644e-15	X	Med14	protein_coding	ENSMUST00000076016,ENSMUST00000124070,ENSMUST00000124053,ENSMUST00000096495,ENSMUST00000115481
RT.vs.CTRL	ENSMUSG00000035569	4036.11	-0.772351	0.0972657	7.53049e-17	3.34295e-15	8	Ankrd11	protein_coding	ENSMUST00000098334,ENSMUST00000212937,ENSMUST00000098333,ENSMUST00000174833,ENSMUST00000172906,ENSMUST00000212050,ENSMUST00000212337
COMBO.vs.CTRL	ENSMUSG00000031596	710.981	1.6291	0.213171	1.43779e-16	3.34568e-15	8	Slc7a2	protein_coding	ENSMUST00000057784,ENSMUST00000117077,ENSMUST00000141505,ENSMUST00000118432,ENSMUST00000098816
COMBO.vs.CTRL	ENSMUSG00000000346	2093.52	0.500172	0.0613336	1.48667e-16	3.4522e-15	15	Dazap2	protein_coding	ENSMUST00000000356
RT.vs.CTRL	ENSMUSG00000020315	6544.32	-0.809203	0.102458	7.80094e-17	3.45591e-15	11	Sptbn1	protein_coding	ENSMUST00000127209,ENSMUST00000133466,ENSMUST00000006629,ENSMUST00000145315,ENSMUST00000124231,ENSMUST00000149117,ENSMUST00000102838,ENSMUST00000011877
COMBO.vs.CTRL	ENSMUSG00000045624	583.172	-0.851566	0.10772	1.51508e-16	3.51449e-15	2	Esf1	protein_coding	ENSMUST00000153769,ENSMUST00000141086,ENSMUST00000046030,ENSMUST00000151317,ENSMUST00000137005
COMBO.vs.CTRL	ENSMUSG00000038122	295.738	-0.915119	0.116735	1.51902e-16	3.51994e-15	10	Tbc1d32	protein_coding	ENSMUST00000099739
COMBO.vs.CTRL	ENSMUSG00000033502	452.777	-0.909288	0.115901	1.52062e-16	3.51997e-15	3	Cdc14a	protein_coding	ENSMUST00000127704,ENSMUST00000199454,ENSMUST00000090464,ENSMUST00000136994,ENSMUST00000106491,ENSMUST00000197830,ENSMUST00000148857
COMBO.vs.CTRL	ENSMUSG00000028618	3088.26	0.610406	0.075423	1.5459e-16	3.57386e-15	4	Tmem59	protein_coding	ENSMUST00000127652,ENSMUST00000154007,ENSMUST00000141013,ENSMUST00000106753,ENSMUST00000030361,ENSMUST00000128123
COMBO.vs.CTRL	ENSMUSG00000060935	676.914	-0.782278	0.0981805	1.54713e-16	3.57386e-15	10	Tmem263	protein_coding	ENSMUST00000095383
COMBO.vs.CTRL	ENSMUSG00000025558	2048.26	-0.570242	0.0702657	1.5489e-16	3.57423e-15	14	Dock9	protein_coding	ENSMUST00000100299,ENSMUST00000211993,ENSMUST00000211907,ENSMUST00000212376,ENSMUST00000212371,ENSMUST00000040700,ENSMUST00000211803,ENSMUST00000212283,ENSMUST00000212719,ENSMUST00000212181,ENSMUST00000212416
COMBO.vs.CTRL	ENSMUSG00000005204	1363.6	0.499377	0.0612917	1.5851e-16	3.65396e-15	11	Senp3	protein_coding	ENSMUST00000135372,ENSMUST00000153516,ENSMUST00000142206,ENSMUST00000005336,ENSMUST00000066760,ENSMUST00000130440,ENSMUST00000134942,ENSMUST00000123084,ENSMUST00000128355
COMBO.vs.CTRL	ENSMUSG00000034394	913.091	1.20432	0.159119	1.64149e-16	3.78003e-15	11	Lif	protein_coding	ENSMUST00000066283,ENSMUST00000040750,ENSMUST00000154927
RT.vs.CTRL	ENSMUSG00000018697	769.392	-0.713222	0.0893214	8.70276e-17	3.82409e-15	11	Aatf	protein_coding	ENSMUST00000148434,ENSMUST00000141093,ENSMUST00000127042,ENSMUST00000018841
COMBO.vs.CTRL	ENSMUSG00000001418	1607.01	0.620483	0.076823	1.68172e-16	3.86464e-15	3	Glmp	protein_coding	ENSMUST00000152801,ENSMUST00000140039,ENSMUST00000176519,ENSMUST00000001454,ENSMUST00000153716,ENSMUST00000131666,ENSMUST00000193646,ENSMUST00000177005,ENSMUST00000176425,ENSMUST00000154381
COMBO.vs.CTRL	ENSMUSG00000005413	2174.54	2.07315	0.268841	1.70146e-16	3.90596e-15	8	Hmox1	protein_coding	ENSMUST00000159631,ENSMUST00000005548
RT.vs.CTRL	ENSMUSG00000025156	881.656	0.628395	0.077975	9.52633e-17	4.17748e-15	11	Gps1	protein_coding	ENSMUST00000144519,ENSMUST00000100134,ENSMUST00000156723,ENSMUST00000132422,ENSMUST00000153678,ENSMUST00000208737,ENSMUST00000116305,ENSMUST00000172809
RT.vs.CTRL	ENSMUSG00000027630	1576.96	-0.722957	0.0908032	9.65963e-17	4.22736e-15	3	Tbl1xr1	protein_coding	ENSMUST00000192328,ENSMUST00000201467,ENSMUST00000202647,ENSMUST00000200793,ENSMUST00000200943,ENSMUST00000202747,ENSMUST00000202149,ENSMUST00000063988,ENSMUST00000193734,ENSMUST00000202356,ENSMUST00000201509
COMBO.vs.CTRL	ENSMUSG00000035042	447.709	2.92107	0.370092	1.85286e-16	4.24474e-15	11	Ccl5	protein_coding	ENSMUST00000035938,ENSMUST00000125015
COMBO.vs.CTRL	ENSMUSG00000004591	2504.01	-0.527114	0.0649861	1.92311e-16	4.40112e-15	3	Pkn2	protein_coding	ENSMUST00000174680,ENSMUST00000166330,ENSMUST00000174422,ENSMUST00000172916,ENSMUST00000200315,ENSMUST00000197529,ENSMUST00000173615,ENSMUST00000173830,ENSMUST00000174169,ENSMUST00000043812,ENSMUST00000174099,ENSMUST00000172521,ENSMUST00000173913
COMBO.vs.CTRL	ENSMUSG00000044043	77.1318	-1.3553	0.180328	1.9703e-16	4.50446e-15	18	Pcdhb14	protein_coding	ENSMUST00000052387
RT.vs.CTRL	ENSMUSG00000036109	411.578	-1.05501	0.138039	1.07542e-16	4.69689e-15	X	Mbnl3	protein_coding	ENSMUST00000136404,ENSMUST00000114876,ENSMUST00000150014,ENSMUST00000148116,ENSMUST00000114875,ENSMUST00000041495,ENSMUST00000156028
COMBO.vs.CTRL	ENSMUSG00000006273	1769.39	0.731575	0.091743	2.06693e-16	4.72053e-15	8	Atp6v1b2	protein_coding	ENSMUST00000129797,ENSMUST00000153079,ENSMUST00000125211,ENSMUST00000153680,ENSMUST00000006435,ENSMUST00000123290
COMBO.vs.CTRL	ENSMUSG00000037646	1705.28	-0.84148	0.10686	2.09917e-16	4.78921e-15	15	Vps13b	protein_coding	ENSMUST00000048646
RT.vs.CTRL	ENSMUSG00000031902	1733.23	-0.526723	0.064806	1.10198e-16	4.80316e-15	8	Nfatc3	protein_coding	ENSMUST00000212577,ENSMUST00000211991,ENSMUST00000212936,ENSMUST00000212671,ENSMUST00000212691,ENSMUST00000109308,ENSMUST00000212742
COMBO.vs.CTRL	ENSMUSG00000042726	2000.11	0.890746	0.113865	2.12576e-16	4.84491e-15	5	Trafd1	protein_coding	ENSMUST00000155379,ENSMUST00000126550,ENSMUST00000120784,ENSMUST00000146185,ENSMUST00000202064,ENSMUST00000156158,ENSMUST00000152265,ENSMUST00000133138,ENSMUST00000042312
RT.vs.CTRL	ENSMUSG00000028692	5124.51	0.528465	0.0651011	1.18459e-16	5.14248e-15	4	Akr1a1	protein_coding	ENSMUST00000128059,ENSMUST00000030455,ENSMUST00000128010,ENSMUST00000126146
COMBO.vs.CTRL	ENSMUSG00000070427	728.957	1.01146	0.131642	2.29041e-16	5.19878e-15	7	Il18bp	protein_coding	ENSMUST00000211502,ENSMUST00000209844,ENSMUST00000094134,ENSMUST00000209368
RT.vs.CTRL	ENSMUSG00000038766	1876.76	-0.681262	0.0854557	1.26166e-16	5.45517e-15	3	Gabpb2	protein_coding	ENSMUST00000141645,ENSMUST00000145272,ENSMUST00000138862,ENSMUST00000155555,ENSMUST00000070774,ENSMUST00000107204,ENSMUST00000098873,ENSMUST00000136139,ENSMUST00000107209
COMBO.vs.CTRL	ENSMUSG00000037366	254.402	0.847998	0.108072	2.49248e-16	5.64013e-15	4	Pafah2	protein_coding	ENSMUST00000148863,ENSMUST00000140888,ENSMUST00000132658,ENSMUST00000105870,ENSMUST00000105869,ENSMUST00000145626,ENSMUST00000131337
RT.vs.CTRL	ENSMUSG00000024181	726.274	0.886785	0.114351	1.3197e-16	5.68338e-15	17	Mrpl28	protein_coding	ENSMUST00000025014,ENSMUST00000123132,ENSMUST00000127647
COMBO.vs.CTRL	ENSMUSG00000020255	1193.63	-0.86477	0.110477	2.53282e-16	5.71974e-15	10	D10Wsu102e	protein_coding	ENSMUST00000020488
COMBO.vs.CTRL	ENSMUSG00000031660	1170.9	-0.533347	0.0660524	2.53221e-16	5.71974e-15	8	Brd7	protein_coding	ENSMUST00000139675,ENSMUST00000135471,ENSMUST00000034085,ENSMUST00000149841,ENSMUST00000131748,ENSMUST00000146370,ENSMUST00000145609
COMBO.vs.CTRL	ENSMUSG00000107877	36.1985	-1.96344	0.256928	2.68858e-16	6.04686e-15	11	Gm43951	protein_coding	ENSMUST00000204457
COMBO.vs.CTRL	ENSMUSG00000073412	224.82	1.16959	0.155475	2.72284e-16	6.11151e-15	17	Lst1	protein_coding	ENSMUST00000097336
COMBO.vs.CTRL	ENSMUSG00000008348	213.588	0.964403	0.125056	2.72845e-16	6.11791e-15	5	Ubc	protein_coding	ENSMUST00000156249,ENSMUST00000136312,ENSMUST00000108707
COMBO.vs.CTRL	ENSMUSG00000006360	2340.68	0.797793	0.101239	2.79254e-16	6.24897e-15	12	Crip1	protein_coding	ENSMUST00000196932,ENSMUST00000200553,ENSMUST00000198909,ENSMUST00000006523,ENSMUST00000198597,ENSMUST00000199089
COMBO.vs.CTRL	ENSMUSG00000021775	1292.69	-0.744661	0.0939677	2.83025e-16	6.32103e-15	14	Nr1d2	protein_coding	ENSMUST00000090543,ENSMUST00000143308
COMBO.vs.CTRL	ENSMUSG00000033220	789.636	1.00837	0.131647	2.83044e-16	6.32103e-15	15	Rac2	protein_coding	ENSMUST00000043214
RT.vs.CTRL	ENSMUSG00000006673	1667.39	-0.386791	0.0473063	1.48217e-16	6.33263e-15	9	Qrich1	protein_coding	ENSMUST00000194743,ENSMUST00000195563,ENSMUST00000194741,ENSMUST00000193348,ENSMUST00000192331,ENSMUST00000112155,ENSMUST00000193258,ENSMUST00000192819,ENSMUST00000195513,ENSMUST00000194387,ENSMUST00000194385,ENSMUST00000006851,ENSMUST00000194139,ENSMUST00000192932
COMBO.vs.CTRL	ENSMUSG00000009291	3686.46	0.664892	0.0833088	2.90557e-16	6.48228e-15	10	Pttg1ip	protein_coding	ENSMUST00000009435,ENSMUST00000167006,ENSMUST00000162943,ENSMUST00000161789,ENSMUST00000159116,ENSMUST00000162429,ENSMUST00000161165,ENSMUST00000162598,ENSMUST00000162895
COMBO.vs.CTRL	ENSMUSG00000033294	711.269	0.701435	0.0881812	2.91996e-16	6.50785e-15	5	Noc4l	protein_coding	ENSMUST00000124612,ENSMUST00000199795,ENSMUST00000145712,ENSMUST00000123380,ENSMUST00000150100,ENSMUST00000042147
COMBO.vs.CTRL	ENSMUSG00000032712	2088.52	-0.787483	0.099966	3.07686e-16	6.85064e-15	6	2810474O19Rik	protein_coding	ENSMUST00000137983,ENSMUST00000130664,ENSMUST00000127680,ENSMUST00000100765,ENSMUST00000046689,ENSMUST00000190785,ENSMUST00000203348,ENSMUST00000189837,ENSMUST00000189932,ENSMUST00000187881,ENSMUST00000185930
RT.vs.CTRL	ENSMUSG00000003282	326.457	-0.880359	0.113817	1.62217e-16	6.90348e-15	4	Plag1	protein_coding	ENSMUST00000151543,ENSMUST00000147035,ENSMUST00000137439,ENSMUST00000003369
COMBO.vs.CTRL	ENSMUSG00000041773	1311.87	0.630975	0.0789229	3.11075e-16	6.91915e-15	13	Enc1	protein_coding	ENSMUST00000041623
RT.vs.CTRL	ENSMUSG00000043241	1080.25	-0.819666	0.105159	1.63213e-16	6.93221e-15	2	Upf2	protein_coding	ENSMUST00000128200,ENSMUST00000060092,ENSMUST00000144901
COMBO.vs.CTRL	ENSMUSG00000028086	460.693	-0.619927	0.0774903	3.15174e-16	7.00331e-15	3	Fbxw7	protein_coding	ENSMUST00000212597,ENSMUST00000029727,ENSMUST00000151410,ENSMUST00000107675,ENSMUST00000107678,ENSMUST00000107679
COMBO.vs.CTRL	ENSMUSG00000010045	426.753	0.719047	0.0906745	3.19427e-16	7.0907e-15	9	Tmem115	protein_coding	ENSMUST00000010189
COMBO.vs.CTRL	ENSMUSG00000019970	1653.06	0.61872	0.0773631	3.23443e-16	7.16822e-15	10	Sgk1	protein_coding	ENSMUST00000135195,ENSMUST00000092673,ENSMUST00000141218,ENSMUST00000164659,ENSMUST00000126560,ENSMUST00000124350,ENSMUST00000150089,ENSMUST00000020145,ENSMUST00000120509,ENSMUST00000142174,ENSMUST00000100036,ENSMUST00000143094,ENSMUST00000124203
COMBO.vs.CTRL	ENSMUSG00000064267	176.098	1.61498	0.214471	3.23565e-16	7.16822e-15	5	Hvcn1	protein_coding	ENSMUST00000100747,ENSMUST00000143560,ENSMUST00000145854,ENSMUST00000196187,ENSMUST00000072602
RT.vs.CTRL	ENSMUSG00000043940	1937.16	-0.945736	0.12332	1.70629e-16	7.233e-15	5	Wdfy3	protein_coding	ENSMUST00000172927,ENSMUST00000212024,ENSMUST00000172512,ENSMUST00000174698,ENSMUST00000173955,ENSMUST00000174598,ENSMUST00000053177
RT.vs.CTRL	ENSMUSG00000029190	1295.6	-0.623305	0.0779988	1.71858e-16	7.27086e-15	5	D5Ertd579e	protein_coding	ENSMUST00000140063,ENSMUST00000031091,ENSMUST00000201720,ENSMUST00000150088,ENSMUST00000202510,ENSMUST00000140653,ENSMUST00000132383
COMBO.vs.CTRL	ENSMUSG00000058318	986.74	-0.518172	0.0643744	3.30638e-16	7.31029e-15	2	Phf21a	protein_coding	ENSMUST00000138995,ENSMUST00000090586,ENSMUST00000159961,ENSMUST00000128781,ENSMUST00000162146,ENSMUST00000111293,ENSMUST00000111292,ENSMUST00000111291,ENSMUST00000111290,ENSMUST00000111297,ENSMUST00000162188,ENSMUST00000160235,ENSMUST00000111294,ENSMUST00000159727,ENSMUST00000142528,ENSMUST00000162497,ENSMUST00000068702,ENSMUST00000159366,ENSMUST00000044036,ENSMUST00000161067,ENSMUST00000161044
COMBO.vs.CTRL	ENSMUSG00000037001	133.521	-0.910334	0.117642	3.5166e-16	7.75961e-15	11	Zfp39	protein_coding	ENSMUST00000102703
RT.vs.CTRL	ENSMUSG00000026950	549.59	-1.96291	0.25742	1.88233e-16	7.91714e-15	2	Neb	protein_coding	ENSMUST00000139672,ENSMUST00000209712,ENSMUST00000131236,ENSMUST00000210179,ENSMUST00000152851,ENSMUST00000028320,ENSMUST00000075301,ENSMUST00000135200,ENSMUST00000137410,ENSMUST00000127339,ENSMUST00000148356,ENSMUST00000036934,ENSMUST00000136769
RT.vs.CTRL	ENSMUSG00000044452	673.87	-0.583001	0.0727215	1.87893e-16	7.91714e-15	7	Zfp507	protein_coding	ENSMUST00000144656,ENSMUST00000206003,ENSMUST00000187282,ENSMUST00000205670,ENSMUST00000061586,ENSMUST00000206615,ENSMUST00000206761
COMBO.vs.CTRL	ENSMUSG00000020362	3131.5	-0.522815	0.0650635	3.63606e-16	8.01523e-15	11	Cnot6	protein_coding	ENSMUST00000145353,ENSMUST00000109183,ENSMUST00000145424,ENSMUST00000151090,ENSMUST00000020624
COMBO.vs.CTRL	ENSMUSG00000034480	647.051	-0.865466	0.111227	3.64054e-16	8.01714e-15	X	Diaph2	protein_coding	ENSMUST00000143668,ENSMUST00000113320,ENSMUST00000037854,ENSMUST00000167619,ENSMUST00000127577,ENSMUST00000133457,ENSMUST00000155333
COMBO.vs.CTRL	ENSMUSG00000048280	241.991	-1.06374	0.140519	3.66049e-16	8.05308e-15	13	Zfp738	protein_coding	ENSMUST00000125495,ENSMUST00000137496,ENSMUST00000175678,ENSMUST00000110973,ENSMUST00000175821
COMBO.vs.CTRL	ENSMUSG00000036282	464.407	-0.672112	0.0845901	3.71888e-16	8.17166e-15	14	Naa30	protein_coding	ENSMUST00000153488,ENSMUST00000037362,ENSMUST00000134984,ENSMUST00000136995,ENSMUST00000138478
COMBO.vs.CTRL	ENSMUSG00000073411	27210.5	0.930744	0.120737	3.72176e-16	8.17166e-15	17	H2-D1	protein_coding	ENSMUST00000172503,ENSMUST00000173167,ENSMUST00000172785,ENSMUST00000174325
COMBO.vs.CTRL	ENSMUSG00000028195	1478.45	0.918866	0.119029	3.78255e-16	8.29691e-15	3	Cyr61	protein_coding	ENSMUST00000029846
COMBO.vs.CTRL	ENSMUSG00000069516	20824.2	1.14632	0.152985	3.86014e-16	8.45038e-15	10	Lyz2	protein_coding	ENSMUST00000092163
COMBO.vs.CTRL	ENSMUSG00000022951	402.991	1.20214	0.161204	3.91088e-16	8.55302e-15	16	Rcan1	protein_coding	ENSMUST00000060005,ENSMUST00000023672
RT.vs.CTRL	ENSMUSG00000033769	720.662	-0.709585	0.090022	2.04858e-16	8.583e-15	6	Exoc6b	protein_coding	ENSMUST00000161443,ENSMUST00000160197,ENSMUST00000051531,ENSMUST00000160783,ENSMUST00000162821,ENSMUST00000204011,ENSMUST00000162786,ENSMUST00000046334
RT.vs.CTRL	ENSMUSG00000047728	53.0275	3.0998	0.380726	2.08314e-16	8.71093e-15	15	BC025446	protein_coding	ENSMUST00000185307,ENSMUST00000055719
COMBO.vs.CTRL	ENSMUSG00000018770	2283.34	0.680402	0.0858035	4.02834e-16	8.80123e-15	2	Atp5g3	protein_coding	ENSMUST00000018914,ENSMUST00000131045,ENSMUST00000155474,ENSMUST00000111996,ENSMUST00000142768
COMBO.vs.CTRL	ENSMUSG00000028527	337.125	1.10319	0.146688	4.05475e-16	8.85021e-15	4	Ak4	protein_coding	ENSMUST00000151561,ENSMUST00000131397,ENSMUST00000106946,ENSMUST00000106945,ENSMUST00000133055,ENSMUST00000102780,ENSMUST00000155749
COMBO.vs.CTRL	ENSMUSG00000033379	1799.91	0.870702	0.112203	4.11738e-16	8.97808e-15	4	Atp6v0b	protein_coding	ENSMUST00000149868,ENSMUST00000132073,ENSMUST00000036380,ENSMUST00000124974,ENSMUST00000136596,ENSMUST00000133530,ENSMUST00000150204,ENSMUST00000147845,ENSMUST00000152356
RT.vs.CTRL	ENSMUSG00000030538	301.124	0.773359	0.0990758	2.19529e-16	9.12692e-15	7	Cib1	protein_coding	ENSMUST00000123279,ENSMUST00000071457,ENSMUST00000131402,ENSMUST00000065163,ENSMUST00000206211,ENSMUST00000144295,ENSMUST00000206618,ENSMUST00000206084,ENSMUST00000206802,ENSMUST00000205996
COMBO.vs.CTRL	ENSMUSG00000042747	611.42	0.779842	0.0993997	4.19163e-16	9.131e-15	3	Krtcap2	protein_coding	ENSMUST00000126691,ENSMUST00000168900,ENSMUST00000132818,ENSMUST00000040888
COMBO.vs.CTRL	ENSMUSG00000068130	64.4107	-1.52705	0.204974	4.56676e-16	9.93843e-15	2	Zfp442	protein_coding	ENSMUST00000185796,ENSMUST00000109916
RT.vs.CTRL	ENSMUSG00000068823	7748.48	-0.633732	0.079838	2.44205e-16	1.01139e-14	3	Csde1	protein_coding	ENSMUST00000196685,ENSMUST00000198906,ENSMUST00000029446,ENSMUST00000197844,ENSMUST00000199571,ENSMUST00000197488,ENSMUST00000197939,ENSMUST00000198174,ENSMUST00000195889,ENSMUST00000198180,ENSMUST00000197827,ENSMUST00000200617,ENSMUST00000199240,ENSMUST00000196521,ENSMUST00000199420,ENSMUST00000198944,ENSMUST00000197154
COMBO.vs.CTRL	ENSMUSG00000026565	823.222	-0.737142	0.0937518	4.87971e-16	1.05987e-14	1	Pou2f1	protein_coding	ENSMUST00000176101,ENSMUST00000069609,ENSMUST00000177358,ENSMUST00000160908,ENSMUST00000176004,ENSMUST00000159212,ENSMUST00000184799,ENSMUST00000111426,ENSMUST00000111427,ENSMUST00000176800,ENSMUST00000176942,ENSMUST00000177472,ENSMUST00000184643,ENSMUST00000160260,ENSMUST00000027850,ENSMUST00000082225,ENSMUST00000194366,ENSMUST00000111429
RT.vs.CTRL	ENSMUSG00000098923	390.206	0.695295	0.0883714	2.59343e-16	1.07203e-14	1	Tmem185b	protein_coding	ENSMUST00000183607,ENSMUST00000183952
RT.vs.CTRL	ENSMUSG00000008475	3901.38	0.625759	0.0788567	2.64679e-16	1.092e-14	1	Arpc5	protein_coding	ENSMUST00000077755,ENSMUST00000097536,ENSMUST00000143008
RT.vs.CTRL	ENSMUSG00000036792	507.209	-0.942297	0.123757	2.67621e-16	1.10204e-14	2	Mbd5	protein_coding	ENSMUST00000196045,ENSMUST00000154653,ENSMUST00000047413,ENSMUST00000197712,ENSMUST00000147023,ENSMUST00000112745,ENSMUST00000147055,ENSMUST00000122841,ENSMUST00000127085,ENSMUST00000196831,ENSMUST00000199257,ENSMUST00000132717,ENSMUST00000112754,ENSMUST00000148796,ENSMUST00000142250
COMBO.vs.CTRL	ENSMUSG00000029713	3251.31	0.658382	0.0831899	5.1597e-16	1.11849e-14	5	Gnb2	protein_coding	ENSMUST00000111020,ENSMUST00000167225,ENSMUST00000125868,ENSMUST00000170293,ENSMUST00000144667,ENSMUST00000143495,ENSMUST00000031726,ENSMUST00000111023,ENSMUST00000150063,ENSMUST00000140139,ENSMUST00000111027,ENSMUST00000132525,ENSMUST00000145238,ENSMUST00000142252,ENSMUST00000168746
COMBO.vs.CTRL	ENSMUSG00000055228	151.735	-0.924549	0.120569	5.38887e-16	1.16703e-14	13	Zfp935	protein_coding	ENSMUST00000076195
COMBO.vs.CTRL	ENSMUSG00000069729	1178.5	-0.605757	0.0762995	5.52399e-16	1.19433e-14	17	Arid1b	protein_coding	ENSMUST00000146703,ENSMUST00000115797,ENSMUST00000092723,ENSMUST00000124362,ENSMUST00000156775,ENSMUST00000115799
RT.vs.CTRL	ENSMUSG00000039959	3321.54	-0.613152	0.0772996	2.99052e-16	1.22913e-14	5	Hip1	protein_coding	ENSMUST00000202643,ENSMUST00000202044,ENSMUST00000201998,ENSMUST00000202095,ENSMUST00000200898,ENSMUST00000201479,ENSMUST00000200808,ENSMUST00000212301,ENSMUST00000060311,ENSMUST00000202236
COMBO.vs.CTRL	ENSMUSG00000025066	2355.19	-0.790807	0.101441	5.75174e-16	1.23992e-14	19	Sfr1	protein_coding	ENSMUST00000099353
COMBO.vs.CTRL	ENSMUSG00000038174	411.132	-0.779003	0.0998186	5.85275e-16	1.2601e-14	1	Fam126b	protein_coding	ENSMUST00000191472,ENSMUST00000161000,ENSMUST00000097724,ENSMUST00000159980,ENSMUST00000160546,ENSMUST00000187717,ENSMUST00000038372,ENSMUST00000159185,ENSMUST00000161600
RT.vs.CTRL	ENSMUSG00000035168	1321.65	-0.619957	0.0782689	3.11019e-16	1.27589e-14	2	Tanc1	protein_coding	ENSMUST00000142573,ENSMUST00000128030,ENSMUST00000112568,ENSMUST00000139863,ENSMUST00000126271,ENSMUST00000136248,ENSMUST00000037526,ENSMUST00000147650,ENSMUST00000056900,ENSMUST00000127013,ENSMUST00000162857
RT.vs.CTRL	ENSMUSG00000069266	23.0756	-4.57667	0.567613	3.17736e-16	1.30097e-14	13	Hist1h4b	protein_coding	ENSMUST00000102965
COMBO.vs.CTRL	ENSMUSG00000044950	522.823	-0.796719	0.102371	6.11007e-16	1.31295e-14	11	Pwwp2a	protein_coding	ENSMUST00000109280,ENSMUST00000130467,ENSMUST00000061070,ENSMUST00000129229,ENSMUST00000148461,ENSMUST00000094294
COMBO.vs.CTRL	ENSMUSG00000003200	941.446	0.517219	0.0648774	6.2088e-16	1.33288e-14	17	Sh3gl1	protein_coding	ENSMUST00000003268
COMBO.vs.CTRL	ENSMUSG00000037373	1853.77	0.541209	0.0680161	6.37654e-16	1.36756e-14	5	Ctbp1	protein_coding	ENSMUST00000201575,ENSMUST00000202190,ENSMUST00000202962,ENSMUST00000200899,ENSMUST00000201275,ENSMUST00000202868,ENSMUST00000202632,ENSMUST00000201372,ENSMUST00000201514,ENSMUST00000079746,ENSMUST00000202820,ENSMUST00000202135
RT.vs.CTRL	ENSMUSG00000021871	607.796	0.711356	0.0910083	3.41332e-16	1.39494e-14	14	Pnp	protein_coding	ENSMUST00000178092,ENSMUST00000048615
RT.vs.CTRL	ENSMUSG00000046138	952.025	-0.661815	0.0841311	3.45668e-16	1.41e-14	19	9930021J03Rik	protein_coding	ENSMUST00000177155,ENSMUST00000175726,ENSMUST00000176773,ENSMUST00000175764
RT.vs.CTRL	ENSMUSG00000022365	1851.52	0.510016	0.0637575	3.4798e-16	1.41676e-14	15	Derl1	protein_coding	ENSMUST00000022993
COMBO.vs.CTRL	ENSMUSG00000020321	2013.72	0.557824	0.0702225	6.62608e-16	1.41834e-14	11	Mdh1	protein_coding	ENSMUST00000125302,ENSMUST00000146146,ENSMUST00000102874,ENSMUST00000144978
RT.vs.CTRL	ENSMUSG00000026987	1350.58	-0.918688	0.120892	3.53361e-16	1.43596e-14	2	Baz2b	protein_coding	ENSMUST00000147476,ENSMUST00000137480,ENSMUST00000151756,ENSMUST00000135722,ENSMUST00000153711,ENSMUST00000153136,ENSMUST00000134908,ENSMUST00000130637,ENSMUST00000129124,ENSMUST00000144893,ENSMUST00000152639,ENSMUST00000090925,ENSMUST00000112550,ENSMUST00000138089
COMBO.vs.CTRL	ENSMUSG00000056529	337.422	1.16127	0.156717	6.7288e-16	1.43894e-14	4	Ptafr	protein_coding	ENSMUST00000070690
COMBO.vs.CTRL	ENSMUSG00000021870	1794.64	-0.512301	0.064326	6.75682e-16	1.44354e-14	14	Slmap	protein_coding	ENSMUST00000112331,ENSMUST00000145738,ENSMUST00000129920,ENSMUST00000139075,ENSMUST00000134117,ENSMUST00000112330,ENSMUST00000136625,ENSMUST00000136635,ENSMUST00000125437,ENSMUST00000142679,ENSMUST00000144737,ENSMUST00000038522,ENSMUST00000127078,ENSMUST00000146438,ENSMUST00000102956,ENSMUST00000090359
RT.vs.CTRL	ENSMUSG00000061143	522.333	-1.02432	0.136465	3.66966e-16	1.48845e-14	3	Maml3	protein_coding	ENSMUST00000118075,ENSMUST00000193568,ENSMUST00000121440
RT.vs.CTRL	ENSMUSG00000030059	1259.52	-0.620044	0.0785041	3.72634e-16	1.50579e-14	6	Tmf1	protein_coding	ENSMUST00000095664,ENSMUST00000204190,ENSMUST00000124173
RT.vs.CTRL	ENSMUSG00000037608	3478.11	-0.575824	0.0725413	3.74486e-16	1.51045e-14	10	Bclaf1	protein_coding	ENSMUST00000188546,ENSMUST00000189158,ENSMUST00000092678,ENSMUST00000191143,ENSMUST00000190156,ENSMUST00000191438,ENSMUST00000187338,ENSMUST00000186100,ENSMUST00000043881,ENSMUST00000185800
RT.vs.CTRL	ENSMUSG00000015095	647.527	0.755775	0.0974942	3.89532e-16	1.56821e-14	2	Fbxw5	protein_coding	ENSMUST00000135511,ENSMUST00000129104,ENSMUST00000126601,ENSMUST00000015239,ENSMUST00000148845,ENSMUST00000135456,ENSMUST00000142004,ENSMUST00000124258,ENSMUST00000124375
RT.vs.CTRL	ENSMUSG00000040760	977.016	-0.517153	0.0648151	3.93545e-16	1.57849e-14	14	Appl1	protein_coding	ENSMUST00000141599,ENSMUST00000142645,ENSMUST00000036570,ENSMUST00000142261
RT.vs.CTRL	ENSMUSG00000024491	928.92	-0.585757	0.0739363	3.9525e-16	1.58239e-14	18	Rbm27	protein_coding	ENSMUST00000046972,ENSMUST00000091920
RT.vs.CTRL	ENSMUSG00000052557	861.752	-0.822867	0.107197	4.03105e-16	1.61085e-14	8	Gan	protein_coding	ENSMUST00000162997,ENSMUST00000064488
COMBO.vs.CTRL	ENSMUSG00000005354	969.678	0.486697	0.0611454	7.70443e-16	1.6381e-14	15	Txn2	protein_coding	ENSMUST00000173631,ENSMUST00000005487,ENSMUST00000174468,ENSMUST00000109747,ENSMUST00000173561,ENSMUST00000174529,ENSMUST00000100486,ENSMUST00000109748
COMBO.vs.CTRL	ENSMUSG00000026605	1803.01	-1.00578	0.133537	7.77683e-16	1.65191e-14	1	Cenpf	protein_coding	ENSMUST00000165663,ENSMUST00000165798,ENSMUST00000165962,ENSMUST00000194165,ENSMUST00000171929,ENSMUST00000194624
COMBO.vs.CTRL	ENSMUSG00000053929	700.765	0.49124	0.0617623	7.95113e-16	1.68731e-14	15	Cyhr1	protein_coding	ENSMUST00000066677,ENSMUST00000177359,ENSMUST00000081291,ENSMUST00000176274
RT.vs.CTRL	ENSMUSG00000038384	988.478	-0.716565	0.0920825	4.29589e-16	1.71037e-14	5	Setd1b	protein_coding	ENSMUST00000162839,ENSMUST00000100731,ENSMUST00000174836,ENSMUST00000056053,ENSMUST00000163030,ENSMUST00000173221
COMBO.vs.CTRL	ENSMUSG00000046618	47.4815	-1.75282	0.235107	8.07632e-16	1.71224e-14	2	Olfml2a	protein_coding	ENSMUST00000057279
COMBO.vs.CTRL	ENSMUSG00000009563	284.024	0.745054	0.0956112	8.08726e-16	1.71292e-14	2	Tor2a	protein_coding	ENSMUST00000149720,ENSMUST00000009707,ENSMUST00000140999,ENSMUST00000156617,ENSMUST00000149987,ENSMUST00000175763,ENSMUST00000177382,ENSMUST00000123624
RT.vs.CTRL	ENSMUSG00000069744	960.989	0.682687	0.0873821	4.46874e-16	1.77591e-14	11	Psmb3	protein_coding	ENSMUST00000103147,ENSMUST00000129197,ENSMUST00000138265
COMBO.vs.CTRL	ENSMUSG00000021488	1618.76	-0.798409	0.10315	8.42594e-16	1.78295e-14	13	Nsd1	protein_coding	ENSMUST00000099490
RT.vs.CTRL	ENSMUSG00000029505	3071.62	-0.721363	0.0928363	4.51727e-16	1.79191e-14	5	Ep400	protein_coding	ENSMUST00000141986,ENSMUST00000129884,ENSMUST00000146458,ENSMUST00000122901,ENSMUST00000125325,ENSMUST00000144581,ENSMUST00000112433,ENSMUST00000112436,ENSMUST00000146652,ENSMUST00000112435,ENSMUST00000041558
RT.vs.CTRL	ENSMUSG00000022565	9145.14	-1.35722	0.186467	4.67201e-16	1.84989e-14	15	Plec	protein_coding	ENSMUST00000165210,ENSMUST00000170728,ENSMUST00000089610,ENSMUST00000165135,ENSMUST00000073418,ENSMUST00000169108,ENSMUST00000170915,ENSMUST00000074834,ENSMUST00000023226,ENSMUST00000080857,ENSMUST00000167754,ENSMUST00000169289,ENSMUST00000169714,ENSMUST00000165453,ENSMUST00000054449,ENSMUST00000071869,ENSMUST00000076442,ENSMUST00000171634,ENSMUST00000169438,ENSMUST00000072692,ENSMUST00000166428,…
COMBO.vs.CTRL	ENSMUSG00000056413	118.96	1.20873	0.164523	8.83749e-16	1.8647e-14	5	Adap1	protein_coding	ENSMUST00000151450,ENSMUST00000123748,ENSMUST00000126762,ENSMUST00000196271,ENSMUST00000156815,ENSMUST00000110865
COMBO.vs.CTRL	ENSMUSG00000024670	73.1743	2.90282	0.37766	8.85654e-16	1.86694e-14	19	Cd6	protein_coding	ENSMUST00000080292,ENSMUST00000039043,ENSMUST00000173613,ENSMUST00000025572,ENSMUST00000174176
RT.vs.CTRL	ENSMUSG00000029430	3973.1	0.853626	0.111979	4.76717e-16	1.88412e-14	5	Ran	protein_coding	ENSMUST00000134632,ENSMUST00000111343,ENSMUST00000031383
RT.vs.CTRL	ENSMUSG00000030172	733.908	-0.907595	0.119901	4.80916e-16	1.89725e-14	6	Erc1	protein_coding	ENSMUST00000183880,ENSMUST00000183741,ENSMUST00000183911,ENSMUST00000183872,ENSMUST00000183703,ENSMUST00000185139,ENSMUST00000185143,ENSMUST00000032279,ENSMUST00000184838,ENSMUST00000184864,ENSMUST00000184320,ENSMUST00000204666,ENSMUST00000079582
COMBO.vs.CTRL	ENSMUSG00000043313	107.619	-1.66968	0.225286	9.16084e-16	1.92743e-14	18	Pcdhb19	protein_coding	ENSMUST00000059571
RT.vs.CTRL	ENSMUSG00000001017	2147.14	0.419147	0.0523011	4.91051e-16	1.93019e-14	3	Chtop	protein_coding	ENSMUST00000107342,ENSMUST00000107343,ENSMUST00000107346,ENSMUST00000107344,ENSMUST00000146740,ENSMUST00000049937,ENSMUST00000076639,ENSMUST00000131868,ENSMUST00000001043
COMBO.vs.CTRL	ENSMUSG00000070808	483.613	-0.735856	0.09456	9.33975e-16	1.96321e-14	7	Gltscr1	protein_coding	ENSMUST00000094821,ENSMUST00000209251,ENSMUST00000210713,ENSMUST00000210781
COMBO.vs.CTRL	ENSMUSG00000042406	2773.95	0.700485	0.0897209	9.51219e-16	1.99756e-14	15	Atf4	protein_coding	ENSMUST00000109605
COMBO.vs.CTRL	ENSMUSG00000021669	1700.19	-0.496532	0.0626276	9.56921e-16	2.00763e-14	13	Col4a3bp	protein_coding	ENSMUST00000077672,ENSMUST00000179226,ENSMUST00000109444
COMBO.vs.CTRL	ENSMUSG00000022489	183.698	1.1818	0.160784	9.60575e-16	2.01339e-14	15	Pde1b	protein_coding	ENSMUST00000023132
COMBO.vs.CTRL	ENSMUSG00000038535	881.741	-0.839899	0.109324	9.65767e-16	2.02237e-14	9	Zfp280d	protein_coding	ENSMUST00000184053,ENSMUST00000184036,ENSMUST00000098576,ENSMUST00000183400,ENSMUST00000183410,ENSMUST00000183459,ENSMUST00000183468,ENSMUST00000184399,ENSMUST00000184639,ENSMUST00000183545,ENSMUST00000184517,ENSMUST00000184025,ENSMUST00000184019,ENSMUST00000184248,ENSMUST00000184968,ENSMUST00000183801,ENSMUST00000184786,ENSMUST00000184216,ENSMUST00000184141,ENSMUST00000185020,ENSMUST00000183608
RT.vs.CTRL	ENSMUSG00000041235	911.49	-0.904661	0.119633	5.20563e-16	2.03878e-14	4	Chd7	protein_coding	ENSMUST00000130709,ENSMUST00000127476,ENSMUST00000051558,ENSMUST00000039267,ENSMUST00000129655,ENSMUST00000170457,ENSMUST00000170391
COMBO.vs.CTRL	ENSMUSG00000070814	213.094	-1.06811	0.143729	1.02601e-15	2.14648e-14	7	6330408A02Rik	protein_coding	ENSMUST00000140530,ENSMUST00000137574,ENSMUST00000119139,ENSMUST00000144470,ENSMUST00000108532,ENSMUST00000211707,ENSMUST00000119558,ENSMUST00000135898
RT.vs.CTRL	ENSMUSG00000029110	2380.62	0.391278	0.0488408	5.64339e-16	2.20225e-14	5	Rnf4	protein_coding	ENSMUST00000030992,ENSMUST00000181991,ENSMUST00000182810,ENSMUST00000182047,ENSMUST00000181999,ENSMUST00000182583,ENSMUST00000182709,ENSMUST00000182582,ENSMUST00000182970,ENSMUST00000183265,ENSMUST00000183071,ENSMUST00000182772
RT.vs.CTRL	ENSMUSG00000033940	1630.38	0.826117	0.108372	5.94077e-16	2.31412e-14	6	Brk1	protein_coding	ENSMUST00000035725
COMBO.vs.CTRL	ENSMUSG00000041846	1720.18	-0.62501	0.079724	1.11438e-15	2.32698e-14	12	Smek1	protein_coding	ENSMUST00000163095,ENSMUST00000048305
RT.vs.CTRL	ENSMUSG00000029082	527.583	1.39604	0.193014	5.99611e-16	2.33147e-14	5	Bst1	protein_coding	ENSMUST00000125838,ENSMUST00000126976,ENSMUST00000101237,ENSMUST00000118126
RT.vs.CTRL	ENSMUSG00000029227	1819.8	-0.595709	0.0757942	6.08605e-16	2.3622e-14	5	Fip1l1	protein_coding	ENSMUST00000200787,ENSMUST00000201310,ENSMUST00000135377,ENSMUST00000200979,ENSMUST00000202499,ENSMUST00000139697,ENSMUST00000080164,ENSMUST00000120618,ENSMUST00000113534,ENSMUST00000113535,ENSMUST00000113536,ENSMUST00000125129,ENSMUST00000121950
COMBO.vs.CTRL	ENSMUSG00000049470	4997.28	-0.557803	0.0708235	1.14089e-15	2.3801e-14	11	Aff4	protein_coding	ENSMUST00000153821,ENSMUST00000152616,ENSMUST00000139054,ENSMUST00000130152,ENSMUST00000154499,ENSMUST00000136470,ENSMUST00000060945,ENSMUST00000129019
COMBO.vs.CTRL	ENSMUSG00000017715	1595.71	0.719098	0.0925626	1.15188e-15	2.39908e-14	11	Pgs1	protein_coding	ENSMUST00000132676,ENSMUST00000100185,ENSMUST00000155507,ENSMUST00000017859
COMBO.vs.CTRL	ENSMUSG00000037416	1314.11	-0.751363	0.0970465	1.15216e-15	2.39908e-14	18	Dmxl1	protein_coding	ENSMUST00000180611,ENSMUST00000041772,ENSMUST00000181042,ENSMUST00000181907,ENSMUST00000181828
COMBO.vs.CTRL	ENSMUSG00000069727	111.54	-1.19667	0.16369	1.21678e-15	2.53126e-14	7	Zfp975	protein_coding	ENSMUST00000107992,ENSMUST00000206356
COMBO.vs.CTRL	ENSMUSG00000003352	795.734	0.843473	0.110287	1.22982e-15	2.556e-14	15	Cacnb3	protein_coding	ENSMUST00000003442,ENSMUST00000109150
COMBO.vs.CTRL	ENSMUSG00000034460	480.297	-0.871922	0.114452	1.23232e-15	2.55879e-14	12	Six4	protein_coding	ENSMUST00000043208,ENSMUST00000175693
RT.vs.CTRL	ENSMUSG00000048118	691.969	-0.835194	0.109992	6.95182e-16	2.68377e-14	12	Arid4a	protein_coding	ENSMUST00000135709,ENSMUST00000134718,ENSMUST00000125125,ENSMUST00000046305
COMBO.vs.CTRL	ENSMUSG00000018474	2791.37	-0.631127	0.0807507	1.30645e-15	2.71019e-14	11	Chd3	protein_coding	ENSMUST00000128981,ENSMUST00000154046,ENSMUST00000108661,ENSMUST00000092971,ENSMUST00000122992,ENSMUST00000151436,ENSMUST00000135909,ENSMUST00000144332,ENSMUST00000146930,ENSMUST00000144701
COMBO.vs.CTRL	ENSMUSG00000025498	2389.24	1.42882	0.196376	1.32192e-15	2.73716e-14	7	Irf7	protein_coding	ENSMUST00000127161,ENSMUST00000097952,ENSMUST00000209899,ENSMUST00000156938,ENSMUST00000131399,ENSMUST00000146373,ENSMUST00000127223,ENSMUST00000155744,ENSMUST00000106023,ENSMUST00000026571,ENSMUST00000148414,ENSMUST00000123525,ENSMUST00000210506
RT.vs.CTRL	ENSMUSG00000019795	1117.35	0.59934	0.0764805	7.1204e-16	2.74396e-14	10	Pcmt1	protein_coding	ENSMUST00000159977,ENSMUST00000159917,ENSMUST00000159835,ENSMUST00000160517,ENSMUST00000162682,ENSMUST00000163085,ENSMUST00000162606,ENSMUST00000160250,ENSMUST00000161123,ENSMUST00000161428
RT.vs.CTRL	ENSMUSG00000058230	2097.67	-0.630313	0.0807609	7.2541e-16	2.7905e-14	7	Arhgap35	protein_coding	ENSMUST00000075845,ENSMUST00000171937
RT.vs.CTRL	ENSMUSG00000036893	1331.54	-0.584192	0.074446	7.29643e-16	2.8018e-14	2	Ehmt1	protein_coding	ENSMUST00000200655,ENSMUST00000114432,ENSMUST00000114418,ENSMUST00000198923,ENSMUST00000134775,ENSMUST00000091348,ENSMUST00000102938,ENSMUST00000150379,ENSMUST00000152636,ENSMUST00000207383,ENSMUST00000138805,ENSMUST00000147147,ENSMUST00000139000,ENSMUST00000046227,ENSMUST00000150836,ENSMUST00000152325,ENSMUST00000152161,ENSMUST00000144672
COMBO.vs.CTRL	ENSMUSG00000063450	2451.95	-0.922256	0.122134	1.35803e-15	2.80929e-14	12	Syne2	protein_coding	ENSMUST00000124685,ENSMUST00000154762,ENSMUST00000132161,ENSMUST00000139204,ENSMUST00000157033,ENSMUST00000151286,ENSMUST00000142864,ENSMUST00000154509,ENSMUST00000150317,ENSMUST00000148324,ENSMUST00000131480,ENSMUST00000044217,ENSMUST00000143031,ENSMUST00000085280,ENSMUST00000148825,ENSMUST00000133623,ENSMUST00000126903
COMBO.vs.CTRL	ENSMUSG00000042605	1545.65	-0.532536	0.0676934	1.36277e-15	2.81648e-14	5	Atxn2	protein_coding	ENSMUST00000161872,ENSMUST00000199451,ENSMUST00000200499,ENSMUST00000199864,ENSMUST00000160093,ENSMUST00000162459,ENSMUST00000160462,ENSMUST00000162611,ENSMUST00000159928,ENSMUST00000162327,ENSMUST00000161433,ENSMUST00000159828,ENSMUST00000051950,ENSMUST00000161159,ENSMUST00000160813,ENSMUST00000161064,ENSMUST00000160821,ENSMUST00000160220,ENSMUST00000161836
COMBO.vs.CTRL	ENSMUSG00000028779	509.087	0.712317	0.0919705	1.44745e-15	2.98592e-14	4	Pef1	protein_coding	ENSMUST00000030563,ENSMUST00000118199
COMBO.vs.CTRL	ENSMUSG00000098923	390.206	0.640426	0.0821434	1.45089e-15	2.99024e-14	1	Tmem185b	protein_coding	ENSMUST00000183607,ENSMUST00000183952
RT.vs.CTRL	ENSMUSG00000079184	516.04	-0.779544	0.102135	8.10786e-16	3.10237e-14	14	Mphosph8	protein_coding	ENSMUST00000116468,ENSMUST00000152370,ENSMUST00000152606,ENSMUST00000138174,ENSMUST00000130246
COMBO.vs.CTRL	ENSMUSG00000027175	757.539	-0.577148	0.0737063	1.50702e-15	3.10304e-14	2	Tcp11l1	protein_coding	ENSMUST00000129792,ENSMUST00000028597,ENSMUST00000126310,ENSMUST00000111118,ENSMUST00000129571,ENSMUST00000137428,ENSMUST00000132600
RT.vs.CTRL	ENSMUSG00000041258	846.25	-0.726841	0.0945476	8.25212e-16	3.15199e-14	18	Zfp236	protein_coding	ENSMUST00000183048,ENSMUST00000183324,ENSMUST00000182122,ENSMUST00000171071,ENSMUST00000182759,ENSMUST00000182866
COMBO.vs.CTRL	ENSMUSG00000039841	392.579	-0.753805	0.0978534	1.53702e-15	3.15893e-14	6	Zfp800	protein_coding	ENSMUST00000123098,ENSMUST00000115321,ENSMUST00000115320,ENSMUST00000035930,ENSMUST00000155494
RT.vs.CTRL	ENSMUSG00000001348	1056.04	0.852136	0.112827	8.31477e-16	3.17032e-14	9	Acp5	protein_coding	ENSMUST00000069330,ENSMUST00000165735,ENSMUST00000115315
RT.vs.CTRL	ENSMUSG00000006398	781.532	0.811829	0.106941	8.5256e-16	3.23928e-14	4	Cdc20	protein_coding	ENSMUST00000151302,ENSMUST00000183942,ENSMUST00000006565
COMBO.vs.CTRL	ENSMUSG00000024181	726.274	0.794981	0.103746	1.58287e-15	3.24716e-14	17	Mrpl28	protein_coding	ENSMUST00000025014,ENSMUST00000123132,ENSMUST00000127647
COMBO.vs.CTRL	ENSMUSG00000035623	886.999	-0.759563	0.0987872	1.65606e-15	3.39416e-14	7	Rsf1	protein_coding	ENSMUST00000123731,ENSMUST00000127891,ENSMUST00000135270,ENSMUST00000107153,ENSMUST00000206866,ENSMUST00000156060,ENSMUST00000150288,ENSMUST00000205536
COMBO.vs.CTRL	ENSMUSG00000031314	1445.11	-0.6032	0.0773058	1.66217e-15	3.40353e-14	X	Taf1	protein_coding	ENSMUST00000149274,ENSMUST00000211461,ENSMUST00000143908,ENSMUST00000101341,ENSMUST00000129487,ENSMUST00000118878,ENSMUST00000140470
COMBO.vs.CTRL	ENSMUSG00000026880	1830.65	0.895196	0.118566	1.71803e-15	3.51468e-14	2	Stom	protein_coding	ENSMUST00000202568,ENSMUST00000028241
COMBO.vs.CTRL	ENSMUSG00000009470	3385.67	-0.430427	0.0546238	1.76539e-15	3.60491e-14	13	Tnpo1	protein_coding	ENSMUST00000179271,ENSMUST00000179301,ENSMUST00000109401,ENSMUST00000109399
COMBO.vs.CTRL	ENSMUSG00000033237	1295.06	-0.507006	0.0646569	1.84376e-15	3.75801e-14	15	Arid2	protein_coding	ENSMUST00000176739,ENSMUST00000175735,ENSMUST00000096250,ENSMUST00000134985
RT.vs.CTRL	ENSMUSG00000028249	4013.21	0.677375	0.0877881	9.9989e-16	3.78575e-14	4	Sdcbp	protein_coding	ENSMUST00000029912,ENSMUST00000175769,ENSMUST00000103008,ENSMUST00000108371,ENSMUST00000140830,ENSMUST00000108374,ENSMUST00000155247,ENSMUST00000153861
COMBO.vs.CTRL	ENSMUSG00000020085	579.491	0.892336	0.118385	1.93737e-15	3.94519e-14	10	Aifm2	protein_coding	ENSMUST00000067857,ENSMUST00000131361,ENSMUST00000105455,ENSMUST00000099706,ENSMUST00000080099,ENSMUST00000140664,ENSMUST00000129809
COMBO.vs.CTRL	ENSMUSG00000016319	2832.3	0.57695	0.0739824	1.94243e-15	3.95186e-14	X	Slc25a5	protein_coding	ENSMUST00000126608,ENSMUST00000016463,ENSMUST00000156672
COMBO.vs.CTRL	ENSMUSG00000038095	1412.13	-0.646281	0.0833752	2.00607e-15	4.0776e-14	5	Sbno1	protein_coding	ENSMUST00000196711,ENSMUST00000196644,ENSMUST00000196647,ENSMUST00000197777,ENSMUST00000065263,ENSMUST00000197723,ENSMUST00000199004,ENSMUST00000196842,ENSMUST00000168651,ENSMUST00000200674,ENSMUST00000197974,ENSMUST00000200474,ENSMUST00000196329,ENSMUST00000197228,ENSMUST00000198285,ENSMUST00000198420,ENSMUST00000199245,ENSMUST00000199808
COMBO.vs.CTRL	ENSMUSG00000039988	1353.33	-0.579976	0.0744346	2.02076e-15	4.10371e-14	3	Ankrd13c	protein_coding	ENSMUST00000200516,ENSMUST00000199574,ENSMUST00000198736,ENSMUST00000196480,ENSMUST00000164582,ENSMUST00000040787,ENSMUST00000199008,ENSMUST00000199757,ENSMUST00000199727,ENSMUST00000197872
RT.vs.CTRL	ENSMUSG00000029718	2381.21	0.746145	0.0977806	1.08958e-15	4.11093e-14	5	Pcolce	protein_coding	ENSMUST00000136649,ENSMUST00000131703,ENSMUST00000148662,ENSMUST00000124693,ENSMUST00000142675,ENSMUST00000054564,ENSMUST00000146589,ENSMUST00000031731,ENSMUST00000155251,ENSMUST00000128755,ENSMUST00000197912,ENSMUST00000137210
COMBO.vs.CTRL	ENSMUSG00000090093	36.5509	-2.27922	0.307771	2.04838e-15	4.15599e-14	2	Gm14399	protein_coding	ENSMUST00000109059,ENSMUST00000099029,ENSMUST00000109060,ENSMUST00000108929,ENSMUST00000109062
RT.vs.CTRL	ENSMUSG00000018846	2398.74	-0.540543	0.0690249	1.11321e-15	4.17823e-14	11	Pank3	protein_coding	ENSMUST00000018990
RT.vs.CTRL	ENSMUSG00000033960	1232.6	-0.59354	0.0762354	1.11166e-15	4.17823e-14	18	9430020K01Rik	protein_coding	ENSMUST00000037029
COMBO.vs.CTRL	ENSMUSG00000078185	276.657	-0.988084	0.133122	2.07398e-15	4.20407e-14	1	Chml	protein_coding	ENSMUST00000211489,ENSMUST00000210367,ENSMUST00000104984,ENSMUST00000211207,ENSMUST00000209720
COMBO.vs.CTRL	ENSMUSG00000014074	580.268	-0.651482	0.0841559	2.11252e-15	4.27829e-14	16	Rnf168	protein_coding	ENSMUST00000014218,ENSMUST00000155649,ENSMUST00000171474
COMBO.vs.CTRL	ENSMUSG00000026657	1705.51	-0.736563	0.0959837	2.16855e-15	4.38376e-14	2	Frmd4a	protein_coding	ENSMUST00000176962,ENSMUST00000091497,ENSMUST00000177457,ENSMUST00000153160,ENSMUST00000115039,ENSMUST00000142452,ENSMUST00000138735,ENSMUST00000175944,ENSMUST00000137809,ENSMUST00000115037,ENSMUST00000141746,ENSMUST00000176803,ENSMUST00000075767,ENSMUST00000132710,ENSMUST00000175669,ENSMUST00000176864,ENSMUST00000123919,ENSMUST00000147156,ENSMUST00000176828
COMBO.vs.CTRL	ENSMUSG00000038697	876.388	0.454043	0.057892	2.19818e-15	4.43961e-14	8	Taf5l	protein_coding	ENSMUST00000165628,ENSMUST00000093039,ENSMUST00000212010,ENSMUST00000213055
RT.vs.CTRL	ENSMUSG00000028344	286.629	-0.815976	0.108161	1.1854e-15	4.44147e-14	4	Invs	protein_coding	ENSMUST00000149555,ENSMUST00000151762,ENSMUST00000129480,ENSMUST00000156602,ENSMUST00000143433,ENSMUST00000030029
RT.vs.CTRL	ENSMUSG00000055013	1082.58	-0.845306	0.112513	1.18849e-15	4.44533e-14	1	Agap1	protein_coding	ENSMUST00000190096,ENSMUST00000027521,ENSMUST00000074945,ENSMUST00000212924,ENSMUST00000212721,ENSMUST00000185417
COMBO.vs.CTRL	ENSMUSG00000033364	772.56	-0.674728	0.0874076	2.20994e-15	4.45929e-14	1	Usp37	protein_coding	ENSMUST00000191058,ENSMUST00000044260,ENSMUST00000188012,ENSMUST00000189257,ENSMUST00000190592,ENSMUST00000186282,ENSMUST00000187590
COMBO.vs.CTRL	ENSMUSG00000006673	1667.39	-0.341997	0.0433922	2.21259e-15	4.46057e-14	9	Qrich1	protein_coding	ENSMUST00000194743,ENSMUST00000195563,ENSMUST00000194741,ENSMUST00000193348,ENSMUST00000192331,ENSMUST00000112155,ENSMUST00000193258,ENSMUST00000192819,ENSMUST00000195513,ENSMUST00000194387,ENSMUST00000194385,ENSMUST00000006851,ENSMUST00000194139,ENSMUST00000192932
RT.vs.CTRL	ENSMUSG00000053754	2156.55	-0.618057	0.0797431	1.22125e-15	4.55995e-14	14	Chd8	protein_coding	ENSMUST00000199135,ENSMUST00000200169,ENSMUST00000155614,ENSMUST00000140603,ENSMUST00000149694,ENSMUST00000136528,ENSMUST00000145404,ENSMUST00000149975,ENSMUST00000134329,ENSMUST00000089752,ENSMUST00000147309,ENSMUST00000147827,ENSMUST00000122823
RT.vs.CTRL	ENSMUSG00000020687	2159.42	-0.532241	0.0680379	1.25437e-15	4.67556e-14	11	Cdc27	protein_coding	ENSMUST00000127506,ENSMUST00000106961,ENSMUST00000106962,ENSMUST00000135303,ENSMUST00000093923
COMBO.vs.CTRL	ENSMUSG00000021796	1933.13	-0.442609	0.0564737	2.38314e-15	4.78699e-14	14	Bmpr1a	protein_coding	ENSMUST00000171343,ENSMUST00000171551,ENSMUST00000049005,ENSMUST00000165280
COMBO.vs.CTRL	ENSMUSG00000035692	1198.22	1.63976	0.225608	2.41732e-15	4.85126e-14	4	Isg15	protein_coding	ENSMUST00000085425
COMBO.vs.CTRL	ENSMUSG00000004394	1103.11	0.689066	0.0895317	2.43643e-15	4.88519e-14	11	Tmed4	protein_coding	ENSMUST00000004508,ENSMUST00000130621,ENSMUST00000132147
RT.vs.CTRL	ENSMUSG00000008393	1145.93	0.622239	0.0804409	1.33325e-15	4.94402e-14	16	Carhsp1	protein_coding	ENSMUST00000008537
COMBO.vs.CTRL	ENSMUSG00000008307	116.045	-1.31274	0.182818	2.47013e-15	4.94828e-14	5	1700109H08Rik	protein_coding	ENSMUST00000147801,ENSMUST00000156973,ENSMUST00000125740,ENSMUST00000008451,ENSMUST00000198134
RT.vs.CTRL	ENSMUSG00000036959	521.045	-0.733391	0.0962673	1.33783e-15	4.95248e-14	X	Bcorl1	protein_coding	ENSMUST00000114972,ENSMUST00000156703,ENSMUST00000142160,ENSMUST00000156042,ENSMUST00000037596,ENSMUST00000136348
RT.vs.CTRL	ENSMUSG00000008307	116.045	-1.47905	0.208045	1.34358e-15	4.96529e-14	5	1700109H08Rik	protein_coding	ENSMUST00000147801,ENSMUST00000156973,ENSMUST00000125740,ENSMUST00000008451,ENSMUST00000198134
RT.vs.CTRL	ENSMUSG00000020219	522.33	0.794905	0.105293	1.3537e-15	4.99414e-14	10	Timm13	protein_coding	ENSMUST00000020440
COMBO.vs.CTRL	ENSMUSG00000066861	435.543	1.06595	0.145841	2.6242e-15	5.2522e-14	5	Oas1g	protein_coding	ENSMUST00000161809,ENSMUST00000086368,ENSMUST00000162096
COMBO.vs.CTRL	ENSMUSG00000037876	3526.57	-0.652341	0.0846036	2.6772e-15	5.34862e-14	10	Jmjd1c	protein_coding	ENSMUST00000174062,ENSMUST00000173949,ENSMUST00000173762,ENSMUST00000173236,ENSMUST00000173661,ENSMUST00000174408,ENSMUST00000173187,ENSMUST00000173689,ENSMUST00000173295,ENSMUST00000051446,ENSMUST00000174317
RT.vs.CTRL	ENSMUSG00000027799	800.4	-1.01231	0.138053	1.45849e-15	5.35636e-14	3	Nbea	protein_coding	ENSMUST00000196612,ENSMUST00000197395,ENSMUST00000029374,ENSMUST00000199803,ENSMUST00000198315,ENSMUST00000196577,ENSMUST00000199126,ENSMUST00000200526,ENSMUST00000198259,ENSMUST00000199535
COMBO.vs.CTRL	ENSMUSG00000032827	885.362	-0.92825	0.12456	2.74408e-15	5.47237e-14	6	Ppp1r9a	protein_coding	ENSMUST00000164110,ENSMUST00000177456,ENSMUST00000175889,ENSMUST00000065842,ENSMUST00000035813,ENSMUST00000177338,ENSMUST00000176263,ENSMUST00000168998,ENSMUST00000175962,ENSMUST00000177153,ENSMUST00000176136,ENSMUST00000176729
COMBO.vs.CTRL	ENSMUSG00000031902	1733.23	-0.462434	0.059239	2.86113e-15	5.70066e-14	8	Nfatc3	protein_coding	ENSMUST00000212577,ENSMUST00000211991,ENSMUST00000212936,ENSMUST00000212671,ENSMUST00000212691,ENSMUST00000109308,ENSMUST00000212742
RT.vs.CTRL	ENSMUSG00000028643	294.371	1.01723	0.139033	1.59923e-15	5.85005e-14	4	Svbp	protein_coding	ENSMUST00000030395,ENSMUST00000210595,ENSMUST00000106345,ENSMUST00000097908
COMBO.vs.CTRL	ENSMUSG00000039703	1758.38	0.501981	0.0644904	2.96889e-15	5.91007e-14	11	Nploc4	protein_coding	ENSMUST00000044271,ENSMUST00000136095,ENSMUST00000103017,ENSMUST00000132519,ENSMUST00000137041
COMBO.vs.CTRL	ENSMUSG00000042599	956.753	-0.818563	0.108308	2.98851e-15	5.93846e-14	6	Kdm7a	protein_coding	ENSMUST00000127036,ENSMUST00000002305
RT.vs.CTRL	ENSMUSG00000040929	316.014	-1.10533	0.152688	1.74279e-15	6.36442e-14	19	Rfx3	protein_coding	ENSMUST00000174420,ENSMUST00000046898,ENSMUST00000174850,ENSMUST00000173161,ENSMUST00000173863,ENSMUST00000172498,ENSMUST00000172907,ENSMUST00000165566
COMBO.vs.CTRL	ENSMUSG00000019987	7762.48	1.38027	0.193181	3.24788e-15	6.44808e-14	10	Arg1	protein_coding	ENSMUST00000020161
RT.vs.CTRL	ENSMUSG00000038116	931.19	-0.522974	0.067174	1.78552e-15	6.4876e-14	2	Phf20	protein_coding	ENSMUST00000132352,ENSMUST00000147242,ENSMUST00000145731,ENSMUST00000152617,ENSMUST00000132129,ENSMUST00000153822,ENSMUST00000135796,ENSMUST00000122814,ENSMUST00000037401,ENSMUST00000147234,ENSMUST00000131479
COMBO.vs.CTRL	ENSMUSG00000028282	542.141	-0.74074	0.0972713	3.3256e-15	6.59058e-14	4	Casp8ap2	protein_coding	ENSMUST00000029950,ENSMUST00000124278,ENSMUST00000178925,ENSMUST00000108178,ENSMUST00000127619
COMBO.vs.CTRL	ENSMUSG00000037003	1597.59	-0.604995	0.0784544	3.38263e-15	6.6976e-14	15	Tns2	protein_coding	ENSMUST00000046144,ENSMUST00000169627
COMBO.vs.CTRL	ENSMUSG00000038976	1980.56	-0.519684	0.0669914	3.41529e-15	6.75624e-14	11	Ppp1r9b	protein_coding	ENSMUST00000038696,ENSMUST00000151771,ENSMUST00000107748
COMBO.vs.CTRL	ENSMUSG00000036792	507.209	-0.831159	0.110481	3.53873e-15	6.98796e-14	2	Mbd5	protein_coding	ENSMUST00000196045,ENSMUST00000154653,ENSMUST00000047413,ENSMUST00000197712,ENSMUST00000147023,ENSMUST00000112745,ENSMUST00000147055,ENSMUST00000122841,ENSMUST00000127085,ENSMUST00000196831,ENSMUST00000199257,ENSMUST00000132717,ENSMUST00000112754,ENSMUST00000148796,ENSMUST00000142250
COMBO.vs.CTRL	ENSMUSG00000005148	626.303	-1.07389	0.147945	3.60517e-15	7.11283e-14	14	Klf5	protein_coding	ENSMUST00000005279
COMBO.vs.CTRL	ENSMUSG00000033213	311.672	2.52805	0.342542	3.63819e-15	7.1716e-14	2	AA467197	protein_coding	ENSMUST00000142767,ENSMUST00000175727,ENSMUST00000047498,ENSMUST00000110512
COMBO.vs.CTRL	ENSMUSG00000029063	1840.16	0.615304	0.0799605	3.65506e-15	7.19393e-14	4	Nadk	protein_coding	ENSMUST00000143840,ENSMUST00000105612,ENSMUST00000105613,ENSMUST00000146080,ENSMUST00000030939,ENSMUST00000152297,ENSMUST00000147062,ENSMUST00000135429
RT.vs.CTRL	ENSMUSG00000018199	1330.11	-0.690785	0.0907422	2.00065e-15	7.22072e-14	1	Trove2	protein_coding	ENSMUST00000018343,ENSMUST00000159879
COMBO.vs.CTRL	ENSMUSG00000026872	1899.71	-0.911883	0.122809	3.86444e-15	7.5906e-14	2	Zeb2	protein_coding	ENSMUST00000176732,ENSMUST00000076836,ENSMUST00000201298,ENSMUST00000202432,ENSMUST00000068415,ENSMUST00000201623,ENSMUST00000123037,ENSMUST00000201211,ENSMUST00000201969,ENSMUST00000201490,ENSMUST00000202935,ENSMUST00000202371,ENSMUST00000124942,ENSMUST00000200844,ENSMUST00000145529,ENSMUST00000202187,ENSMUST00000201413,ENSMUST00000152232,ENSMUST00000153561,ENSMUST00000177302,ENSMUST00000127520,…
COMBO.vs.CTRL	ENSMUSG00000032763	341.751	0.750765	0.0989594	3.88121e-15	7.61679e-14	10	Ilvbl	protein_coding	ENSMUST00000105384
COMBO.vs.CTRL	ENSMUSG00000006191	252.213	-0.800307	0.106129	3.89568e-15	7.63381e-14	13	Cdkal1	protein_coding	ENSMUST00000153086,ENSMUST00000124532,ENSMUST00000091674,ENSMUST00000110323,ENSMUST00000154209,ENSMUST00000137225,ENSMUST00000006353,ENSMUST00000129231,ENSMUST00000123641,ENSMUST00000131792,ENSMUST00000140278
COMBO.vs.CTRL	ENSMUSG00000020659	415.255	-0.608733	0.0791486	3.89677e-15	7.63381e-14	12	Cbll1	protein_coding	ENSMUST00000101499,ENSMUST00000188326,ENSMUST00000085487,ENSMUST00000185739,ENSMUST00000064240
RT.vs.CTRL	ENSMUSG00000022553	799.723	0.605161	0.07868	2.13895e-15	7.68642e-14	15	Maf1	protein_coding	ENSMUST00000160857,ENSMUST00000161527,ENSMUST00000160853,ENSMUST00000161391,ENSMUST00000160069,ENSMUST00000160875,ENSMUST00000160097,ENSMUST00000160914,ENSMUST00000162865,ENSMUST00000162871,ENSMUST00000023212,ENSMUST00000161786,ENSMUST00000161072,ENSMUST00000160172
RT.vs.CTRL	ENSMUSG00000030451	1266.79	-1.03895	0.143103	2.14035e-15	7.68642e-14	7	Herc2	protein_coding	ENSMUST00000206537,ENSMUST00000205303,ENSMUST00000164095,ENSMUST00000205678,ENSMUST00000205653,ENSMUST00000076226,ENSMUST00000206990,ENSMUST00000206101
RT.vs.CTRL	ENSMUSG00000028138	1300.57	0.48019	0.0616287	2.1711e-15	7.78391e-14	3	Adh5	protein_coding	ENSMUST00000160201,ENSMUST00000162024,ENSMUST00000160625,ENSMUST00000005964,ENSMUST00000198126,ENSMUST00000159392,ENSMUST00000197643
RT.vs.CTRL	ENSMUSG00000001911	4951.49	-0.64992	0.0850554	2.23985e-15	8.01709e-14	8	Nfix	protein_coding	ENSMUST00000132236,ENSMUST00000076715,ENSMUST00000099070,ENSMUST00000126806,ENSMUST00000148644,ENSMUST00000109764,ENSMUST00000109762,ENSMUST00000148746
RT.vs.CTRL	ENSMUSG00000060093	19.285	-4.60101	0.588681	2.30338e-15	8.23086e-14	13	Hist1h4a	protein_coding	ENSMUST00000102964
COMBO.vs.CTRL	ENSMUSG00000040455	604.099	-0.619429	0.0807411	4.29507e-15	8.39925e-14	4	Usp45	protein_coding	ENSMUST00000137293,ENSMUST00000108232,ENSMUST00000148304,ENSMUST00000040429,ENSMUST00000156589,ENSMUST00000065111,ENSMUST00000148647,ENSMUST00000125262
COMBO.vs.CTRL	ENSMUSG00000024997	984.767	0.625752	0.0816194	4.32941e-15	8.45893e-14	19	Prdx3	protein_coding	ENSMUST00000025961
COMBO.vs.CTRL	ENSMUSG00000032060	444.048	1.03576	0.142482	4.43355e-15	8.65478e-14	9	Cryab	protein_coding	ENSMUST00000034562
COMBO.vs.CTRL	ENSMUSG00000026915	694.417	-0.751711	0.0993404	4.48295e-15	8.74352e-14	2	Strbp	protein_coding	ENSMUST00000155237,ENSMUST00000183690,ENSMUST00000144206,ENSMUST00000135488,ENSMUST00000145808,ENSMUST00000028279,ENSMUST00000204569,ENSMUST00000072186,ENSMUST00000203861
COMBO.vs.CTRL	ENSMUSG00000066798	422.591	-0.844111	0.112907	4.5722e-15	8.90977e-14	2	Zbtb6	protein_coding	ENSMUST00000053098,ENSMUST00000112932
COMBO.vs.CTRL	ENSMUSG00000019659	575.215	0.604547	0.0787995	4.61317e-15	8.9817e-14	9	Ccdc12	protein_coding	ENSMUST00000019803,ENSMUST00000195979,ENSMUST00000196542,ENSMUST00000198077,ENSMUST00000199611,ENSMUST00000200550,ENSMUST00000200296,ENSMUST00000196347,ENSMUST00000196092,ENSMUST00000199687
COMBO.vs.CTRL	ENSMUSG00000040818	622.628	-0.543935	0.0705893	4.65232e-15	9.04776e-14	14	Dennd6a	protein_coding	ENSMUST00000203874,ENSMUST00000037585
COMBO.vs.CTRL	ENSMUSG00000042197	1341.09	-0.763486	0.101101	4.65525e-15	9.04776e-14	1	Zfp451	protein_coding	ENSMUST00000194656,ENSMUST00000139143,ENSMUST00000115167,ENSMUST00000140163,ENSMUST00000151055,ENSMUST00000044455,ENSMUST00000125723,ENSMUST00000130376,ENSMUST00000019861
COMBO.vs.CTRL	ENSMUSG00000028576	397.066	-0.894668	0.120586	4.66468e-15	9.05814e-14	4	Ift74	protein_coding	ENSMUST00000107104,ENSMUST00000152289,ENSMUST00000030311
COMBO.vs.CTRL	ENSMUSG00000042385	32.7863	4.3887	0.570075	4.698e-15	9.10689e-14	13	Gzmk	protein_coding	ENSMUST00000038212,ENSMUST00000122399,ENSMUST00000140324
COMBO.vs.CTRL	ENSMUSG00000038594	118.641	-1.22039	0.171556	4.8228e-15	9.34065e-14	10	Cep85l	protein_coding	ENSMUST00000095691
RT.vs.CTRL	ENSMUSG00000021690	851.429	-0.664147	0.0873309	2.643e-15	9.39787e-14	13	Jmy	protein_coding	ENSMUST00000065537
COMBO.vs.CTRL	ENSMUSG00000000627	46.4865	2.59039	0.352067	4.90663e-15	9.48644e-14	6	Sema4f	protein_coding	ENSMUST00000000641,ENSMUST00000203271,ENSMUST00000125579,ENSMUST00000203911
COMBO.vs.CTRL	ENSMUSG00000037820	5363.83	1.10344	0.153472	4.90518e-15	9.48644e-14	2	Tgm2	protein_coding	ENSMUST00000140923,ENSMUST00000103122,ENSMUST00000152690,ENSMUST00000174718
RT.vs.CTRL	ENSMUSG00000006526	259.186	0.756375	0.100825	2.69295e-15	9.55976e-14	14	Tmem110	protein_coding	ENSMUST00000164482,ENSMUST00000164004,ENSMUST00000006701,ENSMUST00000164184,ENSMUST00000171920
RT.vs.CTRL	ENSMUSG00000032299	381.494	0.726891	0.0964899	2.71785e-15	9.63232e-14	9	Commd4	protein_coding	ENSMUST00000065358
COMBO.vs.CTRL	ENSMUSG00000021890	1134.5	0.515687	0.0669294	5.23875e-15	1.01197e-13	14	Eaf1	protein_coding	ENSMUST00000022446
COMBO.vs.CTRL	ENSMUSG00000006678	778.328	-0.77804	0.103426	5.25362e-15	1.01396e-13	X	Pola1	protein_coding	ENSMUST00000124236,ENSMUST00000127718,ENSMUST00000006856,ENSMUST00000142479
COMBO.vs.CTRL	ENSMUSG00000054823	2872.98	-0.517028	0.0671177	5.27929e-15	1.01803e-13	8	Whsc1l1	protein_coding	ENSMUST00000147935,ENSMUST00000084026,ENSMUST00000136107,ENSMUST00000141781,ENSMUST00000139966,ENSMUST00000155861,ENSMUST00000143445,ENSMUST00000142395,ENSMUST00000153597,ENSMUST00000129959,ENSMUST00000146919
COMBO.vs.CTRL	ENSMUSG00000033819	364.533	0.846025	0.113489	5.30062e-15	1.02126e-13	15	Ppp1r16a	protein_coding	ENSMUST00000138951,ENSMUST00000127674,ENSMUST00000140730,ENSMUST00000135388,ENSMUST00000156920,ENSMUST00000129396,ENSMUST00000143274,ENSMUST00000150399,ENSMUST00000134449,ENSMUST00000037551
COMBO.vs.CTRL	ENSMUSG00000063897	282.704	-0.834011	0.111694	5.30701e-15	1.0216e-13	GL456216.1	DHRSX	protein_coding	ENSMUST00000077235
COMBO.vs.CTRL	ENSMUSG00000038366	4812.31	0.554026	0.072128	5.39874e-15	1.03836e-13	11	Lasp1	protein_coding	ENSMUST00000148280,ENSMUST00000107569,ENSMUST00000138919,ENSMUST00000146572,ENSMUST00000043843,ENSMUST00000152962,ENSMUST00000129558,ENSMUST00000107568,ENSMUST00000155762,ENSMUST00000127033,ENSMUST00000153520,ENSMUST00000136723,ENSMUST00000127575,ENSMUST00000143571,ENSMUST00000134428,ENSMUST00000129828
COMBO.vs.CTRL	ENSMUSG00000063808	220.122	-0.734258	0.0971766	5.4737e-15	1.05186e-13	7	Gpatch1	protein_coding	ENSMUST00000131213,ENSMUST00000206758,ENSMUST00000153778,ENSMUST00000079693,ENSMUST00000131143
COMBO.vs.CTRL	ENSMUSG00000044150	410.518	-0.83337	0.111684	5.54238e-15	1.06414e-13	X	A830080D01Rik	protein_coding	ENSMUST00000057180,ENSMUST00000131623,ENSMUST00000154694,ENSMUST00000149054,ENSMUST00000112464,ENSMUST00000144598
COMBO.vs.CTRL	ENSMUSG00000039146	547.874	1.56304	0.219418	5.56386e-15	1.06734e-13	3	Ifi44l	protein_coding	ENSMUST00000046739
COMBO.vs.CTRL	ENSMUSG00000024294	1907.25	-0.577723	0.0753981	5.63505e-15	1.08006e-13	18	Mib1	protein_coding	ENSMUST00000124288,ENSMUST00000150000,ENSMUST00000131073,ENSMUST00000052838,ENSMUST00000165555
RT.vs.CTRL	ENSMUSG00000021027	1120.7	-0.787039	0.105629	3.06296e-15	1.08023e-13	12	Ralgapa1	protein_coding	ENSMUST00000110687,ENSMUST00000085385
COMBO.vs.CTRL	ENSMUSG00000038181	836.156	0.894129	0.120917	5.64632e-15	1.08128e-13	5	Chpf2	protein_coding	ENSMUST00000197933,ENSMUST00000198521,ENSMUST00000121863,ENSMUST00000197566,ENSMUST00000088295,ENSMUST00000197318
RT.vs.CTRL	ENSMUSG00000026565	823.222	-0.774074	0.103703	3.08572e-15	1.08649e-13	1	Pou2f1	protein_coding	ENSMUST00000176101,ENSMUST00000069609,ENSMUST00000177358,ENSMUST00000160908,ENSMUST00000176004,ENSMUST00000159212,ENSMUST00000184799,ENSMUST00000111426,ENSMUST00000111427,ENSMUST00000176800,ENSMUST00000176942,ENSMUST00000177472,ENSMUST00000184643,ENSMUST00000160260,ENSMUST00000027850,ENSMUST00000082225,ENSMUST00000194366,ENSMUST00000111429
RT.vs.CTRL	ENSMUSG00000032827	885.362	-1.00621	0.139051	3.0962e-15	1.0884e-13	6	Ppp1r9a	protein_coding	ENSMUST00000164110,ENSMUST00000177456,ENSMUST00000175889,ENSMUST00000065842,ENSMUST00000035813,ENSMUST00000177338,ENSMUST00000176263,ENSMUST00000168998,ENSMUST00000175962,ENSMUST00000177153,ENSMUST00000176136,ENSMUST00000176729
COMBO.vs.CTRL	ENSMUSG00000039478	217.29	-0.893101	0.120795	5.74001e-15	1.09828e-13	8	Micu3	protein_coding	ENSMUST00000132481,ENSMUST00000136835,ENSMUST00000068999
COMBO.vs.CTRL	ENSMUSG00000028811	623.701	0.59751	0.0781354	5.78796e-15	1.1065e-13	4	Yars	protein_coding	ENSMUST00000106054,ENSMUST00000140708,ENSMUST00000137591,ENSMUST00000147248,ENSMUST00000128287,ENSMUST00000148619,ENSMUST00000133992,ENSMUST00000146106
COMBO.vs.CTRL	ENSMUSG00000059552	1111.86	0.550077	0.0716885	5.84245e-15	1.11595e-13	11	Trp53	protein_coding	ENSMUST00000108657,ENSMUST00000130540,ENSMUST00000147512,ENSMUST00000108658,ENSMUST00000171247,ENSMUST00000005371
COMBO.vs.CTRL	ENSMUSG00000043535	2139.3	-0.671037	0.0883486	5.91382e-15	1.12764e-13	2	Setx	protein_coding	ENSMUST00000129544,ENSMUST00000154910,ENSMUST00000135992,ENSMUST00000061578,ENSMUST00000145422
COMBO.vs.CTRL	ENSMUSG00000028483	582.44	-0.896323	0.12138	5.9822e-15	1.13872e-13	4	Snapc3	protein_coding	ENSMUST00000160742,ENSMUST00000130676,ENSMUST00000143533,ENSMUST00000124856,ENSMUST00000030206,ENSMUST00000071544,ENSMUST00000159518,ENSMUST00000123262,ENSMUST00000137512
COMBO.vs.CTRL	ENSMUSG00000025266	879.939	-0.614793	0.0805792	6.0954e-15	1.15928e-13	X	Gnl3l	protein_coding	ENSMUST00000138026,ENSMUST00000146742,ENSMUST00000124022,ENSMUST00000026297,ENSMUST00000112691,ENSMUST00000156233,ENSMUST00000154393
RT.vs.CTRL	ENSMUSG00000041444	689.563	-0.662542	0.0874412	3.32135e-15	1.16376e-13	9	Arhgap32	protein_coding	ENSMUST00000182802,ENSMUST00000182310,ENSMUST00000174641,ENSMUST00000174730,ENSMUST00000168954,ENSMUST00000183121,ENSMUST00000174314
COMBO.vs.CTRL	ENSMUSG00000031617	755.339	-0.736233	0.09765	6.12803e-15	1.16448e-13	8	Tmem184c	protein_coding	ENSMUST00000152168,ENSMUST00000034030,ENSMUST00000141202
RT.vs.CTRL	ENSMUSG00000027288	3807.3	-0.59016	0.0771591	3.3307e-15	1.16515e-13	2	Zfp106	protein_coding	ENSMUST00000167241,ENSMUST00000055241,ENSMUST00000141874,ENSMUST00000135625,ENSMUST00000139942,ENSMUST00000171215,ENSMUST00000152347,ENSMUST00000163384,ENSMUST00000149210,ENSMUST00000130303,ENSMUST00000147353
RT.vs.CTRL	ENSMUSG00000036371	5530.36	-0.542468	0.0705427	3.34358e-15	1.16777e-13	6	Serbp1	protein_coding	ENSMUST00000042990,ENSMUST00000203077,ENSMUST00000204293,ENSMUST00000203167,ENSMUST00000205091,ENSMUST00000203054,ENSMUST00000204034,ENSMUST00000204135,ENSMUST00000203436,ENSMUST00000203233,ENSMUST00000204206,ENSMUST00000204810,ENSMUST00000204294,ENSMUST00000205106,ENSMUST00000203402,ENSMUST00000204944
RT.vs.CTRL	ENSMUSG00000038784	600.894	-0.752054	0.100583	3.37755e-15	1.17773e-13	6	Cnot4	protein_coding	ENSMUST00000200743,ENSMUST00000114993,ENSMUST00000114989,ENSMUST00000044163,ENSMUST00000202666,ENSMUST00000200954,ENSMUST00000202143,ENSMUST00000202417
COMBO.vs.CTRL	ENSMUSG00000025190	637.105	0.661657	0.0871092	6.21063e-15	1.17917e-13	19	Got1	protein_coding	ENSMUST00000124954,ENSMUST00000133325,ENSMUST00000026196,ENSMUST00000132504
COMBO.vs.CTRL	ENSMUSG00000059142	812.112	-0.967108	0.132491	6.2174e-15	1.17945e-13	17	Zfp945	protein_coding	ENSMUST00000088696,ENSMUST00000095615,ENSMUST00000127557,ENSMUST00000160457,ENSMUST00000150092
RT.vs.CTRL	ENSMUSG00000087598	378.291	-0.703145	0.0933841	3.41655e-15	1.18941e-13	7	Zfp111	protein_coding	ENSMUST00000148050,ENSMUST00000056683,ENSMUST00000160563,ENSMUST00000086006,ENSMUST00000142218,ENSMUST00000073833
COMBO.vs.CTRL	ENSMUSG00000037710	193.719	0.888083	0.120274	6.43491e-15	1.21966e-13	10	Cisd1	protein_coding	ENSMUST00000045887
COMBO.vs.CTRL	ENSMUSG00000024975	521.548	-0.625502	0.0821358	6.45058e-15	1.22159e-13	19	Pdcd4	protein_coding	ENSMUST00000165617,ENSMUST00000025931,ENSMUST00000074371
RT.vs.CTRL	ENSMUSG00000057637	1299.03	-0.648427	0.085513	3.5579e-15	1.23464e-13	4	Prdm2	protein_coding	ENSMUST00000105778,ENSMUST00000134791,ENSMUST00000156909,ENSMUST00000154280
RT.vs.CTRL	ENSMUSG00000026031	2271.54	-0.494759	0.0641181	3.62435e-15	1.25569e-13	1	Cflar	protein_coding	ENSMUST00000114313,ENSMUST00000123553,ENSMUST00000124567,ENSMUST00000189858,ENSMUST00000156870,ENSMUST00000114309,ENSMUST00000097722,ENSMUST00000097723,ENSMUST00000149874,ENSMUST00000140940,ENSMUST00000069333,ENSMUST00000123032,ENSMUST00000164900
COMBO.vs.CTRL	ENSMUSG00000021701	749.207	0.654272	0.0862473	6.96866e-15	1.31521e-13	13	Plk2	protein_coding	ENSMUST00000022212
RT.vs.CTRL	ENSMUSG00000030707	1365.38	0.921327	0.126544	3.877e-15	1.33893e-13	7	Coro1a	protein_coding	ENSMUST00000140896,ENSMUST00000032949,ENSMUST00000135087,ENSMUST00000106364,ENSMUST00000133718,ENSMUST00000126193,ENSMUST00000205515,ENSMUST00000173116,ENSMUST00000173108,ENSMUST00000131415,ENSMUST00000123511,ENSMUST00000174579
RT.vs.CTRL	ENSMUSG00000034218	1010.21	-0.74112	0.0991979	3.87207e-15	1.33893e-13	9	Atm	protein_coding	ENSMUST00000126598,ENSMUST00000150244,ENSMUST00000118282,ENSMUST00000132249,ENSMUST00000132403
COMBO.vs.CTRL	ENSMUSG00000020716	1756.8	-0.703218	0.093194	7.17976e-15	1.3539e-13	11	Nf1	protein_coding	ENSMUST00000131800,ENSMUST00000071325,ENSMUST00000146699,ENSMUST00000122917,ENSMUST00000108251,ENSMUST00000137997,ENSMUST00000130979,ENSMUST00000145839
COMBO.vs.CTRL	ENSMUSG00000029175	673.81	0.63441	0.0835288	7.21361e-15	1.35797e-13	5	Slc35f6	protein_coding	ENSMUST00000131978,ENSMUST00000143867,ENSMUST00000062962,ENSMUST00000124474,ENSMUST00000196740,ENSMUST00000199052,ENSMUST00000198025
COMBO.vs.CTRL	ENSMUSG00000031939	1478.07	-1.03099	0.14308	7.37376e-15	1.38694e-13	9	Taf1d	protein_coding	ENSMUST00000164079,ENSMUST00000034415
COMBO.vs.CTRL	ENSMUSG00000026585	1091.39	-0.579842	0.0760349	7.3981e-15	1.39034e-13	1	Kifap3	protein_coding	ENSMUST00000077642,ENSMUST00000027877
COMBO.vs.CTRL	ENSMUSG00000020181	585.336	-0.761143	0.101591	7.44734e-15	1.39723e-13	10	Nav3	protein_coding	ENSMUST00000163071,ENSMUST00000160159,ENSMUST00000161223,ENSMUST00000032719,ENSMUST00000161798,ENSMUST00000161582
COMBO.vs.CTRL	ENSMUSG00000038384	988.478	-0.632836	0.0833574	7.45755e-15	1.39796e-13	5	Setd1b	protein_coding	ENSMUST00000162839,ENSMUST00000100731,ENSMUST00000174836,ENSMUST00000056053,ENSMUST00000163030,ENSMUST00000173221
COMBO.vs.CTRL	ENSMUSG00000043090	632.87	-0.645325	0.0851144	7.54669e-15	1.41347e-13	8	Zfp866	protein_coding	ENSMUST00000137573,ENSMUST00000131784
RT.vs.CTRL	ENSMUSG00000027177	2233.99	-0.51435	0.0669206	4.10395e-15	1.41505e-13	2	Hipk3	protein_coding	ENSMUST00000111125,ENSMUST00000111124,ENSMUST00000132622,ENSMUST00000028600
RT.vs.CTRL	ENSMUSG00000028926	1015.78	-0.801609	0.108397	4.13891e-15	1.42483e-13	5	Cdk14	protein_coding	ENSMUST00000137554,ENSMUST00000030763,ENSMUST00000199623,ENSMUST00000131392,ENSMUST00000156660,ENSMUST00000200637,ENSMUST00000171119,ENSMUST00000134867,ENSMUST00000153331,ENSMUST00000167567,ENSMUST00000115451,ENSMUST00000115450,ENSMUST00000115452,ENSMUST00000132390,ENSMUST00000133465
COMBO.vs.CTRL	ENSMUSG00000020982	1204.78	-0.615485	0.0810047	7.75189e-15	1.45068e-13	12	Nemf	protein_coding	ENSMUST00000021368
RT.vs.CTRL	ENSMUSG00000021510	309.146	-0.714092	0.0953482	4.23791e-15	1.45659e-13	13	Zfp729a	protein_coding	ENSMUST00000012314
RT.vs.CTRL	ENSMUSG00000031434	806.641	-0.718041	0.0959388	4.25583e-15	1.46043e-13	X	Morc4	protein_coding	ENSMUST00000136415,ENSMUST00000172366,ENSMUST00000033811,ENSMUST00000167664,ENSMUST00000113014,ENSMUST00000165274,ENSMUST00000146914,ENSMUST00000144481,ENSMUST00000087401,ENSMUST00000171896
RT.vs.CTRL	ENSMUSG00000006315	587.734	0.892714	0.1224	4.33218e-15	1.48427e-13	7	Tmem147	protein_coding	ENSMUST00000006478,ENSMUST00000207779,ENSMUST00000209065,ENSMUST00000207296,ENSMUST00000207263,ENSMUST00000207955,ENSMUST00000208169
COMBO.vs.CTRL	ENSMUSG00000089824	358.829	-0.711352	0.0945264	7.98211e-15	1.49125e-13	2	Rbm12	protein_coding	ENSMUST00000059647,ENSMUST00000109604,ENSMUST00000128499,ENSMUST00000138068,ENSMUST00000131377
COMBO.vs.CTRL	ENSMUSG00000020399	470.652	0.832405	0.112492	8.92223e-15	1.66268e-13	11	Havcr2	protein_coding	ENSMUST00000020668,ENSMUST00000109229
COMBO.vs.CTRL	ENSMUSG00000019917	904.629	-0.634381	0.0838507	9.05371e-15	1.68577e-13	10	2023-09-10	protein_coding	ENSMUST00000165971
COMBO.vs.CTRL	ENSMUSG00000027351	2369.98	-0.66217	0.0877514	9.07717e-15	1.68872e-13	2	Spred1	protein_coding	ENSMUST00000028829,ENSMUST00000110901
COMBO.vs.CTRL	ENSMUSG00000035173	882.135	-0.574144	0.0755271	9.15032e-15	1.7009e-13	19	Ccdc186	protein_coding	ENSMUST00000156708,ENSMUST00000140184,ENSMUST00000140705,ENSMUST00000118592,ENSMUST00000076085,ENSMUST00000135666
COMBO.vs.CTRL	ENSMUSG00000024781	971.985	0.558682	0.0734163	9.2092e-15	1.71041e-13	19	Lipa	protein_coding	ENSMUST00000178114,ENSMUST00000049572
RT.vs.CTRL	ENSMUSG00000030890	1718.47	0.505074	0.0658866	5.07103e-15	1.72919e-13	7	Ilk	protein_coding	ENSMUST00000136687,ENSMUST00000153557,ENSMUST00000148971,ENSMUST00000130565,ENSMUST00000033182,ENSMUST00000149695,ENSMUST00000154626,ENSMUST00000163389,ENSMUST00000127298,ENSMUST00000151108,ENSMUST00000152508,ENSMUST00000145123
COMBO.vs.CTRL	ENSMUSG00000028344	286.629	-0.725795	0.0968797	9.43304e-15	1.74759e-13	4	Invs	protein_coding	ENSMUST00000149555,ENSMUST00000151762,ENSMUST00000129480,ENSMUST00000156602,ENSMUST00000143433,ENSMUST00000030029
COMBO.vs.CTRL	ENSMUSG00000034509	203.179	0.821415	0.110948	9.42663e-15	1.74759e-13	17	Mad2l1bp	protein_coding	ENSMUST00000171172
RT.vs.CTRL	ENSMUSG00000047910	197.079	-1.28385	0.183985	5.22383e-15	1.77569e-13	18	Pcdhb16	protein_coding	ENSMUST00000051442
COMBO.vs.CTRL	ENSMUSG00000069310	15.5961	-4.8651	0.640736	9.60736e-15	1.7784e-13	13	Hist1h3c	protein_coding	ENSMUST00000091752
COMBO.vs.CTRL	ENSMUSG00000001576	1920.42	0.559865	0.0736604	9.83507e-15	1.81904e-13	17	Ergic1	protein_coding	ENSMUST00000170640,ENSMUST00000167662,ENSMUST00000165802,ENSMUST00000001619,ENSMUST00000163213,ENSMUST00000167070,ENSMUST00000165021
COMBO.vs.CTRL	ENSMUSG00000025473	3054.22	1.26598	0.180889	9.90133e-15	1.82977e-13	7	Adam8	protein_coding	ENSMUST00000026546,ENSMUST00000173209,ENSMUST00000106069,ENSMUST00000132903,ENSMUST00000149915,ENSMUST00000156647,ENSMUST00000148670,ENSMUST00000128332
COMBO.vs.CTRL	ENSMUSG00000074999	13.6954	-3.49827	0.464493	1.01042e-14	1.86415e-13	10	Gm10797	protein_coding	ENSMUST00000099661
COMBO.vs.CTRL	ENSMUSG00000025571	1091.73	-0.752548	0.1009	1.02067e-14	1.87837e-13	11	Tnrc6c	protein_coding	ENSMUST00000141115,ENSMUST00000026658,ENSMUST00000140347,ENSMUST00000141287,ENSMUST00000106344,ENSMUST00000138299
COMBO.vs.CTRL	ENSMUSG00000062949	602.803	-0.698116	0.0930429	1.02486e-14	1.88451e-13	X	Atp11c	protein_coding	ENSMUST00000033480,ENSMUST00000138569,ENSMUST00000154051,ENSMUST00000133295,ENSMUST00000101527
COMBO.vs.CTRL	ENSMUSG00000058443	37.3055	5.10187	0.673734	1.031e-14	1.89425e-13	9	Rpl10-ps3	protein_coding	ENSMUST00000076364
COMBO.vs.CTRL	ENSMUSG00000031862	1687.3	0.640751	0.0849361	1.03439e-14	1.89889e-13	8	Atp13a1	protein_coding	ENSMUST00000034326
RT.vs.CTRL	ENSMUSG00000037926	2654.69	-0.875158	0.120272	5.60061e-15	1.90078e-13	11	Ssh2	protein_coding	ENSMUST00000156488,ENSMUST00000127890,ENSMUST00000037912,ENSMUST00000180545,ENSMUST00000180554,ENSMUST00000180394,ENSMUST00000181283
COMBO.vs.CTRL	ENSMUSG00000066415	995.823	-0.624776	0.0827187	1.0472e-14	1.91923e-13	9	Msl2	protein_coding	ENSMUST00000189616,ENSMUST00000085177
COMBO.vs.CTRL	ENSMUSG00000090935	533.001	-0.769619	0.10348	1.06479e-14	1.94985e-13	12	Synj2bp	protein_coding	ENSMUST00000019829,ENSMUST00000114201,ENSMUST00000164431,ENSMUST00000169158,ENSMUST00000163402
COMBO.vs.CTRL	ENSMUSG00000024283	1628.32	-0.50553	0.0663757	1.08655e-14	1.98643e-13	18	Wac	protein_coding	ENSMUST00000166062,ENSMUST00000170854,ENSMUST00000172018,ENSMUST00000074919,ENSMUST00000168446,ENSMUST00000167020,ENSMUST00000166378,ENSMUST00000167057,ENSMUST00000167542,ENSMUST00000092112,ENSMUST00000169010,ENSMUST00000165854,ENSMUST00000171042,ENSMUST00000169478,ENSMUST00000170932,ENSMUST00000165572,ENSMUST00000171486
COMBO.vs.CTRL	ENSMUSG00000047824	1023.15	0.604838	0.0799976	1.08913e-14	1.98951e-13	3	Pygo2	protein_coding	ENSMUST00000107413,ENSMUST00000136573,ENSMUST00000146037,ENSMUST00000060061,ENSMUST00000133680,ENSMUST00000125830
COMBO.vs.CTRL	ENSMUSG00000028599	2281.75	0.688692	0.0918068	1.09689e-14	2.00038e-13	4	Tnfrsf1b	protein_coding	ENSMUST00000030336,ENSMUST00000143055
RT.vs.CTRL	ENSMUSG00000023905	3155.08	0.753567	0.101848	6.01555e-15	2.03521e-13	17	Tnfrsf12a	protein_coding	ENSMUST00000024698,ENSMUST00000167059
COMBO.vs.CTRL	ENSMUSG00000025986	923.032	-0.951752	0.131505	1.12046e-14	2.04001e-13	1	Slc39a10	protein_coding	ENSMUST00000141226,ENSMUST00000186852,ENSMUST00000185520,ENSMUST00000027131
COMBO.vs.CTRL	ENSMUSG00000090213	649.701	0.59851	0.0792185	1.17122e-14	2.13068e-13	2	Tmem189	protein_coding	ENSMUST00000148262,ENSMUST00000142148,ENSMUST00000125874,ENSMUST00000006587
COMBO.vs.CTRL	ENSMUSG00000048078	1120.01	-1.03515	0.145021	1.17317e-14	2.13247e-13	7	Tenm4	protein_coding	ENSMUST00000107166,ENSMUST00000138760,ENSMUST00000107165,ENSMUST00000107162,ENSMUST00000140140,ENSMUST00000131541,ENSMUST00000144263,ENSMUST00000129445,ENSMUST00000130299,ENSMUST00000133770,ENSMUST00000129737,ENSMUST00000147659
RT.vs.CTRL	ENSMUSG00000030751	2107.86	0.542696	0.0713582	6.4425e-15	2.16948e-13	7	Psma1	protein_coding	ENSMUST00000135570,ENSMUST00000210966,ENSMUST00000033008,ENSMUST00000123801,ENSMUST00000154909
RT.vs.CTRL	ENSMUSG00000063019	329.372	0.801303	0.109247	6.52427e-15	2.1936e-13	2	Manbal	protein_coding	ENSMUST00000081202
RT.vs.CTRL	ENSMUSG00000021665	1324.38	0.772993	0.104949	6.56657e-15	2.20439e-13	13	Hexb	protein_coding	ENSMUST00000022169
COMBO.vs.CTRL	ENSMUSG00000047246	43.5949	-1.72677	0.244162	1.21947e-14	2.21121e-13	13	Hist1h2be	protein_coding	ENSMUST00000091704,ENSMUST00000129312,ENSMUST00000051091
COMBO.vs.CTRL	ENSMUSG00000021133	3426.54	0.582645	0.0771226	1.26472e-14	2.29137e-13	12	Susd6	protein_coding	ENSMUST00000068519
COMBO.vs.CTRL	ENSMUSG00000041408	1951.28	-0.541882	0.0715181	1.27475e-14	2.30766e-13	14	Wapl	protein_coding	ENSMUST00000172658,ENSMUST00000151285,ENSMUST00000111895,ENSMUST00000048263,ENSMUST00000090027,ENSMUST00000169910,ENSMUST00000174559
COMBO.vs.CTRL	ENSMUSG00000047910	197.079	-1.14806	0.163475	1.27623e-14	2.30846e-13	18	Pcdhb16	protein_coding	ENSMUST00000051442
RT.vs.CTRL	ENSMUSG00000095217	24.3711	-5.7587	0.75702	7.09367e-15	2.37396e-13	13	Hist1h2bn	protein_coding	ENSMUST00000091709
COMBO.vs.CTRL	ENSMUSG00000059423	307.206	-0.886368	0.121593	1.31688e-14	2.38005e-13	4	Zfp933	protein_coding	ENSMUST00000135798,ENSMUST00000105718
RT.vs.CTRL	ENSMUSG00000029500	655.187	0.569848	0.0753127	7.24915e-15	2.42225e-13	5	Pgam5	protein_coding	ENSMUST00000196381,ENSMUST00000136738,ENSMUST00000059229,ENSMUST00000112505
RT.vs.CTRL	ENSMUSG00000037674	1059.44	-0.672854	0.0901517	7.26157e-15	2.42265e-13	9	Rfx7	protein_coding	ENSMUST00000163401,ENSMUST00000184015,ENSMUST00000093820,ENSMUST00000183601,ENSMUST00000184851,ENSMUST00000185177,ENSMUST00000183372
RT.vs.CTRL	ENSMUSG00000064127	1321.45	-0.565174	0.0746622	7.29682e-15	2.43066e-13	X	Med14	protein_coding	ENSMUST00000076016,ENSMUST00000124070,ENSMUST00000124053,ENSMUST00000096495,ENSMUST00000115481
COMBO.vs.CTRL	ENSMUSG00000040247	92.2368	1.73408	0.24564	1.3557e-14	2.44822e-13	19	Tbc1d10c	protein_coding	ENSMUST00000045864
RT.vs.CTRL	ENSMUSG00000071516	17.8658	-3.78892	0.49208	7.37556e-15	2.45311e-13	13	Hist1h2ai	protein_coding	ENSMUST00000070124
COMBO.vs.CTRL	ENSMUSG00000024856	578.212	0.651896	0.086934	1.37678e-14	2.48426e-13	19	Cdk2ap2	protein_coding	ENSMUST00000025779,ENSMUST00000172914,ENSMUST00000174799,ENSMUST00000174514,ENSMUST00000174149
RT.vs.CTRL	ENSMUSG00000020608	1871.03	-0.690554	0.0928425	7.62105e-15	2.52699e-13	12	Smc6	protein_coding	ENSMUST00000020931
COMBO.vs.CTRL	ENSMUSG00000045098	1609.68	-0.699749	0.0938017	1.41001e-14	2.54214e-13	19	Suv420h1	protein_coding	ENSMUST00000113970,ENSMUST00000113972,ENSMUST00000113973,ENSMUST00000052699,ENSMUST00000176926,ENSMUST00000152935,ENSMUST00000113977,ENSMUST00000177355,ENSMUST00000176512,ENSMUST00000005518,ENSMUST00000113968,ENSMUST00000176262,ENSMUST00000176407,ENSMUST00000176125,ENSMUST00000113974,ENSMUST00000155618,ENSMUST00000135586
COMBO.vs.CTRL	ENSMUSG00000048277	1443.66	0.548528	0.0725573	1.41204e-14	2.54374e-13	11	Syngr2	protein_coding	ENSMUST00000143852,ENSMUST00000175737,ENSMUST00000176936,ENSMUST00000026649,ENSMUST00000120928,ENSMUST00000177241,ENSMUST00000177131
COMBO.vs.CTRL	ENSMUSG00000084786	1082.57	0.580608	0.0770049	1.43108e-14	2.57594e-13	9	Ubl5	protein_coding	ENSMUST00000161882,ENSMUST00000161486,ENSMUST00000161595,ENSMUST00000160874,ENSMUST00000161887,ENSMUST00000161834,ENSMUST00000160124,ENSMUST00000129414,ENSMUST00000154429,ENSMUST00000162303,ENSMUST00000160682
RT.vs.CTRL	ENSMUSG00000061615	23.6934	-5.28108	0.692916	7.95686e-15	2.63027e-13	13	Hist1h2ab	protein_coding	ENSMUST00000078369
COMBO.vs.CTRL	ENSMUSG00000046404	346.993	-0.756052	0.102101	1.49142e-14	2.68238e-13	1	Yod1	protein_coding	ENSMUST00000049813
COMBO.vs.CTRL	ENSMUSG00000063019	329.372	0.745636	0.100582	1.50237e-14	2.69989e-13	2	Manbal	protein_coding	ENSMUST00000081202
COMBO.vs.CTRL	ENSMUSG00000042790	564.225	-0.523272	0.0692123	1.55965e-14	2.80055e-13	9	Rnf214	protein_coding	ENSMUST00000162369,ENSMUST00000162699,ENSMUST00000160868,ENSMUST00000160469,ENSMUST00000160699,ENSMUST00000160811,ENSMUST00000058720,ENSMUST00000160325,ENSMUST00000100407,ENSMUST00000161203,ENSMUST00000161187
COMBO.vs.CTRL	ENSMUSG00000030265	1328.01	-0.470229	0.0620091	1.59218e-14	2.85417e-13	6	Kras	protein_coding	ENSMUST00000111710,ENSMUST00000156486,ENSMUST00000123972,ENSMUST00000155145,ENSMUST00000149314,ENSMUST00000203147,ENSMUST00000032399
COMBO.vs.CTRL	ENSMUSG00000032050	2582.94	-0.499575	0.0659989	1.59337e-14	2.85417e-13	9	Rdx	protein_coding	ENSMUST00000061352,ENSMUST00000000590,ENSMUST00000163153
COMBO.vs.CTRL	ENSMUSG00000017418	737.569	-0.625038	0.0833881	1.62271e-14	2.90203e-13	2	Arl5b	protein_coding	ENSMUST00000129509,ENSMUST00000193883,ENSMUST00000128682,ENSMUST00000069870,ENSMUST00000017562,ENSMUST00000193836,ENSMUST00000192653
COMBO.vs.CTRL	ENSMUSG00000020640	1618.19	-0.617842	0.0823895	1.63783e-14	2.92671e-13	12	Itsn2	protein_coding	ENSMUST00000062580
RT.vs.CTRL	ENSMUSG00000027342	1988.62	0.655241	0.0879004	8.98291e-15	2.94261e-13	2	Pcna	protein_coding	ENSMUST00000135181,ENSMUST00000140338,ENSMUST00000149627,ENSMUST00000136676,ENSMUST00000028817
RT.vs.CTRL	ENSMUSG00000052942	1471.24	-0.982902	0.138238	8.98339e-15	2.94261e-13	19	Glis3	protein_coding	ENSMUST00000162022,ENSMUST00000159178,ENSMUST00000159639,ENSMUST00000065113,ENSMUST00000112612,ENSMUST00000161026,ENSMUST00000162873,ENSMUST00000161328,ENSMUST00000160376,ENSMUST00000159520
COMBO.vs.CTRL	ENSMUSG00000040339	4756.12	-0.575801	0.0765433	1.66985e-14	2.97914e-13	3	Fam102b	protein_coding	ENSMUST00000046924,ENSMUST00000171143
COMBO.vs.CTRL	ENSMUSG00000020580	3111.11	-0.483878	0.0639214	1.68165e-14	2.99777e-13	12	Rock2	protein_coding	ENSMUST00000020904
RT.vs.CTRL	ENSMUSG00000040532	444.735	0.689341	0.0929693	9.1704e-15	2.99932e-13	5	Abhd11	protein_coding	ENSMUST00000111216,ENSMUST00000149778,ENSMUST00000154469,ENSMUST00000123227,ENSMUST00000201890,ENSMUST00000148831,ENSMUST00000046999
RT.vs.CTRL	ENSMUSG00000023367	1867.46	0.92739	0.129573	9.21615e-15	3.00973e-13	6	Tmem176a	protein_coding	ENSMUST00000203461,ENSMUST00000168406,ENSMUST00000204400,ENSMUST00000101426,ENSMUST00000204482,ENSMUST00000203639,ENSMUST00000204309
RT.vs.CTRL	ENSMUSG00000099517	20.8221	-3.72302	0.485343	9.34745e-15	3.048e-13	13	Hist1h3g	protein_coding	ENSMUST00000080859
COMBO.vs.CTRL	ENSMUSG00000037652	1611.86	-0.673172	0.0903413	1.75382e-14	3.1189e-13	3	Phc3	protein_coding	ENSMUST00000177992,ENSMUST00000150939,ENSMUST00000064718,ENSMUST00000129817,ENSMUST00000168645,ENSMUST00000046624,ENSMUST00000108255,ENSMUST00000124472,ENSMUST00000099163,ENSMUST00000152357
COMBO.vs.CTRL	ENSMUSG00000031715	1694.66	-0.617021	0.082394	1.77977e-14	3.16252e-13	8	Smarca5	protein_coding	ENSMUST00000043359,ENSMUST00000122807,ENSMUST00000142470,ENSMUST00000150277,ENSMUST00000140110,ENSMUST00000148455
COMBO.vs.CTRL	ENSMUSG00000030798	140.967	1.14299	0.163744	1.78187e-14	3.16371e-13	7	Cd37	protein_coding	ENSMUST00000210226,ENSMUST00000098461,ENSMUST00000210078,ENSMUST00000209677,ENSMUST00000210372,ENSMUST00000209779,ENSMUST00000210000,ENSMUST00000033063,ENSMUST00000211373
COMBO.vs.CTRL	ENSMUSG00000028327	95.0148	1.44037	0.208163	1.78566e-14	3.16791e-13	4	Stra6l	protein_coding	ENSMUST00000107782,ENSMUST00000107783,ENSMUST00000165478,ENSMUST00000128947,ENSMUST00000030011
RT.vs.CTRL	ENSMUSG00000055670	1578.65	-0.678705	0.0915043	9.82803e-15	3.19027e-13	11	Zzef1	protein_coding	ENSMUST00000152481,ENSMUST00000150551,ENSMUST00000172220,ENSMUST00000145393,ENSMUST00000207107,ENSMUST00000125122,ENSMUST00000069395,ENSMUST00000152063
COMBO.vs.CTRL	ENSMUSG00000037049	413.61	0.695984	0.0936818	1.81775e-14	3.21969e-13	7	Smpd1	protein_coding	ENSMUST00000210934,ENSMUST00000046983,ENSMUST00000211307
COMBO.vs.CTRL	ENSMUSG00000037062	4304.68	-0.422569	0.0557064	1.82316e-14	3.22668e-13	3	Sh3glb1	protein_coding	ENSMUST00000200532,ENSMUST00000163279,ENSMUST00000199350,ENSMUST00000199854,ENSMUST00000198254,ENSMUST00000199531
COMBO.vs.CTRL	ENSMUSG00000030826	309.889	0.600733	0.0801465	1.82954e-14	3.2354e-13	7	Bcat2	protein_coding	ENSMUST00000209569,ENSMUST00000211173,ENSMUST00000209204,ENSMUST00000209543,ENSMUST00000120864,ENSMUST00000210811,ENSMUST00000033098,ENSMUST00000209410
RT.vs.CTRL	ENSMUSG00000035877	183.62	-1.03866	0.147392	1.01403e-14	3.2867e-13	2	Zhx3	protein_coding	ENSMUST00000127201,ENSMUST00000103112,ENSMUST00000103111,ENSMUST00000133937,ENSMUST00000109460,ENSMUST00000176141
RT.vs.CTRL	ENSMUSG00000029207	1380.01	-0.712739	0.0966432	1.01675e-14	3.29058e-13	5	Apbb2	protein_coding	ENSMUST00000160775,ENSMUST00000162955,ENSMUST00000159786,ENSMUST00000159847,ENSMUST00000162382,ENSMUST00000162401,ENSMUST00000161879,ENSMUST00000162994,ENSMUST00000160870,ENSMUST00000161716,ENSMUST00000159357,ENSMUST00000161771,ENSMUST00000160063,ENSMUST00000161936,ENSMUST00000160185,ENSMUST00000160103,ENSMUST00000087256,ENSMUST00000159512,ENSMUST00000162366,ENSMUST00000201776,ENSMUST00000162349
RT.vs.CTRL	ENSMUSG00000070047	3374.05	-0.864884	0.120026	1.02063e-14	3.29822e-13	8	Fat1	protein_coding	ENSMUST00000186342,ENSMUST00000098796,ENSMUST00000191558,ENSMUST00000189017,ENSMUST00000191428,ENSMUST00000189367
COMBO.vs.CTRL	ENSMUSG00000000088	1228.96	0.574129	0.0764743	1.88758e-14	3.33538e-13	9	Cox5a	protein_coding	ENSMUST00000000090
RT.vs.CTRL	ENSMUSG00000030180	1949.83	-0.633265	0.0849164	1.04356e-14	3.36728e-13	6	Kdm5a	protein_coding	ENSMUST00000203373,ENSMUST00000132009,ENSMUST00000132599,ENSMUST00000124525,ENSMUST00000005108,ENSMUST00000142791,ENSMUST00000152293,ENSMUST00000135802,ENSMUST00000124847
COMBO.vs.CTRL	ENSMUSG00000109864	36.1399	-2.165	0.305652	1.92893e-14	3.40301e-13	10	Eid3	protein_coding	ENSMUST00000211623
COMBO.vs.CTRL	ENSMUSG00000031754	623.999	-0.458778	0.0606757	1.96186e-14	3.45562e-13	8	Nudt21	protein_coding	ENSMUST00000212911,ENSMUST00000034204,ENSMUST00000212622,ENSMUST00000212981
COMBO.vs.CTRL	ENSMUSG00000026740	817.377	-0.541488	0.0720012	1.9662e-14	3.46051e-13	2	Dnajc1	protein_coding	ENSMUST00000165793,ENSMUST00000163130,ENSMUST00000091418,ENSMUST00000153055,ENSMUST00000168723,ENSMUST00000148401,ENSMUST00000164606,ENSMUST00000028072,ENSMUST00000172210,ENSMUST00000166495,ENSMUST00000164835
RT.vs.CTRL	ENSMUSG00000000204	1299.13	1.52714	0.224043	1.0942e-14	3.52016e-13	11	Slfn4	protein_coding	ENSMUST00000000208,ENSMUST00000167596
RT.vs.CTRL	ENSMUSG00000022744	864.777	0.721714	0.0981224	1.09268e-14	3.52016e-13	16	Cldnd1	protein_coding	ENSMUST00000162249,ENSMUST00000162191,ENSMUST00000159944,ENSMUST00000162057,ENSMUST00000159829,ENSMUST00000023426
COMBO.vs.CTRL	ENSMUSG00000002871	449.128	0.61183	0.0818734	2.0585e-14	3.61722e-13	6	Tpra1	protein_coding	ENSMUST00000152045,ENSMUST00000203185,ENSMUST00000153885,ENSMUST00000150236,ENSMUST00000203345,ENSMUST00000055022,ENSMUST00000151379,ENSMUST00000144405,ENSMUST00000203694,ENSMUST00000152585,ENSMUST00000204765,ENSMUST00000128790,ENSMUST00000135778,ENSMUST00000204584,ENSMUST00000203648,ENSMUST00000203155,ENSMUST00000138415,ENSMUST00000129979,ENSMUST00000123257,ENSMUST00000128171,ENSMUST00000148874,…
RT.vs.CTRL	ENSMUSG00000033792	785.356	-0.816771	0.112756	1.12974e-14	3.62373e-13	X	Atp7a	protein_coding	ENSMUST00000134363,ENSMUST00000113557,ENSMUST00000133875,ENSMUST00000055941
COMBO.vs.CTRL	ENSMUSG00000006050	767.642	0.546656	0.0727848	2.07652e-14	3.64599e-13	18	Sra1	protein_coding	ENSMUST00000173202,ENSMUST00000006209,ENSMUST00000001415,ENSMUST00000174125,ENSMUST00000173482,ENSMUST00000173875
RT.vs.CTRL	ENSMUSG00000038965	1159.24	0.537643	0.0713513	1.14038e-14	3.65243e-13	16	Ube2l3	protein_coding	ENSMUST00000122873,ENSMUST00000115699,ENSMUST00000157013,ENSMUST00000115700,ENSMUST00000090192
COMBO.vs.CTRL	ENSMUSG00000038991	3229.5	0.612944	0.0820537	2.09178e-14	3.66989e-13	13	Txndc5	protein_coding	ENSMUST00000162075,ENSMUST00000160046,ENSMUST00000035988,ENSMUST00000160653
RT.vs.CTRL	ENSMUSG00000033705	750.854	-1.29109	0.188166	1.16e-14	3.70978e-13	2	Stard9	protein_coding	ENSMUST00000154193,ENSMUST00000180041,ENSMUST00000141917,ENSMUST00000140843,ENSMUST00000129384,ENSMUST00000150912,ENSMUST00000070420
RT.vs.CTRL	ENSMUSG00000039087	1325.26	-0.749477	0.102497	1.19176e-14	3.80572e-13	13	Rreb1	protein_coding	ENSMUST00000138043,ENSMUST00000124268,ENSMUST00000110238,ENSMUST00000128570,ENSMUST00000110237,ENSMUST00000162849,ENSMUST00000124373,ENSMUST00000122842,ENSMUST00000037232,ENSMUST00000149745,ENSMUST00000138110
COMBO.vs.CTRL	ENSMUSG00000073016	253.422	-0.772809	0.105374	2.26182e-14	3.96507e-13	X	Uprt	protein_coding	ENSMUST00000087867
RT.vs.CTRL	ENSMUSG00000031660	1170.9	-0.542078	0.0721372	1.29771e-14	4.13792e-13	8	Brd7	protein_coding	ENSMUST00000139675,ENSMUST00000135471,ENSMUST00000034085,ENSMUST00000149841,ENSMUST00000131748,ENSMUST00000146370,ENSMUST00000145609
RT.vs.CTRL	ENSMUSG00000063808	220.122	-0.784504	0.108062	1.30928e-14	4.16866e-13	7	Gpatch1	protein_coding	ENSMUST00000131213,ENSMUST00000206758,ENSMUST00000153778,ENSMUST00000079693,ENSMUST00000131143
COMBO.vs.CTRL	ENSMUSG00000027368	67.4634	1.73057	0.248156	2.44838e-14	4.28872e-13	2	Dusp2	protein_coding	ENSMUST00000146479,ENSMUST00000028846
RT.vs.CTRL	ENSMUSG00000059355	398.4	0.646566	0.0872788	1.36544e-14	4.34109e-13	8	Wdr83os	protein_coding	ENSMUST00000140621,ENSMUST00000079764,ENSMUST00000148592
RT.vs.CTRL	ENSMUSG00000025782	457.326	-0.658467	0.0890602	1.38504e-14	4.39693e-13	2	Taf3	protein_coding	ENSMUST00000114909,ENSMUST00000114907,ENSMUST00000129720,ENSMUST00000114906,ENSMUST00000026888
COMBO.vs.CTRL	ENSMUSG00000035877	183.62	-0.933703	0.130643	2.52913e-14	4.42318e-13	2	Zhx3	protein_coding	ENSMUST00000127201,ENSMUST00000103112,ENSMUST00000103111,ENSMUST00000133937,ENSMUST00000109460,ENSMUST00000176141
RT.vs.CTRL	ENSMUSG00000034021	2029.24	-0.642527	0.0867192	1.39685e-14	4.42792e-13	5	Pds5b	protein_coding	ENSMUST00000201920,ENSMUST00000133738,ENSMUST00000154083,ENSMUST00000202170,ENSMUST00000016569,ENSMUST00000038900,ENSMUST00000132947,ENSMUST00000110486
RT.vs.CTRL	ENSMUSG00000070733	1237.75	-0.71196	0.0971767	1.47064e-14	4.65501e-13	5	Fryl	protein_coding	ENSMUST00000143665,ENSMUST00000202697,ENSMUST00000152631,ENSMUST00000101127,ENSMUST00000201405,ENSMUST00000202806,ENSMUST00000156661,ENSMUST00000175890,ENSMUST00000123446,ENSMUST00000148433,ENSMUST00000146953,ENSMUST00000176910,ENSMUST00000201277,ENSMUST00000201841,ENSMUST00000094700,ENSMUST00000153923,ENSMUST00000201200,ENSMUST00000202381,ENSMUST00000202413,ENSMUST00000153903
RT.vs.CTRL	ENSMUSG00000047146	124.54	-1.2875	0.188562	1.48353e-14	4.68894e-13	10	Tet1	protein_coding	ENSMUST00000173905,ENSMUST00000174189,ENSMUST00000174121,ENSMUST00000173081,ENSMUST00000173087,ENSMUST00000050826
RT.vs.CTRL	ENSMUSG00000050708	7529.68	1.01182	0.144244	1.49669e-14	4.72363e-13	7	Ftl1	protein_coding	ENSMUST00000211500,ENSMUST00000211694,ENSMUST00000094434,ENSMUST00000210375,ENSMUST00000210864,ENSMUST00000210106
COMBO.vs.CTRL	ENSMUSG00000040022	398.992	-0.809669	0.111336	2.73807e-14	4.78106e-13	19	Rab11fip2	protein_coding	ENSMUST00000171986,ENSMUST00000051996,ENSMUST00000170819
COMBO.vs.CTRL	ENSMUSG00000029238	1224.04	-0.637852	0.0860045	2.76495e-14	4.8242e-13	5	Clock	protein_coding	ENSMUST00000202651,ENSMUST00000200957,ENSMUST00000202857,ENSMUST00000202122,ENSMUST00000201052,ENSMUST00000075159
COMBO.vs.CTRL	ENSMUSG00000018893	99.6213	1.53341	0.222714	2.78102e-14	4.84842e-13	15	Mb	protein_coding	ENSMUST00000166179,ENSMUST00000019037,ENSMUST00000169226
COMBO.vs.CTRL	ENSMUSG00000025469	102.617	-1.77844	0.255337	2.86507e-14	4.98711e-13	7	Msx3	protein_coding	ENSMUST00000172775,ENSMUST00000055353
COMBO.vs.CTRL	ENSMUSG00000039943	568.98	-0.643508	0.0868737	2.87445e-14	4.99951e-13	2	Plcb4	protein_coding	ENSMUST00000035646,ENSMUST00000141025,ENSMUST00000127729,ENSMUST00000137969,ENSMUST00000134310,ENSMUST00000184371,ENSMUST00000139480,ENSMUST00000147744,ENSMUST00000150072,ENSMUST00000127044,ENSMUST00000110109,ENSMUST00000146018,ENSMUST00000144931,ENSMUST00000147122,ENSMUST00000132686
COMBO.vs.CTRL	ENSMUSG00000003848	589.984	0.488917	0.0652155	2.88675e-14	5.01697e-13	8	Nob1	protein_coding	ENSMUST00000003946,ENSMUST00000163973,ENSMUST00000169311,ENSMUST00000109273,ENSMUST00000076585,ENSMUST00000165266,ENSMUST00000163757,ENSMUST00000170796
COMBO.vs.CTRL	ENSMUSG00000033931	621.535	-0.621193	0.0837051	2.9053e-14	5.04526e-13	8	Rbm34	protein_coding	ENSMUST00000212583,ENSMUST00000045994,ENSMUST00000212618
COMBO.vs.CTRL	ENSMUSG00000047443	205.814	1.30872	0.191376	2.93156e-14	5.08688e-13	1	Fam132b	protein_coding	ENSMUST00000086861,ENSMUST00000190998
COMBO.vs.CTRL	ENSMUSG00000039745	310.084	0.81833	0.112809	2.93494e-14	5.08877e-13	7	Htatip2	protein_coding	ENSMUST00000207895,ENSMUST00000208048,ENSMUST00000085272
RT.vs.CTRL	ENSMUSG00000037857	1981.56	-0.662334	0.0898984	1.63058e-14	5.1387e-13	11	Nufip2	protein_coding	ENSMUST00000155238,ENSMUST00000181023,ENSMUST00000126942,ENSMUST00000100802
RT.vs.CTRL	ENSMUSG00000040472	366.885	0.721784	0.0988726	1.64641e-14	5.18103e-13	14	Rabggta	protein_coding	ENSMUST00000062861,ENSMUST00000163889,ENSMUST00000169237
COMBO.vs.CTRL	ENSMUSG00000041765	457.565	0.618327	0.0833547	3.01869e-14	5.22988e-13	14	Ubac2	protein_coding	ENSMUST00000039803
RT.vs.CTRL	ENSMUSG00000042744	1162.64	-0.8156	0.113427	1.68604e-14	5.29803e-13	5	Gm15800	protein_coding	ENSMUST00000100769,ENSMUST00000148368,ENSMUST00000201669,ENSMUST00000128514,ENSMUST00000155743,ENSMUST00000042614,ENSMUST00000130655
COMBO.vs.CTRL	ENSMUSG00000020817	1130.24	-0.512316	0.0685295	3.10568e-14	5.37639e-13	11	Rabep1	protein_coding	ENSMUST00000179114,ENSMUST00000100928,ENSMUST00000142220,ENSMUST00000081362,ENSMUST00000076270,ENSMUST00000178245,ENSMUST00000177731,ENSMUST00000108533
COMBO.vs.CTRL	ENSMUSG00000029103	976.614	0.644881	0.0872324	3.1878e-14	5.51425e-13	5	Lrpap1	protein_coding	ENSMUST00000152028,ENSMUST00000147028,ENSMUST00000153664,ENSMUST00000132754,ENSMUST00000030986
COMBO.vs.CTRL	ENSMUSG00000021470	665.719	-0.528048	0.0707589	3.22756e-14	5.57432e-13	13	Ercc6l2	protein_coding	ENSMUST00000109776,ENSMUST00000146190,ENSMUST00000159957,ENSMUST00000067821,ENSMUST00000143449,ENSMUST00000095724,ENSMUST00000162086,ENSMUST00000142827,ENSMUST00000021925,ENSMUST00000144763,ENSMUST00000021926
COMBO.vs.CTRL	ENSMUSG00000031583	898.774	-0.543568	0.0729288	3.2489e-14	5.60682e-13	8	Wrn	protein_coding	ENSMUST00000209293,ENSMUST00000033991,ENSMUST00000033990,ENSMUST00000211498
COMBO.vs.CTRL	ENSMUSG00000019558	784.589	0.882894	0.123146	3.27673e-14	5.64167e-13	X	Slc6a8	protein_coding	ENSMUST00000146796,ENSMUST00000166200,ENSMUST00000167828,ENSMUST00000168764,ENSMUST00000171398,ENSMUST00000168831,ENSMUST00000164449,ENSMUST00000170574,ENSMUST00000170614,ENSMUST00000033752,ENSMUST00000114467,ENSMUST00000114465,ENSMUST00000114464
COMBO.vs.CTRL	ENSMUSG00000023224	1096.85	1.49398	0.218155	3.27432e-14	5.64167e-13	2	Serping1	protein_coding	ENSMUST00000131456,ENSMUST00000023994,ENSMUST00000111641
RT.vs.CTRL	ENSMUSG00000033282	408.05	-0.809162	0.112558	1.79922e-14	5.64547e-13	8	Rpgrip1l	protein_coding	ENSMUST00000047783,ENSMUST00000210538,ENSMUST00000211185,ENSMUST00000209616,ENSMUST00000136198,ENSMUST00000209564,ENSMUST00000139113,ENSMUST00000132757
COMBO.vs.CTRL	ENSMUSG00000031644	482.687	-0.62342	0.0842153	3.30295e-14	5.6824e-13	8	Nek1	protein_coding	ENSMUST00000140444,ENSMUST00000155664,ENSMUST00000142601,ENSMUST00000125717,ENSMUST00000120689,ENSMUST00000034065,ENSMUST00000211256,ENSMUST00000154313,ENSMUST00000211672
COMBO.vs.CTRL	ENSMUSG00000040415	1731.65	0.696927	0.0948638	3.35994e-14	5.77149e-13	10	Dtx3	protein_coding	ENSMUST00000116229,ENSMUST00000130855,ENSMUST00000038217,ENSMUST00000144322,ENSMUST00000137151,ENSMUST00000125254
COMBO.vs.CTRL	ENSMUSG00000053289	604.649	-0.614408	0.0829744	3.40027e-14	5.83625e-13	9	Ddx10	protein_coding	ENSMUST00000065630
RT.vs.CTRL	ENSMUSG00000029390	815.129	0.643217	0.0872781	1.86943e-14	5.8488e-13	5	Tmed2	protein_coding	ENSMUST00000197112,ENSMUST00000060226,ENSMUST00000124529,ENSMUST00000200031,ENSMUST00000135464
COMBO.vs.CTRL	ENSMUSG00000021188	1707.27	-0.700646	0.0954464	3.43337e-14	5.88396e-13	12	Trip11	protein_coding	ENSMUST00000021605,ENSMUST00000177480,ENSMUST00000177536,ENSMUST00000085086,ENSMUST00000176728,ENSMUST00000177183
COMBO.vs.CTRL	ENSMUSG00000025408	360.95	1.01661	0.145083	3.49893e-14	5.99168e-13	10	Ddit3	protein_coding	ENSMUST00000134686,ENSMUST00000026475,ENSMUST00000139091
COMBO.vs.CTRL	ENSMUSG00000024696	206.371	1.08158	0.155909	3.54701e-14	6.06932e-13	19	Lpxn	protein_coding	ENSMUST00000025601
COMBO.vs.CTRL	ENSMUSG00000038127	2455.98	-0.43465	0.0580561	3.74764e-14	6.40275e-13	16	Ccdc50	protein_coding	ENSMUST00000096127,ENSMUST00000039443,ENSMUST00000100026,ENSMUST00000149077,ENSMUST00000143823
RT.vs.CTRL	ENSMUSG00000039219	1288.48	-0.735995	0.101469	2.06382e-14	6.43833e-13	13	Arid4b	protein_coding	ENSMUST00000129488,ENSMUST00000155553,ENSMUST00000149579,ENSMUST00000110534,ENSMUST00000039538,ENSMUST00000148941,ENSMUST00000110533,ENSMUST00000151151,ENSMUST00000151182,ENSMUST00000110536
RT.vs.CTRL	ENSMUSG00000091405	67.0829	-2.01081	0.286378	2.08957e-14	6.50928e-13	3	Hist2h4	protein_coding	ENSMUST00000171473
COMBO.vs.CTRL	ENSMUSG00000005371	1619.41	-0.509342	0.0683675	3.81976e-14	6.52094e-13	17	Fbxo11	protein_coding	ENSMUST00000005504,ENSMUST00000135639,ENSMUST00000130379,ENSMUST00000127334
RT.vs.CTRL	ENSMUSG00000003226	4062.79	-0.687745	0.0941487	2.1134e-14	6.57403e-13	10	Ranbp2	protein_coding	ENSMUST00000003310
RT.vs.CTRL	ENSMUSG00000033623	1935.55	-0.370457	0.0489959	2.14922e-14	6.672e-13	5	Pcgf3	protein_coding	ENSMUST00000151897,ENSMUST00000046975,ENSMUST00000143973,ENSMUST00000112597,ENSMUST00000138264
RT.vs.CTRL	ENSMUSG00000036822	808.919	-0.535399	0.0718304	2.15106e-14	6.672e-13	4	Topors	protein_coding	ENSMUST00000042575
COMBO.vs.CTRL	ENSMUSG00000001844	319.759	0.637551	0.0865145	3.94765e-14	6.72374e-13	5	Zdhhc4	protein_coding	ENSMUST00000160061,ENSMUST00000162358,ENSMUST00000159718,ENSMUST00000162941,ENSMUST00000161915,ENSMUST00000001900,ENSMUST00000159941,ENSMUST00000162066,ENSMUST00000161199,ENSMUST00000161333,ENSMUST00000162287,ENSMUST00000159813,ENSMUST00000162284
RT.vs.CTRL	ENSMUSG00000006678	778.328	-0.820668	0.114794	2.19108e-14	6.7864e-13	X	Pola1	protein_coding	ENSMUST00000124236,ENSMUST00000127718,ENSMUST00000006856,ENSMUST00000142479
COMBO.vs.CTRL	ENSMUSG00000029253	693.93	-0.683413	0.0932264	4.09562e-14	6.96506e-13	5	Cenpc1	protein_coding	ENSMUST00000198059,ENSMUST00000199141,ENSMUST00000031170,ENSMUST00000199392
COMBO.vs.CTRL	ENSMUSG00000091474	290.358	-0.790749	0.109334	4.21957e-14	7.17036e-13	7	2610021A01Rik	protein_coding	ENSMUST00000206757,ENSMUST00000205721,ENSMUST00000205587,ENSMUST00000163475,ENSMUST00000205433,ENSMUST00000206985
COMBO.vs.CTRL	ENSMUSG00000026361	1103.57	-0.664173	0.0904733	4.22494e-14	7.17398e-13	1	Cdc73	protein_coding	ENSMUST00000188838,ENSMUST00000159794,ENSMUST00000189597,ENSMUST00000162638,ENSMUST00000018337,ENSMUST00000212510
RT.vs.CTRL	ENSMUSG00000064288	29.6104	-2.72484	0.364693	2.33743e-14	7.22932e-13	13	Hist1h4k	protein_coding	ENSMUST00000102983
RT.vs.CTRL	ENSMUSG00000025898	678.904	-0.820087	0.114852	2.34506e-14	7.24255e-13	9	Cwf19l2	protein_coding	ENSMUST00000212644,ENSMUST00000027027,ENSMUST00000212128,ENSMUST00000212101
RT.vs.CTRL	ENSMUSG00000059552	1111.86	0.575765	0.0777411	2.35287e-14	7.2563e-13	11	Trp53	protein_coding	ENSMUST00000108657,ENSMUST00000130540,ENSMUST00000147512,ENSMUST00000108658,ENSMUST00000171247,ENSMUST00000005371
COMBO.vs.CTRL	ENSMUSG00000091405	67.0829	-1.72022	0.249698	4.28981e-14	7.27856e-13	3	Hist2h4	protein_coding	ENSMUST00000171473
COMBO.vs.CTRL	ENSMUSG00000063273	2518.16	-0.573817	0.077566	4.33783e-14	7.35442e-13	3	Naa15	protein_coding	ENSMUST00000029303,ENSMUST00000194685,ENSMUST00000193266,ENSMUST00000193267,ENSMUST00000193694,ENSMUST00000192197,ENSMUST00000192419,ENSMUST00000195430,ENSMUST00000192523
COMBO.vs.CTRL	ENSMUSG00000022439	177.243	1.29138	0.190382	4.40988e-14	7.47085e-13	15	Parvg	protein_coding	ENSMUST00000125928,ENSMUST00000127551,ENSMUST00000023074,ENSMUST00000139235,ENSMUST00000145809,ENSMUST00000163667,ENSMUST00000151072
COMBO.vs.CTRL	ENSMUSG00000062210	1016.2	-0.560022	0.0756479	4.43241e-14	7.5033e-13	18	Tnfaip8	protein_coding	ENSMUST00000087655,ENSMUST00000179937,ENSMUST00000153545,ENSMUST00000128377,ENSMUST00000145726,ENSMUST00000155403,ENSMUST00000180305,ENSMUST00000124175,ENSMUST00000153873,ENSMUST00000148159,ENSMUST00000148989,ENSMUST00000134348,ENSMUST00000126666
RT.vs.CTRL	ENSMUSG00000034557	548.031	-0.603292	0.0818774	2.56628e-14	7.89196e-13	4	Zfyve9	protein_coding	ENSMUST00000042185,ENSMUST00000106658,ENSMUST00000106657
COMBO.vs.CTRL	ENSMUSG00000062683	383.065	0.783783	0.108497	4.71876e-14	7.97586e-13	15	Atp5g2	protein_coding	ENSMUST00000075630,ENSMUST00000185641,ENSMUST00000186952,ENSMUST00000187160
RT.vs.CTRL	ENSMUSG00000040782	695.58	-0.658292	0.090072	2.6169e-14	8.0362e-13	1	Rfwd2	protein_coding	ENSMUST00000195554,ENSMUST00000195800,ENSMUST00000194049,ENSMUST00000192597,ENSMUST00000194798,ENSMUST00000194713,ENSMUST00000192841,ENSMUST00000076894,ENSMUST00000195044,ENSMUST00000192215,ENSMUST00000193776,ENSMUST00000192762,ENSMUST00000192044
COMBO.vs.CTRL	ENSMUSG00000034083	310.027	-0.662368	0.0904087	4.76168e-14	8.04227e-13	6	Ccdc174	protein_coding	ENSMUST00000149546,ENSMUST00000138868,ENSMUST00000139240,ENSMUST00000147188,ENSMUST00000037783,ENSMUST00000151378,ENSMUST00000136090
COMBO.vs.CTRL	ENSMUSG00000068329	890.572	0.532476	0.0718794	4.79481e-14	8.09205e-13	6	Htra2	protein_coding	ENSMUST00000150217,ENSMUST00000113963,ENSMUST00000113962,ENSMUST00000204281,ENSMUST00000203339,ENSMUST00000134606,ENSMUST00000132099,ENSMUST00000089645,ENSMUST00000154829,ENSMUST00000122955,ENSMUST00000144058
COMBO.vs.CTRL	ENSMUSG00000027272	956.129	-0.569625	0.0771306	4.85776e-14	8.18584e-13	2	Ubr1	protein_coding	ENSMUST00000129790,ENSMUST00000138824,ENSMUST00000135891,ENSMUST00000154023,ENSMUST00000153868,ENSMUST00000028728,ENSMUST00000133408
RT.vs.CTRL	ENSMUSG00000042197	1341.09	-0.799991	0.112008	2.72679e-14	8.34992e-13	1	Zfp451	protein_coding	ENSMUST00000194656,ENSMUST00000139143,ENSMUST00000115167,ENSMUST00000140163,ENSMUST00000151055,ENSMUST00000044455,ENSMUST00000125723,ENSMUST00000130376,ENSMUST00000019861
RT.vs.CTRL	ENSMUSG00000069729	1178.5	-0.614045	0.083557	2.73836e-14	8.36166e-13	17	Arid1b	protein_coding	ENSMUST00000146703,ENSMUST00000115797,ENSMUST00000092723,ENSMUST00000124362,ENSMUST00000156775,ENSMUST00000115799
RT.vs.CTRL	ENSMUSG00000079084	836.033	-1.00113	0.144275	2.73546e-14	8.36166e-13	9	Ccdc82	protein_coding	ENSMUST00000110583,ENSMUST00000169961
COMBO.vs.CTRL	ENSMUSG00000008540	924.612	1.22087	0.179863	4.99841e-14	8.40369e-13	6	Mgst1	protein_coding	ENSMUST00000120230,ENSMUST00000140932,ENSMUST00000008684,ENSMUST00000118091,ENSMUST00000120302,ENSMUST00000120939,ENSMUST00000204628,ENSMUST00000125810
COMBO.vs.CTRL	ENSMUSG00000057098	82.2468	-1.08247	0.157167	5.02653e-14	8.44458e-13	11	Ebf1	protein_coding	ENSMUST00000109268,ENSMUST00000081265,ENSMUST00000101326,ENSMUST00000138452,ENSMUST00000140822,ENSMUST00000135993,ENSMUST00000149997
COMBO.vs.CTRL	ENSMUSG00000041702	1154.82	-0.59978	0.0814705	5.03487e-14	8.45218e-13	12	Btbd7	protein_coding	ENSMUST00000045652
RT.vs.CTRL	ENSMUSG00000041530	1172.79	-0.464	0.0620827	2.77449e-14	8.46004e-13	4	Ago1	protein_coding	ENSMUST00000176315,ENSMUST00000156533,ENSMUST00000127800,ENSMUST00000149425,ENSMUST00000097888
COMBO.vs.CTRL	ENSMUSG00000020415	517.843	0.837373	0.116974	5.10334e-14	8.55418e-13	11	Pttg1	protein_coding	ENSMUST00000020687,ENSMUST00000117446,ENSMUST00000148130,ENSMUST00000101340,ENSMUST00000020685,ENSMUST00000118368,ENSMUST00000140434,ENSMUST00000150726,ENSMUST00000152115,ENSMUST00000121638
COMBO.vs.CTRL	ENSMUSG00000042524	1172.78	0.703563	0.0965922	5.14721e-14	8.62118e-13	15	Sun2	protein_coding	ENSMUST00000162392,ENSMUST00000100439,ENSMUST00000159762,ENSMUST00000162064,ENSMUST00000159660,ENSMUST00000089311,ENSMUST00000160355,ENSMUST00000162499,ENSMUST00000046259
RT.vs.CTRL	ENSMUSG00000038567	93.7254	-1.72552	0.255697	2.84736e-14	8.65782e-13	2	Cyp24a1	protein_coding	ENSMUST00000038824
COMBO.vs.CTRL	ENSMUSG00000038776	120.229	1.2513	0.184817	5.18316e-14	8.67484e-13	1	Ephx1	protein_coding	ENSMUST00000036928,ENSMUST00000154133,ENSMUST00000111068,ENSMUST00000147585
COMBO.vs.CTRL	ENSMUSG00000055435	1131.03	-1.36051	0.201495	5.30302e-14	8.86208e-13	8	Maf	protein_coding	ENSMUST00000109104,ENSMUST00000069009
RT.vs.CTRL	ENSMUSG00000025858	568.579	0.795472	0.111536	3.04939e-14	9.2591e-13	5	Get4	protein_coding	ENSMUST00000138508,ENSMUST00000130326,ENSMUST00000026976,ENSMUST00000124420,ENSMUST00000138059,ENSMUST00000110878
COMBO.vs.CTRL	ENSMUSG00000063406	1821.37	-0.73308	0.101144	5.58349e-14	9.32376e-13	5	Tmed5	protein_coding	ENSMUST00000119784,ENSMUST00000118036,ENSMUST00000061203,ENSMUST00000002837,ENSMUST00000119437,ENSMUST00000117759
RT.vs.CTRL	ENSMUSG00000024544	333.852	-0.623813	0.0852146	3.13974e-14	9.52006e-13	18	Ldlrad4	protein_coding	ENSMUST00000063775
RT.vs.CTRL	ENSMUSG00000062232	533.117	-0.745411	0.103788	3.21961e-14	9.74856e-13	3	Rapgef2	protein_coding	ENSMUST00000195708,ENSMUST00000124647,ENSMUST00000136126,ENSMUST00000118100,ENSMUST00000118340,ENSMUST00000152275
COMBO.vs.CTRL	ENSMUSG00000091831	21.6019	-2.63221	0.374503	5.86384e-14	9.76983e-13	17	Gm4707	protein_coding	ENSMUST00000180522,ENSMUST00000183937,ENSMUST00000171504
RT.vs.CTRL	ENSMUSG00000022551	906.554	0.845919	0.119694	3.23831e-14	9.79148e-13	15	Cyc1	protein_coding	ENSMUST00000023210
RT.vs.CTRL	ENSMUSG00000024294	1907.25	-0.605875	0.0826122	3.25204e-14	9.81925e-13	18	Mib1	protein_coding	ENSMUST00000124288,ENSMUST00000150000,ENSMUST00000131073,ENSMUST00000052838,ENSMUST00000165555
COMBO.vs.CTRL	ENSMUSG00000028188	162.835	-1.06056	0.154017	5.92339e-14	9.86164e-13	3	Spata1	protein_coding	ENSMUST00000029839,ENSMUST00000200488,ENSMUST00000197980,ENSMUST00000197684,ENSMUST00000123421,ENSMUST00000093951,ENSMUST00000195949
COMBO.vs.CTRL	ENSMUSG00000024339	2719.93	1.02981	0.148893	6.01723e-14	1.00104e-12	17	Tap2	protein_coding	ENSMUST00000145528,ENSMUST00000127543,ENSMUST00000131105,ENSMUST00000138491,ENSMUST00000025197
COMBO.vs.CTRL	ENSMUSG00000029249	1052.6	-0.669801	0.0919062	6.08094e-14	1.01088e-12	5	Rest	protein_coding	ENSMUST00000113449,ENSMUST00000080359
COMBO.vs.CTRL	ENSMUSG00000012429	270.214	-0.983023	0.141095	6.11089e-14	1.01509e-12	13	Mplkip	protein_coding	ENSMUST00000049744
RT.vs.CTRL	ENSMUSG00000030016	1631.36	-0.737207	0.102602	3.37392e-14	1.01589e-12	6	Zfp638	protein_coding	ENSMUST00000204120,ENSMUST00000032088,ENSMUST00000203324,ENSMUST00000204415,ENSMUST00000203891,ENSMUST00000203455,ENSMUST00000204378,ENSMUST00000203056,ENSMUST00000204713,ENSMUST00000204823,ENSMUST00000203534,ENSMUST00000203481,ENSMUST00000203273,ENSMUST00000204110,ENSMUST00000204580,ENSMUST00000205166,ENSMUST00000204202,ENSMUST00000113835,ENSMUST00000113836,ENSMUST00000204751,ENSMUST00000203806,…
COMBO.vs.CTRL	ENSMUSG00000016496	1656.09	1.31953	0.19601	6.137e-14	1.01867e-12	19	Cd274	protein_coding	ENSMUST00000016640
COMBO.vs.CTRL	ENSMUSG00000056383	226.739	-0.875316	0.123547	6.43502e-14	1.06734e-12	7	AI987944	protein_coding	ENSMUST00000205338,ENSMUST00000206430,ENSMUST00000206801,ENSMUST00000071804
COMBO.vs.CTRL	ENSMUSG00000038844	474.317	-0.728464	0.100745	6.52221e-14	1.08099e-12	2	Kif16b	protein_coding	ENSMUST00000211861,ENSMUST00000212106,ENSMUST00000043589,ENSMUST00000142078
COMBO.vs.CTRL	ENSMUSG00000027706	2168.15	-0.475696	0.064336	6.60009e-14	1.09308e-12	3	Sec62	protein_coding	ENSMUST00000191730,ENSMUST00000029256,ENSMUST00000195072
COMBO.vs.CTRL	ENSMUSG00000015804	817.868	0.598079	0.081644	6.66426e-14	1.10289e-12	5	Med28	protein_coding	ENSMUST00000015948,ENSMUST00000156481,ENSMUST00000118833,ENSMUST00000139586,ENSMUST00000119579
RT.vs.CTRL	ENSMUSG00000038594	118.641	-1.29437	0.193407	3.69466e-14	1.10784e-12	10	Cep85l	protein_coding	ENSMUST00000095691
COMBO.vs.CTRL	ENSMUSG00000022500	2370.6	0.676131	0.0930429	6.85341e-14	1.13334e-12	16	Litaf	protein_coding	ENSMUST00000140170,ENSMUST00000117360,ENSMUST00000023143,ENSMUST00000162323
COMBO.vs.CTRL	ENSMUSG00000036114	142.94	1.07933	0.157662	6.88511e-14	1.13774e-12	4	Rpp25l	protein_coding	ENSMUST00000038434
COMBO.vs.CTRL	ENSMUSG00000064109	39.94	1.79503	0.262378	6.89485e-14	1.1385e-12	7	Hcst	protein_coding	ENSMUST00000207504,ENSMUST00000208740,ENSMUST00000075062
RT.vs.CTRL	ENSMUSG00000009563	284.024	0.737214	0.102843	3.81435e-14	1.14214e-12	2	Tor2a	protein_coding	ENSMUST00000149720,ENSMUST00000009707,ENSMUST00000140999,ENSMUST00000156617,ENSMUST00000149987,ENSMUST00000175763,ENSMUST00000177382,ENSMUST00000123624
COMBO.vs.CTRL	ENSMUSG00000039364	206.222	2.06121	0.299305	6.98436e-14	1.15242e-12	11	Sectm1b	protein_coding	ENSMUST00000150577,ENSMUST00000081499,ENSMUST00000168459,ENSMUST00000132117,ENSMUST00000039309,ENSMUST00000170381,ENSMUST00000130786
RT.vs.CTRL	ENSMUSG00000021972	734.193	-0.693653	0.0961265	3.87699e-14	1.15769e-12	14	Hmbox1	protein_coding	ENSMUST00000176489,ENSMUST00000176128,ENSMUST00000067843,ENSMUST00000175905,ENSMUST00000175744,ENSMUST00000176657,ENSMUST00000176386,ENSMUST00000176832,ENSMUST00000022544,ENSMUST00000177326
COMBO.vs.CTRL	ENSMUSG00000038538	1507.34	-0.824666	0.115699	7.04537e-14	1.16162e-12	6	Ubn2	protein_coding	ENSMUST00000159215,ENSMUST00000160583,ENSMUST00000159447,ENSMUST00000162593,ENSMUST00000161280,ENSMUST00000162026,ENSMUST00000159925,ENSMUST00000162423,ENSMUST00000039127
COMBO.vs.CTRL	ENSMUSG00000006998	3220.21	0.64314	0.0882724	7.13523e-14	1.17518e-12	16	Psmd2	protein_coding	ENSMUST00000166071,ENSMUST00000169195,ENSMUST00000169184,ENSMUST00000167869,ENSMUST00000007212,ENSMUST00000172207
COMBO.vs.CTRL	ENSMUSG00000053536	615.577	-0.603006	0.0824562	7.1382e-14	1.17518e-12	19	Cstf2t	protein_coding	ENSMUST00000066039
RT.vs.CTRL	ENSMUSG00000063077	1764.02	-0.741969	0.103665	3.96886e-14	1.18349e-12	4	Kif1b	protein_coding	ENSMUST00000139123,ENSMUST00000123593,ENSMUST00000150853,ENSMUST00000132072,ENSMUST00000140749,ENSMUST00000154411,ENSMUST00000055647,ENSMUST00000030806,ENSMUST00000133526,ENSMUST00000060537,ENSMUST00000150230
COMBO.vs.CTRL	ENSMUSG00000026167	213.257	1.48959	0.221312	7.30224e-14	1.2004e-12	1	Wnt10a	protein_coding	ENSMUST00000006718,ENSMUST00000187238
RT.vs.CTRL	ENSMUSG00000063888	1640.77	0.604957	0.0828307	4.10583e-14	1.22096e-12	17	Rpl7l1	protein_coding	ENSMUST00000078286
COMBO.vs.CTRL	ENSMUSG00000056268	1065.68	-0.775017	0.108117	7.54243e-14	1.23805e-12	1	Dennd1b	protein_coding	ENSMUST00000199634,ENSMUST00000200429,ENSMUST00000094505,ENSMUST00000168527,ENSMUST00000198759,ENSMUST00000198418,ENSMUST00000200295,ENSMUST00000196816,ENSMUST00000200533
COMBO.vs.CTRL	ENSMUSG00000018927	4752.63	2.04456	0.297511	7.60105e-14	1.24583e-12	11	Ccl6	protein_coding	ENSMUST00000019071,ENSMUST00000150243,ENSMUST00000138145
COMBO.vs.CTRL	ENSMUSG00000022565	9145.14	-1.12995	0.166592	7.78772e-14	1.27548e-12	15	Plec	protein_coding	ENSMUST00000165210,ENSMUST00000170728,ENSMUST00000089610,ENSMUST00000165135,ENSMUST00000073418,ENSMUST00000169108,ENSMUST00000170915,ENSMUST00000074834,ENSMUST00000023226,ENSMUST00000080857,ENSMUST00000167754,ENSMUST00000169289,ENSMUST00000169714,ENSMUST00000165453,ENSMUST00000054449,ENSMUST00000071869,ENSMUST00000076442,ENSMUST00000171634,ENSMUST00000169438,ENSMUST00000072692,ENSMUST00000166428,…
COMBO.vs.CTRL	ENSMUSG00000101972	12.9557	-4.22265	0.576557	7.84709e-14	1.28426e-12	13	Hist1h3i	protein_coding	ENSMUST00000189457
COMBO.vs.CTRL	ENSMUSG00000035168	1321.65	-0.523222	0.0712201	7.88394e-14	1.28934e-12	2	Tanc1	protein_coding	ENSMUST00000142573,ENSMUST00000128030,ENSMUST00000112568,ENSMUST00000139863,ENSMUST00000126271,ENSMUST00000136248,ENSMUST00000037526,ENSMUST00000147650,ENSMUST00000056900,ENSMUST00000127013,ENSMUST00000162857
COMBO.vs.CTRL	ENSMUSG00000002204	112.553	1.26294	0.188317	7.89391e-14	1.29002e-12	7	Napsa	protein_coding	ENSMUST00000207302,ENSMUST00000002274,ENSMUST00000153124,ENSMUST00000207543,ENSMUST00000208514
COMBO.vs.CTRL	ENSMUSG00000020359	352.133	-0.952212	0.136678	7.90837e-14	1.29143e-12	11	Phykpl	protein_coding	ENSMUST00000169823,ENSMUST00000109105,ENSMUST00000167797,ENSMUST00000156128,ENSMUST00000169995,ENSMUST00000101250,ENSMUST00000020625,ENSMUST00000164864
COMBO.vs.CTRL	ENSMUSG00000031447	10379.8	0.417687	0.0564957	8.00547e-14	1.30632e-12	8	Lamp1	protein_coding	ENSMUST00000033824,ENSMUST00000209709
COMBO.vs.CTRL	ENSMUSG00000021719	33.456	-3.09435	0.433322	8.05832e-14	1.31301e-12	13	Rgs7bp	protein_coding	ENSMUST00000063551
RT.vs.CTRL	ENSMUSG00000035284	1436.29	-1.12854	0.166777	4.5004e-14	1.33463e-12	9	Vps13c	protein_coding	ENSMUST00000077879
COMBO.vs.CTRL	ENSMUSG00000025228	2045.6	0.597186	0.0818269	8.19748e-14	1.33471e-12	19	Actr1a	protein_coding	ENSMUST00000040270
RT.vs.CTRL	ENSMUSG00000032481	3198.77	-0.524151	0.0711939	4.58839e-14	1.357e-12	9	Smarcc1	protein_coding	ENSMUST00000197480,ENSMUST00000198211,ENSMUST00000198667,ENSMUST00000200426,ENSMUST00000098355,ENSMUST00000088716,ENSMUST00000200237,ENSMUST00000197984,ENSMUST00000199896
COMBO.vs.CTRL	ENSMUSG00000018395	786.632	-0.47506	0.0645449	8.52198e-14	1.38449e-12	11	Kif3a	protein_coding	ENSMUST00000132653,ENSMUST00000120613,ENSMUST00000057330,ENSMUST00000132496,ENSMUST00000130037,ENSMUST00000140359,ENSMUST00000118353,ENSMUST00000173744
RT.vs.CTRL	ENSMUSG00000007880	2523.84	-0.574344	0.0785286	4.74075e-14	1.39923e-12	4	Arid1a	protein_coding	ENSMUST00000139709,ENSMUST00000008024,ENSMUST00000168582,ENSMUST00000138473,ENSMUST00000145664,ENSMUST00000105897
COMBO.vs.CTRL	ENSMUSG00000029198	1039.01	0.654556	0.0902953	8.81034e-14	1.42925e-12	5	Grpel1	protein_coding	ENSMUST00000031099
COMBO.vs.CTRL	ENSMUSG00000021180	261.949	-0.931825	0.133596	8.85345e-14	1.43519e-12	12	Rps6ka5	protein_coding	ENSMUST00000043599
COMBO.vs.CTRL	ENSMUSG00000037640	294.11	-0.75193	0.10491	8.89369e-14	1.44066e-12	7	Zfp60	protein_coding	ENSMUST00000125228,ENSMUST00000167955,ENSMUST00000126884,ENSMUST00000042641,ENSMUST00000141753,ENSMUST00000108336,ENSMUST00000130997,ENSMUST00000136373
COMBO.vs.CTRL	ENSMUSG00000002265	251.448	-1.24287	0.185619	8.90644e-14	1.44167e-12	7	Peg3	protein_coding	ENSMUST00000155910,ENSMUST00000143703,ENSMUST00000150182,ENSMUST00000051209
COMBO.vs.CTRL	ENSMUSG00000026142	604.151	0.568928	0.0779482	9.2876e-14	1.50118e-12	1	Rhbdd1	protein_coding	ENSMUST00000027322,ENSMUST00000187475,ENSMUST00000140020
COMBO.vs.CTRL	ENSMUSG00000026628	481.397	0.844117	0.119429	9.32338e-14	1.50587e-12	1	Atf3	protein_coding	ENSMUST00000195117,ENSMUST00000027941,ENSMUST00000131854
COMBO.vs.CTRL	ENSMUSG00000071281	228.774	-0.807182	0.113609	9.47213e-14	1.52766e-12	13	Zfp65	protein_coding	ENSMUST00000130891,ENSMUST00000073157,ENSMUST00000127979
COMBO.vs.CTRL	ENSMUSG00000020289	431.265	0.744183	0.103854	9.48239e-14	1.52809e-12	11	Nprl3	protein_coding	ENSMUST00000020530,ENSMUST00000109389,ENSMUST00000146890,ENSMUST00000148636,ENSMUST00000124640,ENSMUST00000123411,ENSMUST00000132856,ENSMUST00000141859,ENSMUST00000109390,ENSMUST00000137950,ENSMUST00000136903,ENSMUST00000129010,ENSMUST00000129573,ENSMUST00000149526,ENSMUST00000125256,ENSMUST00000127657
COMBO.vs.CTRL	ENSMUSG00000022221	262.426	0.903134	0.129102	9.71344e-14	1.56317e-12	14	Ripk3	protein_coding	ENSMUST00000168716,ENSMUST00000022830,ENSMUST00000178399
RT.vs.CTRL	ENSMUSG00000075014	185.793	-3.9538	0.531782	5.40149e-14	1.58446e-12	2	Gm10800	protein_coding	ENSMUST00000099683
COMBO.vs.CTRL	ENSMUSG00000006143	33.7324	3.23894	0.452724	1.00309e-13	1.6131e-12	5	Upk3bl	protein_coding	ENSMUST00000156530,ENSMUST00000006303,ENSMUST00000111137,ENSMUST00000122979,ENSMUST00000139999,ENSMUST00000139549
COMBO.vs.CTRL	ENSMUSG00000053398	928.752	0.935928	0.134637	1.01026e-13	1.62344e-12	3	Phgdh	protein_coding	ENSMUST00000148488,ENSMUST00000152106,ENSMUST00000065793,ENSMUST00000153694
COMBO.vs.CTRL	ENSMUSG00000017723	5743.74	0.854042	0.12122	1.01399e-13	1.62825e-12	2	Wfdc2	protein_coding	ENSMUST00000109344,ENSMUST00000146270,ENSMUST00000125051,ENSMUST00000017867,ENSMUST00000109345
COMBO.vs.CTRL	ENSMUSG00000028041	1639.23	0.647874	0.089555	1.01748e-13	1.63149e-12	3	Adam15	protein_coding	ENSMUST00000029676,ENSMUST00000107448,ENSMUST00000155295,ENSMUST00000156250,ENSMUST00000107446,ENSMUST00000134590,ENSMUST00000184651,ENSMUST00000148068,ENSMUST00000134839,ENSMUST00000144608,ENSMUST00000155868,ENSMUST00000139705,ENSMUST00000074582
COMBO.vs.CTRL	ENSMUSG00000056763	665.952	-0.87155	0.124058	1.01682e-13	1.63149e-12	1	Cspp1	protein_coding	ENSMUST00000188249,ENSMUST00000143606,ENSMUST00000134716,ENSMUST00000190625,ENSMUST00000155974,ENSMUST00000148663,ENSMUST00000190063,ENSMUST00000149214,ENSMUST00000153804,ENSMUST00000123261,ENSMUST00000187226,ENSMUST00000128164,ENSMUST00000188449,ENSMUST00000186294,ENSMUST00000191521,ENSMUST00000190610,ENSMUST00000122156,ENSMUST00000118263,ENSMUST00000119714,ENSMUST00000136898,ENSMUST00000191360,…
COMBO.vs.CTRL	ENSMUSG00000067194	2158.9	-0.661048	0.0915	1.01821e-13	1.63149e-12	X	Eif1ax	protein_coding	ENSMUST00000087143,ENSMUST00000133252
COMBO.vs.CTRL	ENSMUSG00000078870	54.5881	-1.80648	0.266205	1.02285e-13	1.63773e-12	2	Gm14410	protein_coding	ENSMUST00000156269,ENSMUST00000133301,ENSMUST00000108964
RT.vs.CTRL	ENSMUSG00000018585	1075.51	0.899011	0.129653	5.61666e-14	1.64535e-12	11	Atox1	protein_coding	ENSMUST00000108857,ENSMUST00000138412
COMBO.vs.CTRL	ENSMUSG00000071650	4243.88	0.572249	0.078617	1.06016e-13	1.69625e-12	19	Ganab	protein_coding	ENSMUST00000096246
COMBO.vs.CTRL	ENSMUSG00000025162	2855.72	0.441814	0.06017	1.08484e-13	1.73324e-12	11	Csnk1d	protein_coding	ENSMUST00000131375,ENSMUST00000146837,ENSMUST00000018274,ENSMUST00000154483,ENSMUST00000155070,ENSMUST00000070575,ENSMUST00000139267,ENSMUST00000141071
COMBO.vs.CTRL	ENSMUSG00000034751	2766.16	-0.719561	0.100377	1.08725e-13	1.73584e-12	13	Mast4	protein_coding	ENSMUST00000164111,ENSMUST00000166726,ENSMUST00000166336,ENSMUST00000187024,ENSMUST00000185947,ENSMUST00000171791,ENSMUST00000167462,ENSMUST00000168226,ENSMUST00000099202,ENSMUST00000164211,ENSMUST00000171358,ENSMUST00000167058,ENSMUST00000191417,ENSMUST00000185314,ENSMUST00000172264,ENSMUST00000166867,ENSMUST00000169605,ENSMUST00000211607,ENSMUST00000194446
RT.vs.CTRL	ENSMUSG00000034480	647.051	-0.858312	0.123173	5.97565e-14	1.74578e-12	X	Diaph2	protein_coding	ENSMUST00000143668,ENSMUST00000113320,ENSMUST00000037854,ENSMUST00000167619,ENSMUST00000127577,ENSMUST00000133457,ENSMUST00000155333
COMBO.vs.CTRL	ENSMUSG00000037916	1000.86	0.586	0.0806514	1.09735e-13	1.7507e-12	19	Ndufv1	protein_coding	ENSMUST00000148283,ENSMUST00000134479,ENSMUST00000150852,ENSMUST00000149482,ENSMUST00000042497,ENSMUST00000134049,ENSMUST00000136921,ENSMUST00000133474,ENSMUST00000128787,ENSMUST00000132747,ENSMUST00000129706
COMBO.vs.CTRL	ENSMUSG00000022744	864.777	0.647834	0.0896915	1.10711e-13	1.76222e-12	16	Cldnd1	protein_coding	ENSMUST00000162249,ENSMUST00000162191,ENSMUST00000159944,ENSMUST00000162057,ENSMUST00000159829,ENSMUST00000023426
COMBO.vs.CTRL	ENSMUSG00000033880	5253.45	0.871643	0.124285	1.10768e-13	1.76222e-12	11	Lgals3bp	protein_coding	ENSMUST00000043722,ENSMUST00000144529,ENSMUST00000106290,ENSMUST00000127054,ENSMUST00000141459
COMBO.vs.CTRL	ENSMUSG00000041308	1782.56	-0.690708	0.0960646	1.10774e-13	1.76222e-12	8	Sntb2	protein_coding	ENSMUST00000212298,ENSMUST00000212524,ENSMUST00000047425
COMBO.vs.CTRL	ENSMUSG00000021065	4175.81	-0.484586	0.0662145	1.12505e-13	1.78847e-12	12	Fut8	protein_coding	ENSMUST00000177595,ENSMUST00000062804,ENSMUST00000171770
COMBO.vs.CTRL	ENSMUSG00000024896	555.726	0.551479	0.0757358	1.13789e-13	1.80499e-12	19	Minpp1	protein_coding	ENSMUST00000025827
RT.vs.CTRL	ENSMUSG00000026111	725.791	0.779594	0.110582	6.29599e-14	1.83688e-12	1	Unc50	protein_coding	ENSMUST00000193713,ENSMUST00000134184,ENSMUST00000193979,ENSMUST00000114925,ENSMUST00000144617,ENSMUST00000118059,ENSMUST00000027285
COMBO.vs.CTRL	ENSMUSG00000032513	271.305	0.644191	0.0892465	1.1692e-13	1.85334e-12	9	Gorasp1	protein_coding	ENSMUST00000035099
COMBO.vs.CTRL	ENSMUSG00000055172	594.562	1.19149	0.178389	1.18508e-13	1.87717e-12	6	C1ra	protein_coding	ENSMUST00000068593
RT.vs.CTRL	ENSMUSG00000048347	69.7551	-1.54741	0.235931	6.53002e-14	1.90259e-12	18	Pcdhb18	protein_coding	ENSMUST00000055949
RT.vs.CTRL	ENSMUSG00000054509	1051.7	-0.541811	0.0742413	6.63164e-14	1.92701e-12	14	Parp4	protein_coding	ENSMUST00000162312,ENSMUST00000161553
RT.vs.CTRL	ENSMUSG00000000804	1176.12	-0.47562	0.0647238	6.71829e-14	1.94957e-12	11	Usp32	protein_coding	ENSMUST00000173271,ENSMUST00000172950,ENSMUST00000172595,ENSMUST00000173156,ENSMUST00000000821,ENSMUST00000172515,ENSMUST00000108075,ENSMUST00000174602,ENSMUST00000174809
RT.vs.CTRL	ENSMUSG00000045624	583.172	-0.831069	0.119052	6.77731e-14	1.96406e-12	2	Esf1	protein_coding	ENSMUST00000153769,ENSMUST00000141086,ENSMUST00000046030,ENSMUST00000151317,ENSMUST00000137005
RT.vs.CTRL	ENSMUSG00000000861	267.441	-1.05648	0.156254	6.85208e-14	1.98307e-12	11	Bcl11a	protein_coding	ENSMUST00000109514,ENSMUST00000109516,ENSMUST00000127494,ENSMUST00000118955,ENSMUST00000124148,ENSMUST00000000881
COMBO.vs.CTRL	ENSMUSG00000036887	5487.88	0.681386	0.0949139	1.26777e-13	2.00671e-12	4	C1qa	protein_coding	ENSMUST00000046285
COMBO.vs.CTRL	ENSMUSG00000030741	465.18	0.643238	0.08926	1.28104e-13	2.02483e-12	7	Spns1	protein_coding	ENSMUST00000119754,ENSMUST00000126810,ENSMUST00000119846,ENSMUST00000137263,ENSMUST00000150748,ENSMUST00000032994,ENSMUST00000205366,ENSMUST00000206377,ENSMUST00000152000,ENSMUST00000150476,ENSMUST00000138141,ENSMUST00000206094,ENSMUST00000205930
COMBO.vs.CTRL	ENSMUSG00000067928	518.347	-0.804724	0.113894	1.28048e-13	2.02483e-12	17	Zfp760	protein_coding	ENSMUST00000073312
RT.vs.CTRL	ENSMUSG00000052776	793.653	1.21263	0.18252	7.05575e-14	2.03928e-12	5	Oas1a	protein_coding	ENSMUST00000080322
RT.vs.CTRL	ENSMUSG00000022201	2624.46	-0.502674	0.068661	7.09138e-14	2.04412e-12	15	Zfr	protein_coding	ENSMUST00000156752,ENSMUST00000147492,ENSMUST00000157034,ENSMUST00000128475,ENSMUST00000155054,ENSMUST00000140787,ENSMUST00000122941,ENSMUST00000124621,ENSMUST00000134277
RT.vs.CTRL	ENSMUSG00000026872	1899.71	-0.936858	0.136506	7.08372e-14	2.04412e-12	2	Zeb2	protein_coding	ENSMUST00000176732,ENSMUST00000076836,ENSMUST00000201298,ENSMUST00000202432,ENSMUST00000068415,ENSMUST00000201623,ENSMUST00000123037,ENSMUST00000201211,ENSMUST00000201969,ENSMUST00000201490,ENSMUST00000202935,ENSMUST00000202371,ENSMUST00000124942,ENSMUST00000200844,ENSMUST00000145529,ENSMUST00000202187,ENSMUST00000201413,ENSMUST00000152232,ENSMUST00000153561,ENSMUST00000177302,ENSMUST00000127520,…
RT.vs.CTRL	ENSMUSG00000074519	111.019	-1.22514	0.184682	7.16222e-14	2.06178e-12	2	Zfp971	protein_coding	ENSMUST00000108926,ENSMUST00000108925
COMBO.vs.CTRL	ENSMUSG00000024795	891.664	-0.667354	0.0928928	1.32214e-13	2.08682e-12	19	Kif20b	protein_coding	ENSMUST00000087341
RT.vs.CTRL	ENSMUSG00000040524	1406.11	-0.570406	0.0785707	7.26925e-14	2.08981e-12	9	Zfp609	protein_coding	ENSMUST00000159109,ENSMUST00000160747,ENSMUST00000159878
COMBO.vs.CTRL	ENSMUSG00000062593	1711.37	0.803646	0.113843	1.35034e-13	2.1283e-12	10	Lilrb4a	protein_coding	ENSMUST00000105482,ENSMUST00000105481,ENSMUST00000078778
RT.vs.CTRL	ENSMUSG00000063108	877.667	-0.649424	0.0905028	7.46699e-14	2.14097e-12	9	Zfp26	protein_coding	ENSMUST00000159569,ENSMUST00000098970,ENSMUST00000161248,ENSMUST00000075263,ENSMUST00000162438,ENSMUST00000160370
RT.vs.CTRL	ENSMUSG00000020321	2013.72	0.555348	0.0763953	7.4981e-14	2.14704e-12	11	Mdh1	protein_coding	ENSMUST00000125302,ENSMUST00000146146,ENSMUST00000102874,ENSMUST00000144978
RT.vs.CTRL	ENSMUSG00000038914	1601.7	-0.706063	0.099303	7.56124e-14	2.16225e-12	2	Dido1	protein_coding	ENSMUST00000103056,ENSMUST00000103057,ENSMUST00000103054,ENSMUST00000103055,ENSMUST00000037764,ENSMUST00000130986,ENSMUST00000087517
COMBO.vs.CTRL	ENSMUSG00000060860	520.191	0.712643	0.0997873	1.38111e-13	2.17371e-12	7	Ube2s	protein_coding	ENSMUST00000205815,ENSMUST00000205885,ENSMUST00000079496,ENSMUST00000206139,ENSMUST00000206669
COMBO.vs.CTRL	ENSMUSG00000071715	706.493	0.637537	0.088556	1.39017e-13	2.18486e-12	15	Ncf4	protein_coding	ENSMUST00000146147,ENSMUST00000133618,ENSMUST00000147303,ENSMUST00000126028,ENSMUST00000148646,ENSMUST00000096357
COMBO.vs.CTRL	ENSMUSG00000045027	1278.95	1.19519	0.179643	1.39815e-13	2.19585e-12	17	Prss22	protein_coding	ENSMUST00000041649
COMBO.vs.CTRL	ENSMUSG00000006740	2861.93	-0.471727	0.064693	1.43506e-13	2.25063e-12	18	Kif5b	protein_coding	ENSMUST00000166249,ENSMUST00000163210,ENSMUST00000168031,ENSMUST00000170959,ENSMUST00000025083,ENSMUST00000164426
RT.vs.CTRL	ENSMUSG00000041408	1951.28	-0.567323	0.0782362	7.89767e-14	2.25548e-12	14	Wapl	protein_coding	ENSMUST00000172658,ENSMUST00000151285,ENSMUST00000111895,ENSMUST00000048263,ENSMUST00000090027,ENSMUST00000169910,ENSMUST00000174559
COMBO.vs.CTRL	ENSMUSG00000042473	752.505	-0.752199	0.10598	1.47305e-13	2.30857e-12	X	Tbc1d8b	protein_coding	ENSMUST00000123430,ENSMUST00000096313
RT.vs.CTRL	ENSMUSG00000034509	203.179	0.831724	0.119591	8.111e-14	2.31061e-12	17	Mad2l1bp	protein_coding	ENSMUST00000171172
COMBO.vs.CTRL	ENSMUSG00000052942	1471.24	-0.860903	0.123281	1.49494e-13	2.34122e-12	19	Glis3	protein_coding	ENSMUST00000162022,ENSMUST00000159178,ENSMUST00000159639,ENSMUST00000065113,ENSMUST00000112612,ENSMUST00000161026,ENSMUST00000162873,ENSMUST00000161328,ENSMUST00000160376,ENSMUST00000159520
RT.vs.CTRL	ENSMUSG00000039048	653.32	0.516487	0.0708621	8.31969e-14	2.36351e-12	9	Foxred1	protein_coding	ENSMUST00000138692,ENSMUST00000151082,ENSMUST00000135054,ENSMUST00000127996,ENSMUST00000151658,ENSMUST00000139703,ENSMUST00000154691,ENSMUST00000140177,ENSMUST00000130072,ENSMUST00000143039,ENSMUST00000043805,ENSMUST00000142595
COMBO.vs.CTRL	ENSMUSG00000025262	213.571	-0.684265	0.0956692	1.51319e-13	2.36813e-12	X	Fam120c	protein_coding	ENSMUST00000125924,ENSMUST00000073364
RT.vs.CTRL	ENSMUSG00000020225	636.49	0.594992	0.0824813	8.57304e-14	2.43229e-12	10	Tmbim4	protein_coding	ENSMUST00000134797,ENSMUST00000020446,ENSMUST00000134203,ENSMUST00000156877,ENSMUST00000156247,ENSMUST00000135794,ENSMUST00000148678,ENSMUST00000145015,ENSMUST00000141206,ENSMUST00000123802
RT.vs.CTRL	ENSMUSG00000024135	410.553	-0.644204	0.0899723	8.72686e-14	2.46945e-12	17	Srbd1	protein_coding	ENSMUST00000095187
RT.vs.CTRL	ENSMUSG00000032126	487.013	0.59119	0.0819416	8.74149e-14	2.47036e-12	9	Hmbs	protein_coding	ENSMUST00000077353,ENSMUST00000097558
COMBO.vs.CTRL	ENSMUSG00000037926	2654.69	-0.762272	0.10772	1.60214e-13	2.50381e-12	11	Ssh2	protein_coding	ENSMUST00000156488,ENSMUST00000127890,ENSMUST00000037912,ENSMUST00000180545,ENSMUST00000180554,ENSMUST00000180394,ENSMUST00000181283
RT.vs.CTRL	ENSMUSG00000033883	592.54	-0.716863	0.101317	8.87488e-14	2.50478e-12	3	D3Ertd254e	protein_coding	ENSMUST00000165956,ENSMUST00000205077,ENSMUST00000197653
RT.vs.CTRL	ENSMUSG00000046743	74.9793	-1.80742	0.272398	8.94116e-14	2.52019e-12	3	Fat4	protein_coding	ENSMUST00000129182,ENSMUST00000061260
COMBO.vs.CTRL	ENSMUSG00000003882	263.813	1.44257	0.218534	1.61821e-13	2.5256e-12	15	Il7r	protein_coding	ENSMUST00000003981
RT.vs.CTRL	ENSMUSG00000042202	423.227	-0.614522	0.0855019	9.00158e-14	2.53063e-12	4	Slc35e2	protein_coding	ENSMUST00000105608,ENSMUST00000118607,ENSMUST00000151425,ENSMUST00000043829
COMBO.vs.CTRL	ENSMUSG00000032410	1620.57	-0.624518	0.0868926	1.62284e-13	2.53081e-12	9	Xrn1	protein_coding	ENSMUST00000187359,ENSMUST00000034981,ENSMUST00000187175,ENSMUST00000185759,ENSMUST00000189612,ENSMUST00000185633,ENSMUST00000190665,ENSMUST00000189106,ENSMUST00000189806
RT.vs.CTRL	ENSMUSG00000041308	1782.56	-0.747598	0.106259	9.12278e-14	2.56137e-12	8	Sntb2	protein_coding	ENSMUST00000212298,ENSMUST00000212524,ENSMUST00000047425
RT.vs.CTRL	ENSMUSG00000032712	2088.52	-0.772296	0.110244	9.20943e-14	2.579e-12	6	2810474O19Rik	protein_coding	ENSMUST00000137983,ENSMUST00000130664,ENSMUST00000127680,ENSMUST00000100765,ENSMUST00000046689,ENSMUST00000190785,ENSMUST00000203348,ENSMUST00000189837,ENSMUST00000189932,ENSMUST00000187881,ENSMUST00000185930
COMBO.vs.CTRL	ENSMUSG00000042298	351.019	-0.630889	0.0878832	1.67189e-13	2.60363e-12	11	Ttc19	protein_coding	ENSMUST00000154976,ENSMUST00000050646,ENSMUST00000136477,ENSMUST00000101075,ENSMUST00000162385
RT.vs.CTRL	ENSMUSG00000035248	2072.05	-0.482473	0.0661098	9.42378e-14	2.63561e-12	13	Zcchc6	protein_coding	ENSMUST00000071703
COMBO.vs.CTRL	ENSMUSG00000041936	5367.87	0.766083	0.10845	1.70723e-13	2.65305e-12	4	Agrn	protein_coding	ENSMUST00000105575,ENSMUST00000105574,ENSMUST00000144749,ENSMUST00000180572,ENSMUST00000154494,ENSMUST00000071248,ENSMUST00000181062
COMBO.vs.CTRL	ENSMUSG00000067455	15.55	-2.89322	0.415393	1.71343e-13	2.65899e-12	13	Hist1h4j	protein_coding	ENSMUST00000087714
COMBO.vs.CTRL	ENSMUSG00000034832	1445.26	-0.767038	0.108622	1.72572e-13	2.6762e-12	6	Tet3	protein_coding	ENSMUST00000056191,ENSMUST00000205921,ENSMUST00000190295,ENSMUST00000089622,ENSMUST00000186548
RT.vs.CTRL	ENSMUSG00000033952	999.657	-0.843983	0.122017	9.61837e-14	2.68656e-12	1	Aspm	protein_coding	ENSMUST00000199998,ENSMUST00000200083,ENSMUST00000196272,ENSMUST00000053364,ENSMUST00000197096
RT.vs.CTRL	ENSMUSG00000022191	1589.78	-0.53289	0.0734523	9.6501e-14	2.69194e-12	15	Drosha	protein_coding	ENSMUST00000169061,ENSMUST00000141010,ENSMUST00000150211,ENSMUST00000147647,ENSMUST00000141706,ENSMUST00000129031,ENSMUST00000090292,ENSMUST00000156594
COMBO.vs.CTRL	ENSMUSG00000032633	739.476	0.780179	0.110716	1.75102e-13	2.71354e-12	11	Flcn	protein_coding	ENSMUST00000091246,ENSMUST00000151453,ENSMUST00000047706,ENSMUST00000133647,ENSMUST00000102697,ENSMUST00000148151
COMBO.vs.CTRL	ENSMUSG00000007564	3593.3	0.652919	0.0912562	1.77238e-13	2.74472e-12	17	Ppp2r1a	protein_coding	ENSMUST00000136975,ENSMUST00000138971,ENSMUST00000007708,ENSMUST00000147983,ENSMUST00000139293,ENSMUST00000173658,ENSMUST00000173359
COMBO.vs.CTRL	ENSMUSG00000027952	337.599	-0.889706	0.128461	1.77683e-13	2.74968e-12	3	Pmvk	protein_coding	ENSMUST00000107410,ENSMUST00000184515,ENSMUST00000198440,ENSMUST00000029564
COMBO.vs.CTRL	ENSMUSG00000059355	398.4	0.584678	0.0812163	1.80472e-13	2.79089e-12	8	Wdr83os	protein_coding	ENSMUST00000140621,ENSMUST00000079764,ENSMUST00000148592
COMBO.vs.CTRL	ENSMUSG00000048000	1624.04	-0.505053	0.0697173	1.80641e-13	2.79157e-12	1	Gigyf2	protein_coding	ENSMUST00000174482,ENSMUST00000174846,ENSMUST00000027475,ENSMUST00000172794,ENSMUST00000173152,ENSMUST00000174501,ENSMUST00000173663,ENSMUST00000174334,ENSMUST00000187038,ENSMUST00000174583,ENSMUST00000174605,ENSMUST00000172976,ENSMUST00000173850,ENSMUST00000174671,ENSMUST00000173235,ENSMUST00000173173,ENSMUST00000164992,ENSMUST00000173636,ENSMUST00000174535,ENSMUST00000173148,ENSMUST00000172776,…
RT.vs.CTRL	ENSMUSG00000074212	751.066	-0.554516	0.076708	1.01615e-13	2.83095e-12	3	Dnajb14	protein_coding	ENSMUST00000195903,ENSMUST00000197711,ENSMUST00000090178,ENSMUST00000125226
COMBO.vs.CTRL	ENSMUSG00000035373	705.885	1.30331	0.198249	1.84372e-13	2.84526e-12	11	Ccl7	protein_coding	ENSMUST00000021011
RT.vs.CTRL	ENSMUSG00000069601	771.29	-1.05187	0.15686	1.02995e-13	2.86569e-12	10	Ank3	protein_coding	ENSMUST00000047061,ENSMUST00000182492,ENSMUST00000181974,ENSMUST00000183023,ENSMUST00000182194,ENSMUST00000182884,ENSMUST00000183001,ENSMUST00000182557,ENSMUST00000182029,ENSMUST00000182687,ENSMUST00000182692,ENSMUST00000182795,ENSMUST00000182474,ENSMUST00000182437,ENSMUST00000182373,ENSMUST00000092433,ENSMUST00000182162,ENSMUST00000182379,ENSMUST00000092432,ENSMUST00000182142,ENSMUST00000182439,…
COMBO.vs.CTRL	ENSMUSG00000025417	1216.08	0.508487	0.070272	1.89574e-13	2.92148e-12	10	Pip4k2c	protein_coding	ENSMUST00000013970
COMBO.vs.CTRL	ENSMUSG00000059834	240.491	-0.77579	0.110222	1.91549e-13	2.94985e-12	3	Sclt1	protein_coding	ENSMUST00000154773,ENSMUST00000156279,ENSMUST00000026866,ENSMUST00000191629,ENSMUST00000140373,ENSMUST00000146125,ENSMUST00000142908,ENSMUST00000148769
RT.vs.CTRL	ENSMUSG00000053164	19.7742	-3.66832	0.498996	1.06493e-13	2.95543e-12	2	Gpr21	protein_coding	ENSMUST00000065441,ENSMUST00000159737
COMBO.vs.CTRL	ENSMUSG00000028080	877.706	-0.686122	0.0964181	1.9477e-13	2.99529e-12	3	Lrba	protein_coding	ENSMUST00000194674,ENSMUST00000194759,ENSMUST00000195524,ENSMUST00000195966,ENSMUST00000107635,ENSMUST00000195398,ENSMUST00000192145,ENSMUST00000212390
COMBO.vs.CTRL	ENSMUSG00000044502	585.61	0.664439	0.093155	1.95488e-13	3.00426e-12	11	Bod1	protein_coding	ENSMUST00000058060,ENSMUST00000109415
COMBO.vs.CTRL	ENSMUSG00000036676	1273.51	-0.599137	0.0834617	1.95823e-13	3.00732e-12	10	Tmtc3	protein_coding	ENSMUST00000058154,ENSMUST00000099318,ENSMUST00000130883,ENSMUST00000134477,ENSMUST00000128009
COMBO.vs.CTRL	ENSMUSG00000040242	1399.5	-0.533662	0.073951	1.98178e-13	3.03928e-12	6	Fgfr1op2	protein_coding	ENSMUST00000205231,ENSMUST00000160697,ENSMUST00000147862,ENSMUST00000111663,ENSMUST00000037836,ENSMUST00000058245,ENSMUST00000067404
COMBO.vs.CTRL	ENSMUSG00000025877	548.809	1.11408	0.167301	2.0149e-13	3.08367e-12	13	Hk3	protein_coding	ENSMUST00000052949,ENSMUST00000148221,ENSMUST00000126234,ENSMUST00000135983,ENSMUST00000149644,ENSMUST00000132309,ENSMUST00000153665,ENSMUST00000123097
COMBO.vs.CTRL	ENSMUSG00000028896	511.785	0.71689	0.101173	2.01419e-13	3.08367e-12	4	Rcc1	protein_coding	ENSMUST00000155194,ENSMUST00000030726,ENSMUST00000156710,ENSMUST00000105951,ENSMUST00000084250,ENSMUST00000131307,ENSMUST00000155129,ENSMUST00000137238
RT.vs.CTRL	ENSMUSG00000102439	68.2595	-4.32406	0.590648	1.13731e-13	3.15225e-12	3	Flg	protein_coding	ENSMUST00000180308
COMBO.vs.CTRL	ENSMUSG00000003500	414.069	0.795049	0.113459	2.08397e-13	3.18279e-12	6	Impdh1	protein_coding	ENSMUST00000160613,ENSMUST00000078155,ENSMUST00000162242,ENSMUST00000162099,ENSMUST00000160878,ENSMUST00000160749,ENSMUST00000162215,ENSMUST00000161654,ENSMUST00000159124,ENSMUST00000162739
COMBO.vs.CTRL	ENSMUSG00000022586	26.4251	3.84482	0.536496	2.09216e-13	3.1931e-12	15	Ly6i	protein_coding	ENSMUST00000023250,ENSMUST00000166694
RT.vs.CTRL	ENSMUSG00000020516	1479.98	-0.481958	0.0662878	1.1573e-13	3.19944e-12	11	Rps6kb1	protein_coding	ENSMUST00000131194,ENSMUST00000138810,ENSMUST00000151748,ENSMUST00000154617,ENSMUST00000149392,ENSMUST00000058286,ENSMUST00000020824
COMBO.vs.CTRL	ENSMUSG00000020525	209.68	-0.681327	0.095832	2.09905e-13	3.20141e-12	11	Ppm1d	protein_coding	ENSMUST00000020835,ENSMUST00000127717
COMBO.vs.CTRL	ENSMUSG00000060803	689.143	0.835185	0.119964	2.12873e-13	3.24444e-12	19	Gstp1	protein_coding	ENSMUST00000169613
COMBO.vs.CTRL	ENSMUSG00000040907	327.185	1.01737	0.150729	2.13147e-13	3.2464e-12	7	Atp1a3	protein_coding	ENSMUST00000146595,ENSMUST00000080882,ENSMUST00000102858,ENSMUST00000125444,ENSMUST00000196684
COMBO.vs.CTRL	ENSMUSG00000044948	2014.92	0.848397	0.122178	2.18099e-13	3.31953e-12	19	Cfap43	protein_coding	ENSMUST00000095998,ENSMUST00000159204,ENSMUST00000160970,ENSMUST00000026048,ENSMUST00000159999,ENSMUST00000160247,ENSMUST00000161832,ENSMUST00000162657
COMBO.vs.CTRL	ENSMUSG00000022516	335.635	0.700999	0.0988991	2.18455e-13	3.32268e-12	16	Nudt16l1	protein_coding	ENSMUST00000050881
COMBO.vs.CTRL	ENSMUSG00000026956	694.213	0.648755	0.0910074	2.19234e-13	3.33223e-12	2	Uap1l1	protein_coding	ENSMUST00000138985,ENSMUST00000151131,ENSMUST00000102925,ENSMUST00000152537,ENSMUST00000131025,ENSMUST00000146226
COMBO.vs.CTRL	ENSMUSG00000041355	1979.88	0.63262	0.0886135	2.21128e-13	3.35873e-12	3	Ssr2	protein_coding	ENSMUST00000192688,ENSMUST00000192495,ENSMUST00000193934,ENSMUST00000035785,ENSMUST00000195014,ENSMUST00000194604,ENSMUST00000193069
COMBO.vs.CTRL	ENSMUSG00000055013	1082.58	-0.712984	0.100763	2.21645e-13	3.36427e-12	1	Agap1	protein_coding	ENSMUST00000190096,ENSMUST00000027521,ENSMUST00000074945,ENSMUST00000212924,ENSMUST00000212721,ENSMUST00000185417
COMBO.vs.CTRL	ENSMUSG00000040021	2150.29	-0.361064	0.0496222	2.23886e-13	3.39597e-12	10	Lats1	protein_coding	ENSMUST00000040043,ENSMUST00000165952
RT.vs.CTRL	ENSMUSG00000026434	3050.97	-0.555345	0.0771315	1.24955e-13	3.45006e-12	1	Nucks1	protein_coding	ENSMUST00000189946,ENSMUST00000187405,ENSMUST00000062264
COMBO.vs.CTRL	ENSMUSG00000021377	2172.16	-0.620045	0.0867946	2.27771e-13	3.45016e-12	13	Dek	protein_coding	ENSMUST00000143933,ENSMUST00000135278,ENSMUST00000150652,ENSMUST00000138401,ENSMUST00000129352,ENSMUST00000021807
RT.vs.CTRL	ENSMUSG00000038776	120.229	1.3026	0.200237	1.27275e-13	3.50617e-12	1	Ephx1	protein_coding	ENSMUST00000036928,ENSMUST00000154133,ENSMUST00000111068,ENSMUST00000147585
RT.vs.CTRL	ENSMUSG00000069305	19.7355	-3.18253	0.434905	1.27311e-13	3.50617e-12	13	Hist1h4n	protein_coding	ENSMUST00000102979
RT.vs.CTRL	ENSMUSG00000020776	1442.31	-0.647078	0.0910938	1.28605e-13	3.53729e-12	11	Fbf1	protein_coding	ENSMUST00000136318,ENSMUST00000125980,ENSMUST00000124828,ENSMUST00000150703,ENSMUST00000139020,ENSMUST00000143038,ENSMUST00000148350,ENSMUST00000136073,ENSMUST00000106435,ENSMUST00000103031,ENSMUST00000131521,ENSMUST00000126861
COMBO.vs.CTRL	ENSMUSG00000038702	380.017	-0.659466	0.0927497	2.36385e-13	3.57821e-12	1	Dsel	protein_coding	ENSMUST00000189731,ENSMUST00000189370,ENSMUST00000035462,ENSMUST00000186365
COMBO.vs.CTRL	ENSMUSG00000035027	1109.26	0.706268	0.0998662	2.37212e-13	3.58827e-12	10	Map2k2	protein_coding	ENSMUST00000105331,ENSMUST00000136743,ENSMUST00000123241,ENSMUST00000143517,ENSMUST00000123888,ENSMUST00000128937,ENSMUST00000048223
COMBO.vs.CTRL	ENSMUSG00000032413	1573.6	-0.742388	0.105456	2.38001e-13	3.59775e-12	9	Rasa2	protein_coding	ENSMUST00000034984,ENSMUST00000144376,ENSMUST00000128346,ENSMUST00000190537,ENSMUST00000188853,ENSMUST00000185435
COMBO.vs.CTRL	ENSMUSG00000013160	1016.66	0.532376	0.0740278	2.39016e-13	3.61063e-12	8	Atp6v0d1	protein_coding	ENSMUST00000013304,ENSMUST00000144486
COMBO.vs.CTRL	ENSMUSG00000026153	586.638	-0.507758	0.0704946	2.42572e-13	3.66187e-12	1	Fam135a	protein_coding	ENSMUST00000187369,ENSMUST00000186999,ENSMUST00000186331,ENSMUST00000188712,ENSMUST00000185807,ENSMUST00000185525,ENSMUST00000187752,ENSMUST00000187619,ENSMUST00000027337
RT.vs.CTRL	ENSMUSG00000032410	1620.57	-0.675793	0.0956584	1.34911e-13	3.70603e-12	9	Xrn1	protein_coding	ENSMUST00000187359,ENSMUST00000034981,ENSMUST00000187175,ENSMUST00000185759,ENSMUST00000189612,ENSMUST00000185633,ENSMUST00000190665,ENSMUST00000189106,ENSMUST00000189806
COMBO.vs.CTRL	ENSMUSG00000057134	1087.47	-0.474188	0.0657013	2.46505e-13	3.7187e-12	10	Ado	protein_coding	ENSMUST00000075686
COMBO.vs.CTRL	ENSMUSG00000056290	236.814	1.96114	0.293369	2.47993e-13	3.73861e-12	19	Ms4a4b	protein_coding	ENSMUST00000145160,ENSMUST00000123758,ENSMUST00000035258,ENSMUST00000144135,ENSMUST00000152242,ENSMUST00000142135,ENSMUST00000136366
RT.vs.CTRL	ENSMUSG00000060510	1502.3	-0.577546	0.0805981	1.37836e-13	3.77678e-12	9	Zfp266	protein_coding	ENSMUST00000068296,ENSMUST00000174462
RT.vs.CTRL	ENSMUSG00000042557	1428.99	-0.513697	0.0711305	1.38396e-13	3.78732e-12	9	Sin3a	protein_coding	ENSMUST00000169879,ENSMUST00000165927,ENSMUST00000163400,ENSMUST00000167963,ENSMUST00000168678,ENSMUST00000049169,ENSMUST00000168177,ENSMUST00000167715,ENSMUST00000168502
COMBO.vs.CTRL	ENSMUSG00000046574	1034.4	-0.751657	0.107031	2.52708e-13	3.80711e-12	7	Prr12	protein_coding	ENSMUST00000057293,ENSMUST00000210410
RT.vs.CTRL	ENSMUSG00000027404	1744.35	0.723643	0.103319	1.39917e-13	3.82411e-12	2	Snrpb	protein_coding	ENSMUST00000139225,ENSMUST00000147570,ENSMUST00000103199,ENSMUST00000150835
RT.vs.CTRL	ENSMUSG00000041801	296.146	0.978827	0.145556	1.40302e-13	3.82979e-12	1	Phlda3	protein_coding	ENSMUST00000038945,ENSMUST00000136445
COMBO.vs.CTRL	ENSMUSG00000041147	526.364	-0.82062	0.11806	2.5738e-13	3.87486e-12	5	Brca2	protein_coding	ENSMUST00000201226,ENSMUST00000202313,ENSMUST00000202693,ENSMUST00000201309,ENSMUST00000200686,ENSMUST00000202975,ENSMUST00000202192,ENSMUST00000201678,ENSMUST00000202727,ENSMUST00000201149,ENSMUST00000202003,ENSMUST00000201165,ENSMUST00000202837,ENSMUST00000044620
COMBO.vs.CTRL	ENSMUSG00000032114	205.307	0.85045	0.122999	2.64543e-13	3.97729e-12	9	Slc37a4	protein_coding	ENSMUST00000165839
COMBO.vs.CTRL	ENSMUSG00000040751	533.85	0.576031	0.0805481	2.65787e-13	3.99058e-12	5	Lat2	protein_coding	ENSMUST00000200945,ENSMUST00000036362,ENSMUST00000200998,ENSMUST00000202461,ENSMUST00000201832,ENSMUST00000200737,ENSMUST00000077636,ENSMUST00000202746,ENSMUST00000201632,ENSMUST00000202085
COMBO.vs.CTRL	ENSMUSG00000026519	1301.08	0.387613	0.0535514	2.76762e-13	4.14975e-12	1	Tmem63a	protein_coding	ENSMUST00000161523,ENSMUST00000160536,ENSMUST00000160508,ENSMUST00000027800,ENSMUST00000159436,ENSMUST00000161847,ENSMUST00000162283,ENSMUST00000161942
COMBO.vs.CTRL	ENSMUSG00000028403	1179.85	-0.466795	0.0647907	2.77537e-13	4.15855e-12	4	Zdhhc21	protein_coding	ENSMUST00000173741,ENSMUST00000030110,ENSMUST00000107239,ENSMUST00000156055,ENSMUST00000139401,ENSMUST00000144139
RT.vs.CTRL	ENSMUSG00000038844	474.317	-0.774108	0.111712	1.55386e-13	4.22553e-12	2	Kif16b	protein_coding	ENSMUST00000211861,ENSMUST00000212106,ENSMUST00000043589,ENSMUST00000142078
RT.vs.CTRL	ENSMUSG00000001270	186.033	1.33284	0.206371	1.58495e-13	4.30466e-12	12	Ckb	protein_coding	ENSMUST00000001304
RT.vs.CTRL	ENSMUSG00000026074	6320.92	-0.56499	0.0789321	1.59152e-13	4.31708e-12	1	Map4k4	protein_coding	ENSMUST00000192884,ENSMUST00000163854,ENSMUST00000192194,ENSMUST00000195356,ENSMUST00000194163,ENSMUST00000195860,ENSMUST00000191865,ENSMUST00000193514,ENSMUST00000192509,ENSMUST00000193682,ENSMUST00000193661,ENSMUST00000168431,ENSMUST00000191964,ENSMUST00000195259,ENSMUST00000191657,ENSMUST00000192355,ENSMUST00000191761,ENSMUST00000195636
RT.vs.CTRL	ENSMUSG00000029146	990.926	0.614692	0.0864772	1.59741e-13	4.32763e-12	5	Snx17	protein_coding	ENSMUST00000202032,ENSMUST00000031029,ENSMUST00000201535,ENSMUST00000201679,ENSMUST00000201835,ENSMUST00000202318,ENSMUST00000202124,ENSMUST00000202743,ENSMUST00000201343,ENSMUST00000200730,ENSMUST00000202323
RT.vs.CTRL	ENSMUSG00000070565	658.027	-1.01196	0.151595	1.60121e-13	4.3325e-12	1	Rasal2	protein_coding	ENSMUST00000129880,ENSMUST00000134543,ENSMUST00000128538,ENSMUST00000078308,ENSMUST00000143358,ENSMUST00000143080,ENSMUST00000132699
COMBO.vs.CTRL	ENSMUSG00000024048	4540.33	0.586538	0.0822462	2.92709e-13	4.37996e-12	17	Myl12a	protein_coding	ENSMUST00000126529,ENSMUST00000024846,ENSMUST00000123686,ENSMUST00000128179,ENSMUST00000150456,ENSMUST00000129093,ENSMUST00000148960
COMBO.vs.CTRL	ENSMUSG00000001054	378.86	0.572937	0.0802783	2.99469e-13	4.47811e-12	11	Rmnd5b	protein_coding	ENSMUST00000147009,ENSMUST00000136020,ENSMUST00000001081,ENSMUST00000132854
RT.vs.CTRL	ENSMUSG00000021076	1256.65	0.527386	0.0733973	1.66426e-13	4.49185e-12	12	Actr10	protein_coding	ENSMUST00000021479
RT.vs.CTRL	ENSMUSG00000100210	21.2535	-5.13551	0.710818	1.68655e-13	4.54633e-12	13	Hist1h3f	protein_coding	ENSMUST00000075558
COMBO.vs.CTRL	ENSMUSG00000024571	871.356	0.458508	0.0637208	3.05098e-13	4.5592e-12	18	Gm16286	protein_coding	ENSMUST00000153363,ENSMUST00000156400,ENSMUST00000127234,ENSMUST00000025463,ENSMUST00000125127,ENSMUST00000155879,ENSMUST00000125352,ENSMUST00000126177,ENSMUST00000145116
RT.vs.CTRL	ENSMUSG00000015745	810.623	0.508661	0.0706652	1.69659e-13	4.56769e-12	3	Plekho1	protein_coding	ENSMUST00000130043,ENSMUST00000123006,ENSMUST00000015889,ENSMUST00000143485,ENSMUST00000157043
RT.vs.CTRL	ENSMUSG00000060678	21.375	-3.56883	0.489788	1.73213e-13	4.65758e-12	13	Hist1h4c	protein_coding	ENSMUST00000102967
COMBO.vs.CTRL	ENSMUSG00000002028	5360.62	-0.66986	0.0948371	3.12873e-13	4.67224e-12	9	Kmt2a	protein_coding	ENSMUST00000152241,ENSMUST00000128768,ENSMUST00000138119,ENSMUST00000114689,ENSMUST00000002095
COMBO.vs.CTRL	ENSMUSG00000094338	13.5505	-5.54912	0.783273	3.14514e-13	4.69358e-12	13	Hist1h2bl	protein_coding	ENSMUST00000091756
COMBO.vs.CTRL	ENSMUSG00000021767	723.473	-0.654488	0.0925218	3.15559e-13	4.70601e-12	14	Kat6b	protein_coding	ENSMUST00000183228,ENSMUST00000183055,ENSMUST00000182859,ENSMUST00000096222,ENSMUST00000182553,ENSMUST00000182855,ENSMUST00000182964,ENSMUST00000182732,ENSMUST00000182405,ENSMUST00000112458,ENSMUST00000183201,ENSMUST00000069648,ENSMUST00000182996
COMBO.vs.CTRL	ENSMUSG00000022440	547.352	0.585729	0.0822495	3.16191e-13	4.71226e-12	15	C1qtnf6	protein_coding	ENSMUST00000023075,ENSMUST00000147093,ENSMUST00000137827
COMBO.vs.CTRL	ENSMUSG00000031304	303.993	0.918954	0.134991	3.19378e-13	4.75337e-12	X	Il2rg	protein_coding	ENSMUST00000033664,ENSMUST00000145074,ENSMUST00000127538,ENSMUST00000135038
COMBO.vs.CTRL	ENSMUSG00000040586	324.041	-0.571614	0.0801828	3.19268e-13	4.75337e-12	X	Ofd1	protein_coding	ENSMUST00000049501
COMBO.vs.CTRL	ENSMUSG00000078671	1918.53	-0.674457	0.0955926	3.22257e-13	4.79301e-12	7	Chd2	protein_coding	ENSMUST00000173785,ENSMUST00000206665,ENSMUST00000200218,ENSMUST00000200492,ENSMUST00000200423,ENSMUST00000208458,ENSMUST00000169922,ENSMUST00000026895,ENSMUST00000181971,ENSMUST00000172704,ENSMUST00000197642,ENSMUST00000199601,ENSMUST00000198225,ENSMUST00000197800,ENSMUST00000038366,ENSMUST00000199641,ENSMUST00000199831,ENSMUST00000199809
COMBO.vs.CTRL	ENSMUSG00000018548	917.026	-0.607139	0.0854726	3.25533e-13	4.83566e-12	11	Trim37	protein_coding	ENSMUST00000041282,ENSMUST00000154138,ENSMUST00000139532,ENSMUST00000152637
RT.vs.CTRL	ENSMUSG00000048490	1611.27	-0.605949	0.0853518	1.81619e-13	4.87755e-12	16	Nrip1	protein_coding	ENSMUST00000145649,ENSMUST00000141182,ENSMUST00000121927,ENSMUST00000140483,ENSMUST00000128871,ENSMUST00000054178
COMBO.vs.CTRL	ENSMUSG00000025858	568.579	0.713574	0.101658	3.31047e-13	4.91056e-12	5	Get4	protein_coding	ENSMUST00000138508,ENSMUST00000130326,ENSMUST00000026976,ENSMUST00000124420,ENSMUST00000138059,ENSMUST00000110878
COMBO.vs.CTRL	ENSMUSG00000091183	93.3807	-1.28242	0.197558	3.31953e-13	4.92072e-12	13	Gm5141	protein_coding	ENSMUST00000201047,ENSMUST00000202582,ENSMUST00000167516
RT.vs.CTRL	ENSMUSG00000046722	2077.22	0.447786	0.0619279	1.85196e-13	4.96127e-12	3	Cdc42se1	protein_coding	ENSMUST00000053872,ENSMUST00000107199,ENSMUST00000149804,ENSMUST00000107201,ENSMUST00000107200
RT.vs.CTRL	ENSMUSG00000030213	1715.23	-0.703698	0.100712	1.86308e-13	4.98489e-12	6	Atf7ip	protein_coding	ENSMUST00000185724,ENSMUST00000185332,ENSMUST00000032335,ENSMUST00000188805,ENSMUST00000186742,ENSMUST00000189535,ENSMUST00000195743,ENSMUST00000203178,ENSMUST00000185936,ENSMUST00000186577,ENSMUST00000187429,ENSMUST00000203988
RT.vs.CTRL	ENSMUSG00000071656	195.632	1.09571	0.166566	1.92525e-13	5.13851e-12	19	Lrrn4cl	protein_coding	ENSMUST00000096257
COMBO.vs.CTRL	ENSMUSG00000033769	720.662	-0.578089	0.0812909	3.52059e-13	5.21528e-12	6	Exoc6b	protein_coding	ENSMUST00000161443,ENSMUST00000160197,ENSMUST00000051531,ENSMUST00000160783,ENSMUST00000162821,ENSMUST00000204011,ENSMUST00000162786,ENSMUST00000046334
RT.vs.CTRL	ENSMUSG00000005698	1570.93	-0.427289	0.059062	1.98279e-13	5.28557e-12	8	Ctcf	protein_coding	ENSMUST00000005841,ENSMUST00000128510,ENSMUST00000137735,ENSMUST00000132679,ENSMUST00000156436,ENSMUST00000129388
RT.vs.CTRL	ENSMUSG00000020532	784.21	-0.68623	0.0980962	2.03115e-13	5.40115e-12	11	Acaca	protein_coding	ENSMUST00000183548,ENSMUST00000136463,ENSMUST00000130012,ENSMUST00000183887,ENSMUST00000133811,ENSMUST00000103201,ENSMUST00000137500,ENSMUST00000184534,ENSMUST00000020843
COMBO.vs.CTRL	ENSMUSG00000021945	1484.56	-0.506395	0.0708641	3.69117e-13	5.46067e-12	14	Zmym2	protein_coding	ENSMUST00000022511
RT.vs.CTRL	ENSMUSG00000029713	3251.31	0.640365	0.0909497	2.12664e-13	5.64813e-12	5	Gnb2	protein_coding	ENSMUST00000111020,ENSMUST00000167225,ENSMUST00000125868,ENSMUST00000170293,ENSMUST00000144667,ENSMUST00000143495,ENSMUST00000031726,ENSMUST00000111023,ENSMUST00000150063,ENSMUST00000140139,ENSMUST00000111027,ENSMUST00000132525,ENSMUST00000145238,ENSMUST00000142252,ENSMUST00000168746
RT.vs.CTRL	ENSMUSG00000020580	3111.11	-0.500602	0.0697948	2.14537e-13	5.69088e-12	12	Rock2	protein_coding	ENSMUST00000020904
COMBO.vs.CTRL	ENSMUSG00000020024	775.694	-0.584319	0.0823616	3.86368e-13	5.70826e-12	10	Cep83	protein_coding	ENSMUST00000020212
RT.vs.CTRL	ENSMUSG00000036555	673.085	-0.548662	0.0769419	2.16078e-13	5.72473e-12	5	Iqce	protein_coding	ENSMUST00000139382,ENSMUST00000149674,ENSMUST00000142081,ENSMUST00000123683,ENSMUST00000136385,ENSMUST00000124005,ENSMUST00000135028,ENSMUST00000041783,ENSMUST00000077890,ENSMUST00000148788,ENSMUST00000147839,ENSMUST00000129704
COMBO.vs.CTRL	ENSMUSG00000002489	1271.72	-0.995843	0.148929	3.89983e-13	5.75783e-12	16	Tiam1	protein_coding	ENSMUST00000089084,ENSMUST00000136760,ENSMUST00000155915,ENSMUST00000144691,ENSMUST00000178095,ENSMUST00000114124,ENSMUST00000114122,ENSMUST00000134021,ENSMUST00000130951,ENSMUST00000124433,ENSMUST00000164263,ENSMUST00000163370,ENSMUST00000002588,ENSMUST00000151655,ENSMUST00000139544
COMBO.vs.CTRL	ENSMUSG00000070697	860.579	-0.669635	0.0952283	3.92272e-13	5.78778e-12	5	Utp3	protein_coding	ENSMUST00000090413
COMBO.vs.CTRL	ENSMUSG00000060038	385.041	0.60584	0.0856101	3.96839e-13	5.85126e-12	8	Dhps	protein_coding	ENSMUST00000078665,ENSMUST00000132766,ENSMUST00000152871,ENSMUST00000132356,ENSMUST00000129826,ENSMUST00000142210,ENSMUST00000154575,ENSMUST00000142422
COMBO.vs.CTRL	ENSMUSG00000062078	3079.43	-0.59001	0.0832537	3.97665e-13	5.85955e-12	17	Qk	protein_coding	ENSMUST00000097414,ENSMUST00000042296
RT.vs.CTRL	ENSMUSG00000039156	955.015	-0.44724	0.0620595	2.21698e-13	5.86604e-12	5	Stim2	protein_coding	ENSMUST00000117661,ENSMUST00000200873,ENSMUST00000201198,ENSMUST00000201469,ENSMUST00000202342
RT.vs.CTRL	ENSMUSG00000060019	48.745	2.79757	0.389675	2.21954e-13	5.86604e-12	8	Gm10073	protein_coding	ENSMUST00000073722
COMBO.vs.CTRL	ENSMUSG00000048307	709.615	0.523295	0.0734344	3.99662e-13	5.88506e-12	15	Ankrd46	protein_coding	ENSMUST00000057486
COMBO.vs.CTRL	ENSMUSG00000030742	71.749	2.17066	0.326797	4.02911e-13	5.92897e-12	7	Lat	protein_coding	ENSMUST00000206731,ENSMUST00000205398,ENSMUST00000032997,ENSMUST00000205426,ENSMUST00000206793,ENSMUST00000205642
RT.vs.CTRL	ENSMUSG00000035027	1109.26	0.757539	0.109842	2.25066e-13	5.94102e-12	10	Map2k2	protein_coding	ENSMUST00000105331,ENSMUST00000136743,ENSMUST00000123241,ENSMUST00000143517,ENSMUST00000123888,ENSMUST00000128937,ENSMUST00000048223
COMBO.vs.CTRL	ENSMUSG00000013974	107.561	1.37248	0.212667	4.06397e-13	5.97629e-12	8	Mcemp1	protein_coding	ENSMUST00000014118
RT.vs.CTRL	ENSMUSG00000026384	833.193	-0.687799	0.0985682	2.27192e-13	5.98985e-12	1	Ptpn4	protein_coding	ENSMUST00000164086,ENSMUST00000168303,ENSMUST00000064091,ENSMUST00000163179,ENSMUST00000168808,ENSMUST00000166624,ENSMUST00000166422,ENSMUST00000168429,ENSMUST00000163435,ENSMUST00000163621,ENSMUST00000164269
COMBO.vs.CTRL	ENSMUSG00000057666	10518.4	0.866844	0.126924	4.19634e-13	6.15463e-12	6	Gapdh	protein_coding	ENSMUST00000182464,ENSMUST00000182670,ENSMUST00000147954,ENSMUST00000182115,ENSMUST00000144588,ENSMUST00000182052,ENSMUST00000182277,ENSMUST00000073605,ENSMUST00000144205,ENSMUST00000183272,ENSMUST00000117757,ENSMUST00000118875,ENSMUST00000192506
RT.vs.CTRL	ENSMUSG00000063047	229.253	-0.952813	0.142767	2.35482e-13	6.20082e-12	7	Zfp780b	protein_coding	ENSMUST00000081618,ENSMUST00000205431,ENSMUST00000207098,ENSMUST00000206685,ENSMUST00000205874
RT.vs.CTRL	ENSMUSG00000000386	525.019	1.14372	0.175666	2.36662e-13	6.22432e-12	16	Mx1	protein_coding	ENSMUST00000023655,ENSMUST00000135184,ENSMUST00000155233,ENSMUST00000142883,ENSMUST00000113768
COMBO.vs.CTRL	ENSMUSG00000052713	925.035	-0.50815	0.0713195	4.27178e-13	6.26114e-12	18	Zfp608	protein_coding	ENSMUST00000064763
COMBO.vs.CTRL	ENSMUSG00000031355	452.888	-0.654702	0.0931299	4.31822e-13	6.31527e-12	X	Arhgap6	protein_coding	ENSMUST00000143048,ENSMUST00000139146,ENSMUST00000033721,ENSMUST00000112129,ENSMUST00000087016,ENSMUST00000112131,ENSMUST00000112127
COMBO.vs.CTRL	ENSMUSG00000016087	270.222	-0.903291	0.133224	4.39208e-13	6.41204e-12	9	Fli1	protein_coding	ENSMUST00000016231,ENSMUST00000183767
COMBO.vs.CTRL	ENSMUSG00000055681	1616.63	0.55113	0.0776762	4.45387e-13	6.49796e-12	8	Cope	protein_coding	ENSMUST00000066469,ENSMUST00000168018,ENSMUST00000167850,ENSMUST00000150968,ENSMUST00000140363,ENSMUST00000128822,ENSMUST00000134822,ENSMUST00000128003
COMBO.vs.CTRL	ENSMUSG00000026285	161.793	2.59237	0.38564	4.48376e-13	6.53727e-12	1	Pdcd1	protein_coding	ENSMUST00000027507
RT.vs.CTRL	ENSMUSG00000031433	241.05	-0.784641	0.114668	2.61882e-13	6.85427e-12	X	Rbm41	protein_coding	ENSMUST00000148703,ENSMUST00000113011,ENSMUST00000033810,ENSMUST00000113007,ENSMUST00000135126,ENSMUST00000138635,ENSMUST00000087400
RT.vs.CTRL	ENSMUSG00000020074	2087.77	-0.666809	0.0955251	2.64943e-13	6.92599e-12	10	Ccar1	protein_coding	ENSMUST00000020268
COMBO.vs.CTRL	ENSMUSG00000020437	432.677	0.915263	0.135539	4.80915e-13	7.00248e-12	11	Myo1g	protein_coding	ENSMUST00000156878,ENSMUST00000134489,ENSMUST00000146536,ENSMUST00000144725,ENSMUST00000003459,ENSMUST00000134639,ENSMUST00000131823
COMBO.vs.CTRL	ENSMUSG00000033933	443.049	0.637258	0.0906963	4.8658e-13	7.08032e-12	6	Vhl	protein_coding	ENSMUST00000128770,ENSMUST00000204915,ENSMUST00000131819,ENSMUST00000035673
COMBO.vs.CTRL	ENSMUSG00000051098	94.3777	-1.01562	0.153193	4.91934e-13	7.15352e-12	13	Mblac2	protein_coding	ENSMUST00000057598
COMBO.vs.CTRL	ENSMUSG00000051998	44.9366	2.18918	0.331123	5.03855e-13	7.32208e-12	1	Lax1	protein_coding	ENSMUST00000169295,ENSMUST00000189524
COMBO.vs.CTRL	ENSMUSG00000032939	959.563	0.660048	0.0942383	5.04745e-13	7.33021e-12	8	Nup93	protein_coding	ENSMUST00000079961,ENSMUST00000212984,ENSMUST00000212062,ENSMUST00000212039,ENSMUST00000211822,ENSMUST00000212167,ENSMUST00000212824,ENSMUST00000109547
RT.vs.CTRL	ENSMUSG00000020368	9998.67	-0.455498	0.0635679	2.87467e-13	7.50573e-12	11	Canx	protein_coding	ENSMUST00000155801,ENSMUST00000020637,ENSMUST00000179865,ENSMUST00000153068,ENSMUST00000146979
RT.vs.CTRL	ENSMUSG00000048521	219.292	2.25771	0.32963	2.94625e-13	7.6741e-12	9	Cxcr6	protein_coding	ENSMUST00000049810
RT.vs.CTRL	ENSMUSG00000026657	1705.51	-0.728469	0.105688	2.95493e-13	7.68744e-12	2	Frmd4a	protein_coding	ENSMUST00000176962,ENSMUST00000091497,ENSMUST00000177457,ENSMUST00000153160,ENSMUST00000115039,ENSMUST00000142452,ENSMUST00000138735,ENSMUST00000175944,ENSMUST00000137809,ENSMUST00000115037,ENSMUST00000141746,ENSMUST00000176803,ENSMUST00000075767,ENSMUST00000132710,ENSMUST00000175669,ENSMUST00000176864,ENSMUST00000123919,ENSMUST00000147156,ENSMUST00000176828
RT.vs.CTRL	ENSMUSG00000056888	423.75	0.929112	0.139432	2.96943e-13	7.71588e-12	10	Glipr1	protein_coding	ENSMUST00000161870,ENSMUST00000162508,ENSMUST00000174201,ENSMUST00000159550,ENSMUST00000074805
COMBO.vs.CTRL	ENSMUSG00000096727	2269.55	1.22071	0.189462	5.32033e-13	7.71639e-12	17	Psmb9	protein_coding	ENSMUST00000114230,ENSMUST00000173831,ENSMUST00000178857,ENSMUST00000174576,ENSMUST00000171321,ENSMUST00000179593
RT.vs.CTRL	ENSMUSG00000027405	2036.77	0.518125	0.0728403	2.97721e-13	7.72681e-12	2	Nop56	protein_coding	ENSMUST00000141872,ENSMUST00000160976,ENSMUST00000028890,ENSMUST00000133351,ENSMUST00000150401,ENSMUST00000150745,ENSMUST00000149955,ENSMUST00000103198,ENSMUST00000136621,ENSMUST00000162063,ENSMUST00000146454,ENSMUST00000160183,ENSMUST00000161543,ENSMUST00000153353,ENSMUST00000159373,ENSMUST00000161025,ENSMUST00000143547,ENSMUST00000145335,ENSMUST00000138163
COMBO.vs.CTRL	ENSMUSG00000068129	81.5716	1.34207	0.209308	5.35491e-13	7.76148e-12	2	Cst7	protein_coding	ENSMUST00000089200
COMBO.vs.CTRL	ENSMUSG00000030213	1715.23	-0.639754	0.0912616	5.39035e-13	7.80773e-12	6	Atf7ip	protein_coding	ENSMUST00000185724,ENSMUST00000185332,ENSMUST00000032335,ENSMUST00000188805,ENSMUST00000186742,ENSMUST00000189535,ENSMUST00000195743,ENSMUST00000203178,ENSMUST00000185936,ENSMUST00000186577,ENSMUST00000187429,ENSMUST00000203988
COMBO.vs.CTRL	ENSMUSG00000020290	3915.24	-0.441653	0.0620023	5.46546e-13	7.91136e-12	11	Xpo1	protein_coding	ENSMUST00000150750,ENSMUST00000020538,ENSMUST00000136235,ENSMUST00000102869,ENSMUST00000149371,ENSMUST00000109551,ENSMUST00000102870
COMBO.vs.CTRL	ENSMUSG00000031266	435.75	0.942686	0.140685	5.47637e-13	7.92198e-12	X	Gla	protein_coding	ENSMUST00000033621,ENSMUST00000153024
COMBO.vs.CTRL	ENSMUSG00000034269	3051.53	-0.379635	0.0531228	5.5384e-13	8.00649e-12	6	Setd5	protein_coding	ENSMUST00000153513,ENSMUST00000125003,ENSMUST00000124467,ENSMUST00000149584,ENSMUST00000143998,ENSMUST00000042889,ENSMUST00000156048,ENSMUST00000113157,ENSMUST00000113155,ENSMUST00000204377,ENSMUST00000138327,ENSMUST00000141072,ENSMUST00000136128,ENSMUST00000150107
COMBO.vs.CTRL	ENSMUSG00000036315	271.933	0.759569	0.110021	5.56073e-13	8.03354e-12	17	Znrd1	protein_coding	ENSMUST00000172823,ENSMUST00000174466,ENSMUST00000172518,ENSMUST00000113669
COMBO.vs.CTRL	ENSMUSG00000032883	974.834	-0.766505	0.111144	5.58574e-13	8.06442e-12	1	Acsl3	protein_coding	ENSMUST00000154777,ENSMUST00000134566,ENSMUST00000135642,ENSMUST00000142704,ENSMUST00000148608,ENSMUST00000035779,ENSMUST00000132997
[truncated: 48,881 more rows]

## Sheet: Figure 2f
Canonical.Pathways	Comparison	Z.score
PPAR Signaling	RT.vs.UT	NA
PPAR Signaling	COMBO.vs.UT	-2.828
[truncated: 50 more rows]

## Sheet: Figure 2g
Upstream.Regulators	Comparison	Z.score
[truncated: 114 more rows]

[truncated: 92 more sheets: Figure 4b, Figure 4c, Figure 4d, Figure 4e, Figure 4f, Figure 4g, Figure 5a, Figure 5b, Figure 5c, Figure 5e, Figure5f, Figure 5g, Figure 5h, Figure 5i, Figure 5j, Figure 5k, Figure 5l, Figure 6b, Figure 6c, Figure 6e …]
